# Supplementary material for: Seafood consumption changes and COVID-19 impact index in West Nusa Tenggara, Indonesia
Source: PLoS One. 2023 Jan 18;18(1):e0280134. doi: 10.1371/journal.pone.0280134 (PMC9847987; doi:10.1371/journal.pone.0280134)
Supplement: S2 File — (R) [file pone.0280134.s002.R]

#### CODE FOR ANALYZING SEAFOOD SURVEY DATA

## hashtags block the code line from being run, they indicate text instructions, not code

#### INSTALL PACKAGES

install.packages("dbplyr")
install.packages("ggplot2")
install.packages("haven")
install.packages("survey")
install.packages("jtools")
install.packages("remotes")
remotes::install_github("carlganz/svrepmisc")

#### LOAD LIBRARY PACKAGES

library(base)
library(dbplyr)
library(ggplot2)
library(haven)
library(survey)
library(jtools)
library(remotes)
library(svrepmisc)
library(tidyr)
library(MASS)

#### LOAD DATA file. Have to Load working directory first (folder where file is located above)
#Required files in your working directory
#"Seafood_survey_ALL_DATA_for_sharing.csv"

## Set working directory/ file folder location
setwd("...")

## Load/ read in file
survey<-read.csv("Seafood_survey_ALL_DATA_for_sharing.csv",header=T,sep=",")   # convert to csv

## Inspect data
names(survey)
head(survey)
dim(survey)

## Read data as factor for all factors

#examples
survey$Location <- as.factor(survey$Location)
survey$Education <- as.factor(survey$Education)
survey$Urban <- as.factor(survey$Urban)
survey$IncomeBeforeCovid <- as.factor(survey$IncomeBeforeCovid)
survey$IncomeDuringCovid <- as.factor(survey$IncomeDuringCovid)


## Raw survey data unweighted
survey

## Check survey column names

names(survey)

## survey design accounting for weights and sampling unit

design <- svydesign(id=~Location, weights=~Total.weight, nest=TRUE, survey.lonely.psu = "adjust", data=survey)
design

#"Design" is now the weighted survey object

summary(design)

## Checking how a function or package works using (?)

?par   # graphical parameters

## Check survey column names

names(survey)

## Check dimensions of data, number of columns and rows

dim(survey)

## Check top 5 row values

head(survey)

## Table of raw column values ("$" picks the column name) using 'Base' (Built-in R functions)

table(survey$Age)
table(survey$Gender)
table(survey$Education)
table(survey$Location)
table(survey$AtelessfishCOVID)
table(survey$IncomeBeforeCovid)
table(survey$IncomeDuringCovid)
table(survey$Couldbuyfoodwanted)
table(survey$AtelessfishCOVID)
table(survey$FishmoreexpensiveCOV)

## two-way table (base package) # one example

tw_income<-table(survey$IncomeBeforeCovid,survey$IncomeDuringCovid)
tw_income

## Fish product totals during year

productsyear<-sapply(X = survey[,54:84],FUN = table)

barplot(productsyear)
par(mar=c(15,4,4,4))
barplot(sort(productsyear[2,], decreasing=T),ylim =c(0,1000),las=2)
boxplot(productsyear)

## Protein type per week 

prot<-sapply(X = survey[,47:53],FUN = table) # check columns, maybe adjusted in shared version

par(mar=c(15,4,4,4))
barplot(sort(prot[2,], decreasing=T),ylim =c(0,1200),las=2)

## Protein type per week by gender
table(survey$Gender)

women <- subset(survey, Gender==0)
dim(women)

prot_women<-sapply(X = women[,47:53],FUN = table) # check columns, maybe adjusted in shared version
prot_women_perc<-(prot_women/821)*100

men <- subset(survey, Gender==1)
dim(men)

prot_men<-sapply(X = men[,47:53],FUN = table)
prot_men_perc<-(prot_men/696)*100


Com_prot_perc<-rbind(prot_men_perc[2,],prot_women_perc[2,])
rownames(Com_prot_perc)<-c("Men","Women")
barplot(Com_prot_perc,beside=T,las=1,ylim =c(0,100),main="Percentage of men and women consuming each protein type at least once per week",legend=T,cex.axis = 1.5,ylab = "%",cex.names = 1)


## Fish species per year by gender

names(survey)
table(survey$Gender)

#species_avg # check columns, maybe adjusted in shared version
summary(women$Species_avg)
summary(men$Species_avg)


women <- subset(survey, Gender==0)
dim(women)

summary(women[,20])
summary(women[,21])
summary(men[,20])
summary(men[,21])

fish_women<-sapply(X = women[,54:84],FUN = table) # check columns, maybe adjusted in shared version
fish_women_perc<-(fish_women/821)*100

men <- subset(survey, Gender==1)
dim(men)

fish_men<-sapply(X = men[,54:84],FUN = table)  # check columns, maybe adjusted in shared version
fish_men_perc<-(fish_men/696)*100

Com_fish_raw<-rbind(fish_men[2,],fish_women[2,])
rownames(Com_fish_raw)<-c("Men","Women")
write.csv(Com_fish_raw,"Com_fish_raw.csv")

Com_fish_perc<-rbind(fish_men_perc[2,],fish_women_perc[2,])
rownames(Com_fish_perc)<-c("Men","Women")
barplot(Com_fish_perc,beside=T,las=2,ylim =c(0,100),main="Percentage of men and women consuming each seafood species per year",legend=T,cex.axis = 1.5,ylab = "%",cex.names = 1)

Com_tot_gender<-cbind(Com_prot_perc,Com_fish_perc)
write.csv(Com_tot_gender,"Com_tot_gender.csv")
Com_tot_gender<-read.csv("Com_tot_gender.csv",header=T,sep=",")
rownames(Com_tot_gender)<-c("Men","Women")
F_gender<-as.matrix(Com_tot_gender)

par(mar=c(9,4,4,1))
barplot(F_gender,beside=T,las=2,ylim =c(0,100),main="Percentage of men and women consuming each protein type per week (left) and seafood species per year (right)",legend=T,cex.axis = 1.5,ylab = "%",cex.names = 1)
abline(v=21.6,lty=2)
legend("topright", legend = c("Men", "Women"),fill=c("grey27","grey80"),cex = 1.75)


## Before/during where buy fresh combined

Befwherebuyfresh<-sapply(X = survey[,91:96],FUN = table) # check columns, maybe adjusted in shared version
Durwherebuyfresh<-sapply(X = survey[,110:115],FUN = table) # check columns, maybe adjusted in shared version

ComWBF<-rbind(Befwherebuyfresh[2,],Durwherebuyfresh[2,])
rownames(ComWBF)<-c("Before","During")
colnames(ComWBF)<-c("Minimark.","Supermark.", "Tradit. mark.","Travel merchant","From fishers","Don't eat fish")

par(mfrow=c(2,2),mar=c(4,4,4,1))
barplot(ComWBF,beside=T,las=1,ylim =c(0,1200),main="Where do you buy fresh seafood?",legend=T,cex.axis = 1.5,cex.names = 0.75)


## Before/during product type
names(survey)
Beforetype<-sapply(X = survey[,87:92],FUN = table)  # check columns, maybe adjusted in shared version
Aftertype<-sapply(X = survey[,106:111],FUN = table) # check columns, maybe adjusted in shared version

ComProdType<-rbind(Beforetype[2,],Aftertype[2,])
rownames(ComProdType)<-c("Before","During")
colnames(ComProdType)<-c("Raw & fresh","Cooked", "Frozen","Canned","Dried/smoked","Don't eat fish")

par(mar=c(15,6,4,4))
barplot(ComProdType,beside=T,las=1,ylim =c(0,1400),main="What type of seafood products do you buy?",legend=T,cex.axis = 1.5,cex.names = 0.75)


## Before/during where buy cooked
names(survey)

BeforeCooked<-sapply(X = survey[,97:103],FUN = table)  # check columns, maybe adjusted in shared version
AfterCooked<-sapply(X = survey[,116:122],FUN = table)  # check columns, maybe adjusted in shared version

ComWBC<-rbind(BeforeCooked[2,],AfterCooked[2,])
rownames(ComWBC)<-c("Before","During")
colnames(ComWBC)<-c("Minimarkets","Supermarkets", "Traditional market","Street vendors","Food stand (warung)","Restaurants","Don't eat fish")

par(mar=c(15,6,4,4))
barplot(ComWBC,beside=T,las=1,ylim =c(0,1400),main="What type of seafood products do you buy?",legend=T,cex.axis = 1.5,cex.names = 0.75)

## COMBINING plots "WHERE BUY? questions"

layout(matrix(c(1,1,2,3), 2, 2, byrow = TRUE))
par(mar=c(4,4,4,1))

ComWBC_perc<-(ComWBC/1518)*100
ComWBF_perc<-(ComWBF/1518)*100
ComProdType_perc<-(ComProdType/1518)*100

barplot(ComWBC_perc,beside=T,las=1,ylab="%",ylim =c(0,100),cex.main=2,main="Where do you buy cooked seafood?",legend=T,cex.legend=2,cex.axis = 1.5,cex.names = 1.25)
legend("topright", legend = c("Before COVID-19", "During"),fill=c("grey27","grey80"),cex = 2)
text(2, 15, "-%1.1",cex=1.75)
text(5, 15, "+%0.1",cex=1.75)
text(8, 55, "-%3.5",cex=1.75)
text(11, 50, "-%3.5",cex=1.75)
text(14, 65, "-%0.5",cex=1.75)
text(17, 30, "-%3.2",cex=1.75)
text(20, 15, "+%2.2",cex=1.75)
barplot(ComWBF_perc,beside=T,las=1,ylab="%",ylim =c(0,100),cex.main=2,main="Where do you buy fresh seafood?",legend=T,cex.axis = 1.5,cex.names = 1)
legend("topright", legend = c("Before COVID-19", "During"),fill=c("grey27","grey80"),cex = 1.25)
text(2, 15, "+%2.4",cex=1.75)
text(5, 15, "+%1",cex=1.75)
text(8, 85, "-%1.5",cex=1.75)
text(11, 65, "-%12.5",cex=1.75)
text(14, 30, "-%0.8",cex=1.75)
text(17, 10, "+%1.2",cex=1.75)
barplot(ComProdType_perc,beside=T,las=1,ylab="%",ylim =c(0,100),cex.main=2,main="What type of seafood products do you buy?",legend=T,cex.axis = 1.5,cex.names = 1)
legend("topright", legend = c("Before COVID-19", "During"),fill=c("grey27","grey80"),cex = 1.25)
text(2, 93, "-%5",cex=1.75)
text(5, 45, "+%4.3",cex=1.75)
text(8, 15, "+%1",cex=1.75)
text(11, 15, "-%0.1",cex=1.75)
text(14, 30, "+%2",cex=1.75)
text(17, 15, "+%0.1",cex=1.75)


## Seafood type
dev.off()
names(seafood)

?par
par(mar=c(9,6,4,4))
boxplot(seafood[,5:42],las=2,cex.lab=1.4,main="Protein types consumed per week (left) and Seafood species consumed per year (right)",ylab="Consumption frequency across regencies")
abline(v=7.5,lty=2)

## Income and expenditures

names(survey)

table(survey[,25])

## Species diversity by regency, education, age, gender, freq, income

spec_avg_loc<-tapply(survey$Species_avg, survey$Location, FUN=mean)
sal<-as.data.frame(spec_avg_loc)
barplot((sal,increasing=T),las=2)

fpw<-tapply(survey$Fishperweek, survey$Location, FUN=mean)
fpw<-as.data.frame(fpw)

sal[,2]<-fpw[,1]
dev.off()
plot(survey$Species_avg~survey$Age)

names(survey)
boxplot(survey$Species_avg~survey$Urban,las=1)
abline(h=5.46,col="red")

spec_avg_island<-tapply(survey$Species_avg, survey$Island, FUN=mean)
barplot(spec_avg_island,las=2)

spec_avg_edu<-tapply(survey$Species_avg, survey$Education, FUN=mean)
spec_avg_edu
barplot(spec_avg_edu,las=1)
sae<-as.data.frame(spec_avg_edu)
table(design$Education)

spec_avg_age<-tapply(survey$Species_avg, survey$Age, FUN=mean)
barplot(spec_avg_age,las=1)

spec_avg_gender<-tapply(survey$Species_avg, survey$Gender, FUN=mean)
barplot(spec_avg_gender,las=1)

spec_avg_fpw<-tapply(survey$Species_avg, survey$Fishperweek, FUN=mean)
barplot(spec_avg_fpw,las=1)

spec_avg_income_B<-tapply(survey$Species_avg, survey$IncomeBeforeCovid, FUN=mean)
barplot(spec_avg_income_B,las=1)

spec_avg_income_D<-tapply(survey$Species_avg, survey$IncomeDuringCovid, FUN=mean)
barplot(spec_avg_income_D,las=1)

spec_avg_income_chg<-tapply(survey$Species_avg, survey$Income_class, FUN=mean)
barplot(spec_avg_income_chg,las=1)

bwbf<-tapply(survey$Before_prod_total, survey$Education, FUN=mean)
barplot(bwbf,las=1)
boxplot(survey$Before_prod_total~survey$Gender)
plot(survey$Before_where_buy_fresh_total~survey$Species_avg)

test<-tapply(survey$Beforeproducttype.SQ007., survey$Urban, FUN=mean)
barplot(test)

bwbc<-tapply(survey$Before_where_buy_cooked_total, survey$Species_avg, FUN=mean)
barplot(bwbc,las=1)
boxplot(survey$Before_where_buy_fresh_total~survey$Urban)

plot(survey$Before_where_buy_cooked_total~survey$Species_avg)
lm<-lm(survey$Before_where_buy_cooked_total~survey$Species_avg)
abline(1.63,0.007839)
summary(lm)


################################################################

## Using R package 'survey'
https://stats.idre.ucla.edu/r/seminars/survey-data-analysis-with-r/
  
  citation()
citation(package = "survey")

?svyranktest
## What type of statistical test to use???
https://stats.idre.ucla.edu/other/mult-pkg/whatstat/
  
## Normal count table
  
svytable(~Gender, design= design)


## Two-way count table

svytable(~Gender+Fishperweek, design)


## Three-way table
svytable(~interaction(Gender, Age, Location), design = design)


####Logistic regression
names(survey)

# One example
logit1 <- (svyglm(Milkfish~factor(Gender), family=quasibinomial, design=design, na.action = na.omit))
summary(logit1)

ll.null<-logit1$null.deviance/-2
ll.proposed<-logit1$deviance/-2
(ll.null - ll.proposed)/ll.null

1 - pchisq(2*(ll.proposed - ll.null), df=1)
1 - pchisq((logit1$null.deviance - logit1$deviance), df=1)


#####################################################################
#####################################################################
COVID IMPACT INDEX
#####################################################################
#####################################################################
library("ggpubr")
library("dplyr")
library("formatR")
library("rgdal")
library("tmap")
library("tmaptools")
library("sf")
library("leaflet")
library("raster")
library("shiny")
library("shinyjs")
library("rgeos")

#Required files in your working directory:
#SeafoodIndex.csv
#NAIndexvariables.csv

#Required shapefiles (for mapping only): download and extract "idn_adm_bps_20200401_SHP.zipSHP"
# from UN OCHA database: 
# https://data.humdata.org/dataset/indonesia-administrative-boundary-polygons-lines-and-places-levels-0-4b
# required file: "idn_adm_bps_20200401_level0_shp" 


#Loading the required datasets

#SeafoodIndex.csv contains raw survey data, as well as columns containing transformed indicator scores per
#respondent. See appendix for documentation.
SeafoodIndex <- read.csv("SeafoodIndex.csv",header=T,sep=",")

#NAIndexVariables.csv contains values for AtelessfishIndex, FishmoreexpensiveIndex, and Fishavailableindex,
#calculated previously in Excel as proportion of respondents per region reporting impacts.
NAIndexVariables <-read.csv("NAIndexVariables.csv",header=T,sep=",")


# Want to create index scores ranging from 0 (least impact/change) to 1(most impact/change) for the following:
# "AtelessfishCOVID"
# "FishmoreexpensiveCOV"
# "FishavailableCOVID"         
# "Couldbuyfoodwanted"
# Before/after product types
# Before after where buy fresh
# Before/after where buy cooked


#As a first step, using the imported seafoodindex csv, calculate the mean score for each of the index variables
# by regency.

RegencyIndexVariables <- SeafoodIndex %>% 
  group_by(Location,Location.num,
           Location.weight) %>% summarise_at(c("ProductTypeRaw","ProductTypeCooked", "ProductTypeFrozen", 
                                               "ProductTypeCanned", "ProductTypeDried", "BuyFreshMiniMkt",
                                               "BuyFreshSuperMkt", "BuyFreshTrdtnlMrkt", "BuyFreshTravMerch",
                                               "BuyFreshFishermen", "BuyCookedMiniMkt", "BuyCookedSuperMkt",
                                               "BuyCookedTrdtnlMrkt", "BuyCookedStreetV", "BuyCookedShop",
                                               "BuyCookedRrstnt", "ProductTypeIndex", "BuyFreshIndex", 
                                               "BuyCookedIndex", "CouldbuyfoodIndex"
           ), mean)

#3 variables: AtelessfishIndex, FishmoreexpensiveIndex, and FishavailableIndex, were previously calculated in Excel,
# and are now merged in
RegencyIndexVariables <- merge(RegencyIndexVariables,NAIndexVariables, by = "Location")

write.csv(RegencyIndexVariables, "RegencyIndexVariables.csv")

# Now we have the raw values for each indicator, in the RegencyIndexVariables csv file (columns 20-26)
# However, for each indicator/index we want a score ranging from 0 (minimum relative impact) to 1 
# (maximum relative impact across regions)
# Normalize function created:

normalized <- function(x, ...) {(x - min(x, ...)) / (max(x, ...) - min(x, ...))}

#Then we apply the normalized function to the 7 indicators/indexes (columns 20-26) we will use for the final index
RegencyIndexNormalized <- apply(RegencyIndexVariables[,20:26],2,normalized)
RegencyIndexNormalized <-as.data.frame(RegencyIndexNormalized)
rownames(RegencyIndexNormalized) <-RegencyIndexVariables$Location
RegencyIndexNormalized <- tibble::rownames_to_column(RegencyIndexNormalized, "ADM2_EN")
# These scores are measures of
# relative impact across the administrative districts, in relation to each other.


write.csv(RegencyIndexNormalized, "RegencyIndexNormalized.csv")
# Here we have our final scores for each of the 7 indicators. Now, we calculate the overall COVID index
# combining this data. As we are assuming equal weights for each indicator to the overall score, we just take the
# average of all 7 values per regency


CovidIndex <-rowMeans(RegencyIndexNormalized[,2:8])
CovidIndex <-data.frame(CovidIndex)
rownames(CovidIndex) <- RegencyIndexNormalized$ADM2_EN
CovidIndex <- tibble::rownames_to_column(CovidIndex, "ADM2_EN")
RegencyIndex <- merge(CovidIndex,RegencyIndexNormalized, by = "ADM2_EN")
write.csv(RegencyIndex, "COVID_Impact_Index.csv")


#With index scores finalized, we move to mapping with the tmap package in R


#raster provides shapefile function import shapefiles. Here we import the admn2 shapefile, which includes the
# 2nd administrative level (kabupaten/kota). 

indoregency <- shapefile("idn_admbnda_adm2_bps_20200401.shp")


shapefile#qtm provides a quick thematic map. Allows us to check that the shapefiles look ok.
qtm(indoregency)


#We just want the Nusa Tenggara Barat file, not all of Indonesia. so filter using dplyr
ntbregency <- indoregency[indoregency@data$ADM1_EN=="Nusa Tenggara Barat",]

str(ntbregency$ADM2_EN)
str(RegencyIndex$ADM2_EN)

#The names of regency/kota do not match between the index file and shape files,
# so will fix those now
RegencyIndex[1, 1] <- "Kota Bima"
RegencyIndex[8, 1] <- "Kota Mataram"
RegencyIndex[3, 1] <- "Bima"

#Now they match, so 
NTBCOVIDRegency <- merge(ntbregency, RegencyIndex, by.x="ADM2_EN", by.y="ADM2_EN")


COVID_Index_Map <- qtm(NTBCOVIDRegency, "CovidIndex")
COVID_Index_Map


tmCovidIndex <- tm_shape(NTBCOVIDRegency) +
  tm_polygons(col = "CovidIndex", 
              style = "fixed",
              breaks = c(.1, .2, .3, .4, .5, .6,.7,.8,.9,1),
              palette = "OrRd",
              title = "COVID Impact Index") +
  tm_layout (title = "Aggregated COVID Impact Index", title.size = 1, legend.show = FALSE, 
             legend.position = c('right','bottom'), legend.frame = TRUE, legend.bg.color = TRUE) +
  tm_text("ADM2_EN")

tmCovidIndex

tm_text("NAME_1", remove.overlap = TRUE)

tmCovidIndex <- tm_shape(NTBCOVIDRegency) +
  tm_polygons(col = "CovidIndex", 
              style = "fixed",
              breaks = c(.1, .2, .3, .4, .5, .6,.7,.8,.9,1),
              palette = "OrRd",
              title = "COVID Impact Index") +
  tm_layout (title = "Aggregated COVID Impact Index", title.size = 1, legend.show = FALSE, 
             legend.position = c('right','bottom'), legend.frame = TRUE, legend.bg.color = TRUE)
tmCovidIndex


tmAteLessFishIndex <- tm_shape(NTBCOVIDRegency) +
  tm_polygons(col = "AtelessfishIndex", 
              style = "fixed",
              breaks = c(.1, .2, .3, .4, .5, .6,.7,.8,.9,1),
              palette = "OrRd",
              title = "Indicator 1: Ate less fish during COVID", title.position = c('left', 'top')) +
  tm_layout (title = "Indicator 1: Ate less fish during COVID", title.size = 1,legend.show = FALSE, 
             legend.outside = TRUE)
tmAteLessFishIndex

tmFishmoreexpensiveIndex <- tm_shape(NTBCOVIDRegency) +
  tm_polygons(col = "FishmoreexpensiveIndex", 
              style = "fixed",
              breaks = c(.1, .2, .3, .4, .5, .6,.7,.8,.9,1),
              palette = "OrRd",
              title = "Indicator 2: Fish more expensive during COVID") +
  tm_layout (title = "Indicator 2: Fish more expensive during COVID", title.size = 1, legend.show = FALSE, 
             legend.outside = TRUE)
tmFishmoreexpensiveIndex

tmFishavailableIndex <- tm_shape(NTBCOVIDRegency) +
  tm_polygons(col = "FishavailableIndex", 
              style = "fixed",
              breaks = c(.1, .2, .3, .4, .5, .6,.7,.8,.9,1),
              palette = "OrRd",
              title = "Indicator 3: Fish less available during COVID",) +
  tm_layout (title = "Indicator 3: Fish less available during COVID", title.size = 1,legend.show = FALSE)
tmFishavailableIndex


tmFishavailableIndex
tmCouldbuyfoodIndex <- tm_shape(NTBCOVIDRegency) +
  tm_polygons(col = "CouldbuyfoodIndex", 
              style = "fixed",
              breaks = c(.1, .2, .3, .4, .5, .6,.7,.8,.9,1),
              palette = "OrRd",
              title = "Indicator 4: Cannot afford food during COVID") +
  tm_layout (title = "Indicator 4: Cannot afford food during COVID", title.size = 1,legend.show = FALSE, 
             legend.outside = TRUE)
tmCouldbuyfoodIndex


tmCovidIndexScale <- tm_shape(NTBCOVIDRegency) +
  tm_polygons(col = "CovidIndex", 
              style = "fixed",
              breaks = c(.1, .2, .3, .4, .5, .6,.7,.8,.9,1),
              palette = "OrRd",
              title = "1:  Kota Mataram
2:  Lombok Barat
3:  Lombok Utara
4:  Lombok Tengah 
5:  Lombok Timur
6:  Sumbawa Barat
7:  Sumbawa
8:  Dompu
9:  Bima
10: Kota Bima") +
  tm_layout (legend.show = TRUE,legend.only = TRUE,legend.frame = FALSE, legend.text.size = 1)
tmCovidIndexScale

tmCovidIndexScale

tmap_arrange(tmAteLessFishIndex,tmFishmoreexpensiveIndex,tmFishavailableIndex,tmCouldbuyfoodIndex, tmCovidIndexScale)
