# Supplementary material for: Seafood consumption changes and COVID-19 impact index in West Nusa Tenggara, Indonesia
Source: PLoS One. 2023 Jan 18;18(1):e0280134. doi: 10.1371/journal.pone.0280134 (PMC9847987; doi:10.1371/journal.pone.0280134)
Supplement: S1 Data — (XLSX) [file pone.0280134.s004.xlsx]

## Sheet: Seafood_survey_Lombok_all_forma
datestamp	Age	Age weight	Gender	Gender weight	Household	Education	Education weight	Occupation	Occupation[other]	IncomeBeforeCovid	ExpendituresBefore	IncomeDuringCovid	ExpendituresDuring	Urban	Island	Location	Location.num	Location weight	Location1	Location2	Location3	Location4	Location5	Location6	Location7	Location8	Location9	Location10	Fishperweek	AtelessfishCOVID	FishmoreexpensiveCOV	FishavailableCOVID	Fishimportantculture	Knowfishcomesfrom	Preferlocalfish	Couldbuyfoodwanted	Beef	Fish	Chicken	sheep	Lamb	Tofu/tempeh	Dairy	Milkfish	Selar fish	Tuna	Sardine	Salmon	Grouper
2020-11-24 09:39:31	1	0.790023	2	0.950673	7	3	0.677142	13	Mahasiswa	1	1	1	1	1	2	Bima Kota	10	0.84867										Kecamatan Asakota	5	0	1	0	1	1	1	1	0	1	0	0	0	1	0	1	0	1	0	0	0
2020-11-24 10:48:53	2	0.527822	1	1.05819	3	3	0.677142	3		1	1	1	1	1	2	Bima Kota	10	0.84867										Kecamatan Raba	2	1	1	1	1	1	1	0	0	0	1	0	0	0	0	0	0	0	0	0	0
2020-11-24 12:28:11	3	0.930017	2	0.950673	4	4	0.227675	11		2	3	2	3	1	2	Bima Kota	10	0.84867										Kecamatan Rasanae Barat	5	0	1	0	0	0	1	0	0	1	0	0	0	1	0	1	0	1	0	0	1
2020-11-25 08:59:01	4	1.60951	2	0.950673	6	4	0.227675	4		3	3	3	3	1	2	Bima Kota	10	0.84867										Kecamatan Raba	4	1	1	0	1	1	1	1	0	1	1	0	0	1	0	1	1	1	0	0	0
2020-11-25 09:18:45	3	0.930017	1	1.05819	3	4	0.227675	4		1	2	1	2	1	2	Bima Kota	10	0.84867										Kecamatan Raba	5	0	1	0	1	1	1	1	0	0	1	0	0	0	0	1	0	0	0	0	0
2020-11-25 11:04:58	4	1.60951	1	1.05819	4	4	0.227675	5		3	3	3	4	1	2	Bima Kota	10	0.84867										Kecamatan Raba	2	1	1	0	1	1	1	0	0	0	1	0	0	0	0	0	0	0	0	0	0
2020-11-27 01:53:43	2	0.527822	1	1.05819	6	3	0.677142	13	Mahasiswa	1	1	1	1	1	2	Bima Kota	10	0.84867										Kecamatan Mpunda	3	0	0	0	1	0	1	1	1	1	1	0	1	1	1	1	1	1	1	0	1
2020-11-27 02:19:33	5	2.53176	1	1.05819	2	4	0.227675	10		2	2	1	1	1	2	Bima Kota	10	0.84867										Kecamatan Mpunda	3	1	1	1	1	1	1	0	0	1	0	0	0	0	0	0	0	1	0	0	1
2020-11-27 02:26:29	1	0.790023	2	0.950673	6	3	0.677142	13	Mahasiswa	1	1	1	1	1	2	Bima Kota	10	0.84867										Kecamatan Raba	3	0	1	1	1	1	1	0	0	1	0	0	0	1	0	1	0	1	0	0	0
2020-11-27 03:43:39	1	0.790023	1	1.05819	3	3	0.677142	7		1	1	1	1	1	2	Bima Kota	10	0.84867										Kecamatan Rasanae Barat	3	0	0	0	1	1	1	1	1	1	1	0	0	1	1	0	0	0	0	0	0
2020-11-27 03:49:23	1	0.790023	2	0.950673	6	3	0.677142	12		1	1	1	1	1	2	Bima Kota	10	0.84867										Kecamatan Rasanae Barat	2	1	0	1	1	1	1	0	0	0	0	0	0	1	0	0	0	0	0	0	0
2020-11-27 03:51:25	4	1.60951	2	0.950673	6	3	0.677142	8		1	1	1	1	1	2	Bima Kota	10	0.84867										Kecamatan Raba	3	0	1	0	1	1	1	0	0	1	0	0	0	1	0	0	0	1	0	0	1
2020-11-27 03:51:25	2	0.527822	1	1.05819	5	4	0.227675	7		1	3	1	3	1	2	Bima Kota	10	0.84867										Kecamatan Rasanae Timur	3	0	0	0	0	1	1	0	0	0	1	0	0	0	0	1	0	0	0	0	0
2020-11-27 05:55:36	1	0.790023	2	0.950673	4	4	0.227675	7		2	3	2	3	1	2	Bima Kota	10	0.84867										Kecamatan Mpunda	3	1	1	1	1	1	1	1	0	1	0	0	0	0	0	1	0	0	0	0	0
2020-11-27 08:28:54	3	0.930017	1	1.05819	5	3	0.677142	6		1	2	1	2	1	2	Bima Kota	10	0.84867										Kecamatan Mpunda	3	1	1	0	1	1	1	0	0	0	1	0	0	0	0	1	0	0	0	0	0
2020-11-27 12:35:16	4	1.60951	1	1.05819	4	4	0.227675	4		3	3	3	3	1	2	Bima Kota	10	0.84867										Kecamatan Raba	3	1	0	0	1	1	1	0	0	1	1	0	0	1	0	0	0	1	0	0	0
2020-11-28 10:55:36	1	0.790023	1	1.05819	5	2	2.79633	12		1	1	1	1	1	2	Bima Kota	10	0.84867										Kecamatan Asakota	2	1	1	1	1	1	1	1	0	0	1	0	0	0	0	1	0	1	0	0	0
2020-11-28 11:05:34	2	0.527822	2	0.950673	5	3	0.677142	7		1	1	1	1	1	2	Bima Kota	10	0.84867										Kecamatan Raba	2	1	0	1	1	1	1	1	0	0	0	0	0	1	0	0	0	0	0	0	0
2020-11-28 11:14:21	2	0.527822	2	0.950673	6	4	0.227675	7		1	1	1	1	1	2	Bima Kota	10	0.84867										Kecamatan Mpunda	3	1	1	1	1	1	1	1	0	1	0	0	0	0	0	0	0	1	0	0	0
2020-11-28 11:07:16	2	0.527822	2	0.950673	4	4	0.227675	7		1	1	1	1	1	2	Bima Kota	10	0.84867										Kecamatan Mpunda	2	1	1	1	1	1	1	0	0	0	0	0	0	1	0	0	0	1	0	0	0
2020-11-28 11:11:49	1	0.790023	2	0.950673	4	4	0.227675	13	Petani	1	1	1	1	1	2	Bima Kota	10	0.84867										Kecamatan Asakota	4	0	1	1	1	1	1	0	0	1	0	0	0	0	0	1	0	0	0	0	0
2020-11-28 11:16:50	1	0.790023	2	0.950673	2	4	0.227675	11		1	1	1	1	1	2	Bima Kota	10	0.84867										Kecamatan Mpunda	2	1	1	0	1	1	1	0	0	0	0	0	0	0	1	1	0	0	0	0	0
2020-11-28 11:27:39	1	0.790023	2	0.950673	5	3	0.677142	7		2	2	1	1	1	2	Bima Kota	10	0.84867										Kecamatan Raba	3	1	1	1	1	1	1	0	1	0	0	1	1	0	1	1	0	1	0	0	0
2020-11-28 11:32:17	1	0.790023	2	0.950673	2	3	0.677142	7		1	1	1	1	1	2	Bima Kota	10	0.84867										Kecamatan Rasanae Barat	2	1	1	1	1	1	1	1	0	0	1	0	0	0	0	1	0	1	0	0	0
2020-11-28 12:59:33	3	0.930017	2	0.950673	2	4	0.227675	11		1	1	1	1	1	2	Bima Kota	10	0.84867										Kecamatan Raba	4	0	1	0	1	1	1	1	0	0	1	0	0	0	0	0	0	0	0	0	0
2020-12-01 05:37:20	4	1.60951	1	1.05819	4	4	0.227675	5		2	1	1	1	1	2	Bima Kota	10	0.84867										Kecamatan Raba	3	0	1	0	1	1	1	1	1	0	0	0	0	0	0	0	0	1	0	0	0
2020-12-01 08:58:48	5	2.53176	1	1.05819	5	4	0.227675	4		4	3	2	4	1	2	Bima Kota	10	0.84867										Kecamatan Mpunda	2	0	0	0	1	1	1	0	1	1	1	0	1	1	1	1	0	0	0	0	1
2020-12-01 08:39:01	4	1.60951	1	1.05819	6	4	0.227675	4		3	4	3	3	1	2	Bima Kota	10	0.84867										Kecamatan Raba	5	1	1	0	1	1	1	0	1	1	1	0	1	1	1	1	0	1	0	0	1
2020-12-01 13:22:17	4	1.60951	1	1.05819	6	4	0.227675	4		2	2	2	2	1	2	Bima Kota	10	0.84867										Kecamatan Raba	2	1	0	0	1	2	1	1	0	0	1	0	0	0	0	0	0	1	0	0	0
2020-12-02 10:00:03	3	0.930017	2	0.950673	3	3	0.677142	8		1	1	1	1	1	2	Bima Kota	10	0.84867										Kecamatan Rasanae Timur	5	1	1	0	1	1	1	0	0	1	0	0	0	1	0	1	0	1	0	0	0
2020-12-03 14:27:32	5	2.53176	1	1.05819	7	4	0.227675	4		4	4	4	4	1	2	Bima Kota	10	0.84867										Kecamatan Mpunda	5	0	0	0	1	0	1	1	1	0	0	0	0	0	0	1	0	0	0	0	0
2020-12-08 16:36:51	4	1.60951	2	0.950673	4	3	0.677142	6		3	2	2	2	1	2	Bima Kota	10	0.84867										Kecamatan Rasanae Barat	5	0	0	0	1	1	1	0	0	1	1	0	0	1	0	1	1	1	1	0	1
2020-12-10 10:14:04	5	2.53176	1	1.05819	4	4	0.227675	5		2	2	2	2	1	2	Bima Kota	10	0.84867										Kecamatan Raba	5	0	0	0	1	1	1	1	1	0	0	0	0	0	0	1	0	1	0	0	1
2020-12-10 23:40:20	2	0.527822	2	0.950673	5	3	0.677142	13		2	2	1	4	1	2	Bima Kota	10	0.84867										Kecamatan Rasanae Timur	2	1	1	1	1	0	0	1	0	0	0	0	0	1	0	0	0	0	0	0	0
2020-12-10 23:59:17	1	0.790023	2	0.950673	5	4	0.227675	7		1	1	1	1	1	2	Bima Kota	10	0.84867										Kecamatan Asakota	2	1	1	1	1	1	1	1	0	0	1	0	0	0	0	1	0	0	0	0	0
2020-12-11 01:47:47	1	0.790023	1	1.05819	3	4	0.227675	6		1	1	1	1	1	2	Bima Kota	10	0.84867										Kecamatan Raba	2	1	1	1	1	1	1	0	0	0	0	0	0	1	0	0	0	0	0	0	0
2020-12-11 02:12:13	2	0.527822	1	1.05819	5	4	0.227675	7		1	1	1	1	1	2	Bima Kota	10	0.84867										Kecamatan Rasanae Timur	3	1	1	1	1	1	1	0	0	0	0	0	0	1	0	1	0	0	0	0	0
2020-12-11 07:16:09	5	2.53176	1	1.05819	3	4	0.227675	3		3	4	2	2	1	2	Bima Kota	10	0.84867										Kecamatan Rasanae Barat	4	1	1	0	1	1	1	0	0	0	1	0	0	0	0	0	0	1	0	0	0
2020-12-11 14:14:32	4	1.60951	2	0.950673	4	3	0.677142	3		2	2	1	2	1	2	Bima Kota	10	0.84867										Kecamatan Rasanae Timur	4	1	1	0	1	1	1	0	0	0	0	0	0	1	0	1	0	0	0	0	0
2020-12-11 17:20:27	5	2.53176	1	1.05819	3	4	0.227675	4		2	2	2	3	1	2	Bima Kota	10	0.84867										Kecamatan Mpunda	4	1	1	0	1	1	1	0	0	0	1	0	0	1	0	1	0	1	0	0	0
2020-12-12 11:29:30	4	1.60951	1	1.05819	3	2	2.79633	3		3	2	2	3	1	2	Bima Kota	10	0.84867										Kecamatan Rasanae Barat	2	1	0	0	1	1	1	0	0	0	1	0	0	1	0	1	0	0	0	0	0
2020-12-12 11:57:06	1	0.790023	1	1.05819	4	3	0.677142	7		1	1	1	1	1	2	Bima Kota	10	0.84867										Kecamatan Mpunda	2	1	1	1	0	1	1	1	0	0	1	0	0	0	0	0	0	1	0	0	0
2020-12-12 14:29:27	1	0.790023	1	1.05819	5	1	28.2087	7		1	1	1	1	1	2	Bima Kota	10	0.84867										Kecamatan Mpunda	3	0	1	1	1	1	1	0	0	0	1	0	0	0	0	0	0	0	0	0	0
2020-12-13 07:41:15	3	0.930017	2	0.950673	4	4	0.227675	8		1	1	2	1	1	2	Bima Kota	10	0.84867										Kecamatan Rasanae Timur	3	0	0	0	1	0	1	0	0	1	1	0	0	1	0	1	0	0	0	0	0
2020-12-13 09:20:38	3	0.930017	2	0.950673	5	4	0.227675	11		2	2	2	2	1	2	Bima Kota	10	0.84867										Kecamatan Raba	4	0	0	0	1	1	1	1	1	1	1	0	0	1	1	1	0	0	0	0	0
2020-12-13 12:48:38	3	0.930017	2	0.950673	3	4	0.227675	4		4	3	3	4	1	2	Bima Kota	10	0.84867										Kecamatan Mpunda	4	0	1	0	1	1	1	1	1	1	1	0	0	0	1	1	0	1	1	0	1
2020-12-14 14:28:25	3	0.930017	1	1.05819	4	4	0.227675	4		3	2	3	2	1	2	Bima Kota	10	0.84867										Kecamatan Mpunda	5	1	0	0	1	1	1	1	0	1	0	0	0	1	0	1	0	1	0	0	0
2020-12-14 15:05:48	3	0.930017	1	1.05819	7	4	0.227675	6		1	1	1	1	1	2	Bima Kota	10	0.84867										Kecamatan Rasanae Barat	2	1	0	0	1	1	1	1	0	1	1	0	0	1	0	0	0	0	0	0	0
2020-12-14 15:36:03	3	0.930017	2	0.950673	3	3	0.677142	5		1	2	1	2	1	2	Bima Kota	10	0.84867										Kecamatan Asakota	2	0	1	0	1	1	1	0	0	1	1	0	0	1	0	0	0	0	0	0	0
2020-12-14 23:58:23	3	0.930017	1	1.05819	6	4	0.227675	6		3	2	1	1	1	2	Bima Kota	10	0.84867										Kecamatan Mpunda	3	1	1	1	1	1	1	0	1	1	1	0	0	1	1	1	0	1	0	0	0
2020-12-15 04:49:17	3	0.930017	1	1.05819	4	3	0.677142	5		2	2	2	2	1	2	Bima Kota	10	0.84867										Kecamatan Raba	3	2	1	1	1	1	1	0	0	0	0	0	0	1	0	0	0	0	0	0	0
2020-12-15 05:41:26	3	0.930017	2	0.950673	2	3	0.677142	13	Wirausaha	3	3	1	1	1	2	Bima Kota	10	0.84867										Kecamatan Mpunda	2	0	0	0	1	1	1	1	1	0	1	0	0	1	0	1	0	1	0	0	0
2020-12-15 21:41:34	3	0.930017	2	0.950673	4	3	0.677142	8		1	2	1	2	1	2	Bima Kota	10	0.84867										Kecamatan Raba	3	1	1	1	1	1	1	1	0	1	0	0	0	0	0	0	0	0	0	0	0
2020-12-17 00:44:40	1	0.790023	2	0.950673	2	4	0.227675	7		1	1	1	1	1	2	Bima Kota	10	0.84867										Kecamatan Asakota	5	1	1	1	1	1	1	0	0	1	1	0	0	1	0	1	0	1	0	0	0
2020-12-17 00:41:42	1	0.790023	2	0.950673	4	3	0.677142	8		2	2	1	2	1	2	Bima Kota	10	0.84867										Kecamatan Mpunda	3	1	1	1	1	1	1	0	0	1	0	0	0	0	0	0	0	1	0	0	0
2020-12-18 02:12:02	1	0.790023	2	0.950673	4	3	0.677142	7		1	1	1	1	1	2	Bima Kota	10	0.84867										Kecamatan Raba	2	1	1	1	1	0	1	0	0	0	0	0	0	1	0	1	0	0	0	0	0
2020-12-18 14:38:51	3	0.930017	2	0.950673	3	4	0.227675	8		2	1	1	2	1	2	Bima Kota	10	0.84867										Kecamatan Mpunda	3	1	1	0	1	1	1	0	0	1	0	0	0	1	0	1	0	1	0	0	0
2020-12-18 16:04:49	3	0.930017	2	0.950673	8	4	0.227675	11		1	1	1	1	1	2	Bima Kota	10	0.84867										Kecamatan Mpunda	5	0	1	0	1	1	1	0	0	1	1	0	0	1	1	0	0	1	0	0	1
2020-12-21 08:42:44	4	1.60951	1	1.05819	5	4	0.227675	4		3	2	2	2	1	2	Bima Kota	10	0.84867										Kecamatan Asakota	4	0	0	0	1	1	1	0	0	0	0	0	0	1	1	1	0	1	0	1	0
2020-12-28 13:13:11	3	0.930017	2	0.950673	6	4	0.227675	11		2	2	2	3	1	2	Bima Kota	10	0.84867										Kecamatan Raba	4	0	0	0	1	1	1	1	0	1	1	0	0	1	1	1	0	1	0	1	1
2020-12-30 01:01:16	3	0.930017	2	0.950673	8	4	0.227675	6		2	1	1	1	1	2	Bima Kota	10	0.84867										Kecamatan Rasanae Barat	4	1	1	0	1	1	1	0	0	0	0	0	0	1	0	1	1	0	0	0	0
2020-11-24 10:14:34	2	0.527822	1	1.05819	7	3	0.677142	7		1	1	1	1	2	2	Dompu	8	0.820452								Kecamatan Pajo			3	1	1	0	1	1	1	0	0	1	0	0	0	0	0	1	0	0	0	0	0
2020-11-24 11:00:08	1	0.790023	2	0.950673	6	3	0.677142	7		1	1	1	1	2	2	Dompu	8	0.820452								Kecamatan Woja			4	0	2	1	1	1	1	0	0	1	1	0	0	1	1	0	1	1	1	1	1
2020-11-24 11:05:05	1	0.790023	2	0.950673	4	4	0.227675	7		1	1	1	1	2	2	Dompu	8	0.820452								Kecamatan Dompu			3	0	1	1	1	1	1	1	0	1	0	0	0	0	0	1	0	1	0	0	0
2020-11-24 11:00:33	2	0.527822	1	1.05819	5	3	0.677142	12		1	1	1	1	2	2	Dompu	8	0.820452								Kecamatan Pajo			2	1	1	1	1	1	1	0	0	0	1	0	0	0	0	0	0	0	0	0	0
2020-11-24 11:24:52	1	0.790023	2	0.950673	5	3	0.677142	7		1	1	1	1	2	2	Dompu	8	0.820452								Kecamatan Pekat			2	0	1	0	1	1	1	1	1	1	1	0	1	1	1	1	1	1	1	0	1
2020-11-24 11:56:30	2	0.527822	1	1.05819	5	4	0.227675	7		1	2	1	2	2	2	Dompu	8	0.820452								Kecamatan Kempo			4	1	1	1	1	1	1	0	0	1	1	0	0	1	0	1	0	0	0	0	0
2020-11-24 11:50:51	2	0.527822	2	0.950673	3	4	0.227675	4		2	2	2	2	2	2	Dompu	8	0.820452								Kecamatan Dompu			4	0	0	0	1	1	1	0	0	1	0	0	0	1	0	1	0	1	0	0	1
2020-11-24 12:03:44	3	0.930017	1	1.05819	7	4	0.227675	4		4	3	4	3	2	2	Dompu	8	0.820452								Kecamatan Woja			2	1	1	0	1	1	1	1	0	1	1	0	1	1	0	1	0	1	0	0	1
2020-11-24 12:09:53	2	0.527822	1	1.05819	3	4	0.227675	12		1	2	1	2	2	2	Dompu	8	0.820452								Kecamatan Dompu			4	1	0	0	1	1	1	0	0	1	0	0	0	1	0	1	0	1	0	0	0
2020-11-24 12:49:32	2	0.527822	1	1.05819	8	3	0.677142	12		1	1	1	1	2	2	Dompu	8	0.820452								Kecamatan Pajo			2	0	1	0	1	1	1	0	0	0	0	0	0	1	0	0	0	0	0	0	0
2020-11-24 14:56:04	1	0.790023	1	1.05819	5	3	0.677142	7		1	1	1	1	2	2	Dompu	8	0.820452								Kecamatan Woja			2	1	0	0	1	1	1	0	0	0	0	0	0	1	0	0	0	0	0	0	0
2020-11-24 17:09:39	2	0.527822	1	1.05819	6	4	0.227675	12		1	1	1	1	2	2	Dompu	8	0.820452								Kecamatan Pajo			2	0	1	0	1	1	1	0	0	1	0	0	0	0	0	1	0	1	0	0	0
2020-11-25 00:05:42	2	0.527822	1	1.05819	3	4	0.227675	11		1	1	1	2	2	2	Dompu	8	0.820452								Kecamatan Pekat			2	1	1	0	1	1	1	0	0	1	0	0	0	1	0	0	1	0	0	0	0
2020-11-25 03:31:24	2	0.527822	2	0.950673	8	4	0.227675	4		2	2	2	3	2	2	Dompu	8	0.820452								Kecamatan Dompu			4	1	1	1	1	1	1	0	0	1	1	0	0	1	1	1	1	1	1	0	1
2020-11-25 09:44:24	3	0.930017	2	0.950673	6	4	0.227675	5		3	2	3	2	2	2	Dompu	8	0.820452								Kecamatan Woja			3	0	1	0	1	1	1	1	0	1	0	0	0	0	0	1	0	1	0	0	1
2020-11-25 09:51:02	3	0.930017	1	1.05819	5	4	0.227675	11		2	2	2	2	2	2	Dompu	8	0.820452								Kecamatan Dompu			3	0	0	0	1	1	1	1	0	1	1	0	0	1	1	1	0	1	0	0	1
2020-11-25 09:52:06	3	0.930017	2	0.950673	3	4	0.227675	11		1	1	1	1	2	2	Dompu	8	0.820452								Kecamatan Woja			2	0	0	0	1	0	1	1	0	1	1	0	0	1	0	1	0	1	0	0	0
2020-11-25 09:50:36	3	0.930017	2	0.950673	5	4	0.227675	4		3	3	3	3	2	2	Dompu	8	0.820452								Kecamatan Woja			4	0	0	0	1	1	1	1	0	1	1	0	0	1	0	1	0	1	0	0	1
2020-11-25 09:52:47	2	0.527822	1	1.05819	4	3	0.677142	13	Pengangguran	4	2	4	2	2	2	Dompu	8	0.820452								Kecamatan Woja			5	0	0	0	1	1	1	1	1	1	1	0	1	1	1	1	1	1	0	0	1
2020-11-25 09:52:33	2	0.527822	1	1.05819	5	3	0.677142	7		1	1	1	1	2	2	Dompu	8	0.820452								Kecamatan Dompu			3	0	1	0	1	0	1	1	0	0	0	0	0	1	0	1	0	0	0	0	0
2020-11-25 09:57:58	2	0.527822	2	0.950673	5	4	0.227675	11		1	1	2	2	2	2	Dompu	8	0.820452								Kecamatan Woja			3	0	1	1	1	1	1	1	1	1	1	0	0	1	0	1	0	1	0	0	1
2020-11-25 09:55:36	3	0.930017	2	0.950673	5	4	0.227675	11		2	2	2	2	2	2	Dompu	8	0.820452								Kecamatan Dompu			3	1	1	0	1	1	1	1	0	1	0	0	0	1	0	1	0	1	0	0	0
2020-11-25 10:01:30	2	0.527822	2	0.950673	3	4	0.227675	4		2	1	2	1	2	2	Dompu	8	0.820452								Kecamatan Dompu			2	1	1	0	1	1	1	1	0	1	0	0	0	1	0	1	0	1	0	0	0
2020-11-25 10:12:27	4	1.60951	2	0.950673	2	2	2.79633	8		1	1	1	2	2	2	Dompu	8	0.820452											4	1	0	0	1	1	1	0	0	1	1	0	0	1	0	1	0	1	0	0	0
2020-11-25 10:05:09	3	0.930017	2	0.950673	4	4	0.227675	4		2	2	2	2	2	2	Dompu	8	0.820452								Kecamatan Woja			5	0	1	1	1	1	1	1	0	0	0	1	0	0	0	0	0	1	0	0	0
2020-11-25 10:14:56	2	0.527822	2	0.950673	6	3	0.677142	8		1	2	1	1	2	2	Dompu	8	0.820452								Kecamatan Woja			3	1	1	0	1	0	1	0	0	0	1	0	0	1	0	0	0	1	0	0	1
2020-11-25 10:06:39	2	0.527822	1	1.05819	6	3	0.677142	12		2	1	1	2	2	2	Dompu	8	0.820452								Kecamatan Dompu			3	1	1	1	1	1	1	1	0	0	1	0	0	0	0	0	0	0	0	0	0
2020-11-25 10:13:59	2	0.527822	2	0.950673	5	4	0.227675	12		1	1	1	2	2	2	Dompu	8	0.820452								Kecamatan Dompu			2	1	1	0	1	1	1	1	0	1	1	0	0	1	0	1	0	1	0	0	0
2020-11-25 10:25:03	2	0.527822	2	0.950673	5	4	0.227675	7		1	1	1	2	2	2	Dompu	8	0.820452								Kecamatan Dompu			3	1	1	1	1	1	1	0	0	1	0	0	0	0	0	1	0	0	0	0	0
2020-11-25 10:29:08	2	0.527822	2	0.950673	7	4	0.227675	7		1	1	1	1	2	2	Dompu	8	0.820452								Kecamatan Woja			2	1	1	1	1	1	1	0	0	0	1	0	0	0	0	1	0	1	0	0	0
2020-11-25 10:34:02	3	0.930017	1	1.05819	3	4	0.227675	6		2	2	1	1	2	2	Dompu	8	0.820452								Kecamatan Woja			3	1	0	1	1	1	1	0	0	1	1	0	0	0	0	0	0	0	0	1	0
2020-11-25 10:36:19	3	0.930017	1	1.05819	4	4	0.227675	9		1	1	1	1	2	2	Dompu	8	0.820452								Kecamatan Kilo			2	0	0	0	1	0	1	1	0	1	0	0	0	1	0	0	0	1	0	0	0
2020-11-25 10:53:26	2	0.527822	2	0.950673	6	4	0.227675	11		2	1	2	2	2	2	Dompu	8	0.820452								Kecamatan Woja			5	0	0	0	1	1	1	1	0	1	1	0	0	1	0	1	0	1	0	0	0
2020-11-25 11:08:18	2	0.527822	2	0.950673	6	4	0.227675	11		1	1	1	1	2	2	Dompu	8	0.820452								Kecamatan Dompu			3	1	1	1	1	1	1	0	0	1	1	0	0	1	0	1	0	0	0	0	0
2020-11-25 11:17:54	3	0.930017	1	1.05819	3	3	0.677142	7		2	2	1	1	2	2	Dompu	8	0.820452								Kecamatan Woja			2	1	0	1	1	2	2	1	0	0	1	0	0	1	0	0	0	0	0	0	0
2020-11-25 11:32:46	3	0.930017	2	0.950673	4	4	0.227675	11		2	2	2	3	2	2	Dompu	8	0.820452								Kecamatan Dompu			5	1	1	1	1	0	1	0	0	1	0	0	0	1	0	1	0	1	0	0	0
2020-11-25 11:37:39	3	0.930017	1	1.05819	4	4	0.227675	11		1	1	1	1	2	2	Dompu	8	0.820452								Kecamatan Dompu			4	0	0	0	0	0	1	0	0	1	1	0	0	1	0	0	0	1	0	0	1
2020-11-25 11:40:51	3	0.930017	2	0.950673	6	4	0.227675	11		2	2	2	2	2	2	Dompu	8	0.820452								Kecamatan Woja			3	0	1	0	1	1	1	0	0	1	1	0	0	1	0	0	0	1	0	0	0
2020-11-25 11:47:58	2	0.527822	2	0.950673	2	4	0.227675	11		1	1	1	1	2	2	Dompu	8	0.820452								Kecamatan Dompu			3	1	1	1	1	0	1	0	0	0	1	0	0	0	0	0	0	0	0	0	0
2020-11-25 11:50:33	2	0.527822	2	0.950673	3	4	0.227675	11		1	1	1	1	2	2	Dompu	8	0.820452								Kecamatan Dompu			3	0	0	0	1	0	1	0	0	1	0	0	0	1	0	1	0	0	0	0	0
2020-11-25 11:50:42	2	0.527822	2	0.950673	5	4	0.227675	11		2	2	2	2	2	2	Dompu	8	0.820452								Kecamatan Woja			3	0	0	0	1	1	1	1	1	1	1	0	1	1	1	1	0	1	0	1	0
2020-11-25 11:57:24	2	0.527822	2	0.950673	6	4	0.227675	5		1	2	1	1	2	2	Dompu	8	0.820452								Kecamatan Woja			2	1	1	1	1	1	1	0	0	0	1	0	0	0	0	1	0	0	0	0	0
2020-11-25 12:01:01	2	0.527822	2	0.950673	6	4	0.227675	5		1	1	1	1	2	2	Dompu	8	0.820452								Kecamatan Woja			2	1	1	1	1	1	0	1	1	0	1	0	0	0	0	1	0	0	0	0	0
2020-11-25 12:33:30	3	0.930017	2	0.950673	4	3	0.677142	4		2	2	2	2	2	2	Dompu	8	0.820452								Kecamatan Kilo			5	1	1	1	1	1	1	0	0	0	1	0	0	0	0	0	0	0	0	0	0
2020-11-25 12:53:57	3	0.930017	2	0.950673	3	4	0.227675	5		2	2	2	2	2	2	Dompu	8	0.820452								Kecamatan Dompu			4	1	1	1	1	1	1	1	1	1	1	0	0	1	1	1	0	1	0	1	1
2020-11-25 13:09:58	3	0.930017	1	1.05819	4	4	0.227675	13	Honorer	2	2	1	3	2	2	Dompu	8	0.820452								Kecamatan Woja			3	0	1	0	1	0	1	0	0	1	0	0	0	1	0	0	0	0	0	0	0
2020-11-25 13:59:10	2	0.527822	2	0.950673	2	4	0.227675	8		2	2	1	1	2	2	Dompu	8	0.820452								Kecamatan Woja			2	1	1	1	1	1	1	1	0	0	1	0	0	0	0	0	0	0	0	0	0
2020-11-25 14:18:32	2	0.527822	2	0.950673	9	4	0.227675	11		2	1	2	1	2	2	Dompu	8	0.820452								Kecamatan Dompu			4	0	1	1	1	1	1	1	1	1	1	0	0	0	0	1	0	1	0	0	0
2020-11-25 14:26:13	2	0.527822	1	1.05819	3	3	0.677142	9		1	2	2	2	2	2	Dompu	8	0.820452								Kecamatan Dompu			2	1	1	0	1	0	1	0	0	0	0	0	0	1	0	0	0	1	0	0	0
2020-11-25 15:29:54	2	0.527822	1	1.05819	5	3	0.677142	9		1	2	1	1	2	2	Dompu	8	0.820452								Kecamatan Hu’u			3	1	1	0	1	1	1	0	0	1	1	0	0	1	1	1	0	1	0	0	0
2020-11-26 02:17:38	3	0.930017	2	0.950673	3	4	0.227675	11		2	2	1	3	2	2	Dompu	8	0.820452								Kecamatan Woja			5	1	1	1	1	1	1	0	0	1	0	0	0	1	0	1	0	1	0	0	1
2020-11-26 03:22:01	3	0.930017	1	1.05819	6	4	0.227675	6		2	2	2	2	2	2	Dompu	8	0.820452								Kecamatan Manggelewa			3	0	0	0	1	1	0	1	0	0	0	0	1	0	0	1	0	0	0	0	0
2020-11-26 07:24:31	2	0.527822	2	0.950673	4	4	0.227675	5		1	1	1	1	2	2	Dompu	8	0.820452								Kecamatan Hu’u			2	1	1	0	1	1	1	1	0	1	0	0	0	0	0	0	0	0	0	0	0
2020-11-26 14:51:02	2	0.527822	2	0.950673	4	4	0.227675	7		1	1	1	1	2	2	Dompu	8	0.820452								Kecamatan Pajo			3	0	1	0	1	1	1	0	0	1	1	0	0	1	0	1	0	1	0	0	0
2020-11-26 22:40:39	1	0.790023	2	0.950673	3	3	0.677142	7		1	1	1	1	2	2	Dompu	8	0.820452								Kecamatan Woja			2	1	0	0	1	1	1	0	0	0	0	0	0	1	0	1	0	0	0	0	0
2020-11-27 01:58:10	2	0.527822	2	0.950673	4	3	0.677142	7		1	1	1	1	2	2	Dompu	8	0.820452								Kecamatan Dompu			3	1	1	1	1	1	1	1	0	1	0	0	0	0	0	1	0	1	0	0	0
2020-11-27 02:08:32	2	0.527822	2	0.950673	3	3	0.677142	13	Mahasiswa	2	2	1	2	2	2	Dompu	8	0.820452								Kecamatan Dompu			2	1	1	1	1	0	1	0	0	0	1	0	0	0	0	0	0	0	0	0	0
2020-11-27 03:58:11	1	0.790023	1	1.05819	5	3	0.677142	7		1	1	1	1	2	2	Dompu	8	0.820452								Kecamatan Hu’u			3	0	1	0	1	1	1	0	0	1	1	0	0	1	0	0	0	0	0	0	0
2020-11-28 12:28:59	5	2.53176	2	0.950673	6	4	0.227675	5		1	4	1	4	2	2	Dompu	8	0.820452											2	1	1	1	0	1	1	0	0	0	0	0	0	1	0	0	0	0	0	0	0
2020-11-28 14:38:20	1	0.790023	2	0.950673	4	4	0.227675	7		1	1	1	1	2	2	Dompu	8	0.820452								Kecamatan Dompu			2	1	1	1	1	0	1	0	0	1	0	0	0	1	0	0	0	1	0	0	0
2020-11-28 15:12:18	2	0.527822	2	0.950673	5	3	0.677142	7		1	1	1	1	2	2	Dompu	8	0.820452								Kecamatan Dompu			2	1	0	0	1	0	1	0	0	0	0	0	0	1	0	0	0	0	0	0	0
2020-11-29 00:58:58	2	0.527822	2	0.950673	5	3	0.677142	7		1	1	1	1	2	2	Dompu	8	0.820452								Kecamatan Woja			2	1	1	0	1	0	1	0	0	1	0	0	0	0	0	1	0	0	0	0	0
2020-11-29 01:47:14	1	0.790023	2	0.950673	5	4	0.227675	7		1	2	1	2	2	2	Dompu	8	0.820452								Kecamatan Pajo			2	2	1	0	1	1	1	1	1	1	1	0	0	1	0	1	0	1	0	0	0
2020-11-29 02:40:40	2	0.527822	2	0.950673	7	4	0.227675	4		1	1	1	1	2	2	Dompu	8	0.820452								Kecamatan Dompu			3	1	1	1	1	1	0	0	0	0	1	0	0	0	0	0	0	0	0	0	0
2020-11-29 09:21:23	2	0.527822	2	0.950673	4	4	0.227675	11		2	1	1	1	2	2	Dompu	8	0.820452								Kecamatan Dompu			5	0	1	0	1	1	1	1	0	1	1	0	0	1	0	1	0	1	0	0	0
2020-11-29 09:57:51	2	0.527822	1	1.05819	2	4	0.227675	5		1	2	1	1	2	2	Dompu	8	0.820452								Kecamatan Hu’u			2	1	1	1	1	1	1	1	0	0	0	0	0	1	0	0	0	0	0	0	0
2020-11-30 01:53:05	2	0.527822	2	0.950673	1	3	0.677142	5		2	2	2	2	2	2	Dompu	8	0.820452											2	0	0	0	1	1	1	1	0	1	1	0	0	1	1	0	0	1	0	0	0
2020-11-30 03:55:35	2	0.527822	2	0.950673	9	4	0.227675	4		2	2	2	2	2	2	Dompu	8	0.820452								Kecamatan Dompu			5	0	0	0	1	1	1	1	0	1	1	0	0	1	0	1	0	1	0	0	0
2020-11-30 06:39:34	2	0.527822	2	0.950673	4	4	0.227675	7		1	1	1	1	2	2	Dompu	8	0.820452								Kecamatan Manggelewa			1	2	2	2	1	2	2	0	0	0	0	0	0	1	0	0	0	0	0	0	0
2020-12-01 04:57:09	3	0.930017	2	0.950673	4	4	0.227675	5		2	2	2	2	2	2	Dompu	8	0.820452								Kecamatan Woja			4	1	0	0	1	1	1	1	0	0	1	0	0	0	0	1	0	0	0	0	0
2020-12-01 11:26:10	2	0.527822	2	0.950673	8	4	0.227675	11		1	2	2	1	2	2	Dompu	8	0.820452								Kecamatan Dompu			1	0	1	1	1	1	0	1	1	1	1	0	0	0	0	1	0	0	0	0	0
2020-12-01 11:45:26	2	0.527822	2	0.950673	4	4	0.227675	11		1	1	1	1	2	2	Dompu	8	0.820452								Kecamatan Dompu			5	1	1	1	1	1	1	1	0	1	1	0	0	1	0	1	0	1	0	0	0
2020-12-01 17:13:22	2	0.527822	1	1.05819	3	4	0.227675	11		1	1	1	1	2	2	Dompu	8	0.820452								Kecamatan Manggelewa			3	0	0	0	1	1	1	1	0	0	0	0	0	1	0	0	0	1	0	0	0
2020-12-02 01:59:55	2	0.527822	1	1.05819	1	3	0.677142	7		1	1	1	1	2	2	Dompu	8	0.820452								Kecamatan Woja			2	0	1	1	1	0	1	0	0	0	1	0	0	1	0	0	0	0	0	0	0
2020-12-04 04:09:58	5	2.53176	2	0.950673	5	4	0.227675	11		4	3	3	3	2	2	Dompu	8	0.820452								Kecamatan Kempo			4	0	1	1	1	1	1	1	1	1	1	0	1	1	1	1	0	1	0	0	1
2020-12-09 00:28:34	4	1.60951	1	1.05819	6	3	0.677142	6		2	2	2	2	2	2	Dompu	8	0.820452								Kecamatan Dompu			2	1	1	1	1	1	1	1	1	0	0	0	0	0	0	1	0	0	0	0	0
2020-12-13 13:14:17	3	0.930017	1	1.05819	8	3	0.677142	3		3	2	2	2	2	2	Dompu	8	0.820452								Kecamatan Woja			2	0	1	0	1	1	1	0	1	1	1	0	0	0	1	1	0	1	1	0	1
2020-12-13 23:24:27	3	0.930017	1	1.05819	3	4	0.227675	4		1	1	1	1	2	2	Dompu	8	0.820452								Kecamatan Manggelewa			2	1	1	1	1	1	1	0	1	0	0	0	0	0	0	0	0	0	0	0	0
2020-12-14 13:55:18	3	0.930017	1	1.05819	5	4	0.227675	9		1	1	1	1	2	2	Dompu	8	0.820452								Kecamatan Woja			2	1	0	0	1	1	1	0	0	0	0	0	0	1	0	1	0	0	0	0	0
2020-12-14 15:15:07	3	0.930017	2	0.950673	6	4	0.227675	5		2	2	2	2	2	2	Dompu	8	0.820452								Kecamatan Dompu			3	1	1	0	1	1	1	0	0	1	1	0	0	1	0	1	0	1	0	1	0
2020-12-14 15:23:11	3	0.930017	2	0.950673	5	3	0.677142	3		2	2	1	2	2	2	Dompu	8	0.820452								Kecamatan Manggelewa			2	1	1	1	1	1	1	0	0	1	1	0	0	1	0	0	0	0	0	0	0
2020-12-15 06:26:43	3	0.930017	2	0.950673	4	4	0.227675	13	Tenaga honor	2	3	1	3	2	2	Dompu	8	0.820452								Kecamatan Manggelewa			4	1	1	0	1	1	1	0	0	1	1	0	0	1	1	1	0	1	1	0	1
2020-12-15 16:06:32	3	0.930017	2	0.950673	4	4	0.227675	8		1	1	1	2	2	2	Dompu	8	0.820452								Kecamatan Dompu			4	1	1	0	1	1	1	0	0	1	1	0	0	1	0	1	0	1	0	0	1
2020-12-16 16:07:32	1	0.790023	1	1.05819	6	4	0.227675	12		2	4	3	4	2	2	Dompu	8	0.820452								Kecamatan Woja			1	1	0	1	1	1	1	0	0	0	0	0	0	1	0	0	0	0	0	0	0
2020-12-16 23:14:18	1	0.790023	1	1.05819	5	4	0.227675	7		1	1	1	2	2	2	Dompu	8	0.820452								Kecamatan Manggelewa			2	1	0	1	1	1	1	1	0	0	1	0	0	0	0	0	0	1	0	0	0
2020-12-18 13:23:40	3	0.930017	1	1.05819	4	2	2.79633	9		1	1	1	1	2	2	Dompu	8	0.820452								Kecamatan Pekat			3	1	1	1	1	1	1	0	0	0	0	0	0	1	0	0	0	0	0	0	0
2020-12-18 16:45:00	3	0.930017	1	1.05819	3	4	0.227675	5		1	1	1	1	2	2	Dompu	8	0.820452								Kecamatan Hu’u			5	1	1	0	1	1	1	1	0	0	1	0	0	1	0	1	0	0	0	0	1
2020-12-21 06:38:18	3	0.930017	2	0.950673	4	4	0.227675	4		3	2	3	2	2	2	Dompu	8	0.820452								Kecamatan Dompu			4	0	1	0	1	1	1	1	0	1	1	0	0	1	1	1	0	1	0	0	1
2020-12-22 14:57:45	3	0.930017	1	1.05819	4	4	0.227675	5		2	2	1	1	2	2	Dompu	8	0.820452								Kecamatan Pajo			4	1	1	1	1	1	1	1	0	1	1	0	0	1	0	1	0	0	0	0	0
2020-12-24 03:26:17	4	1.60951	2	0.950673	2	3	0.677142	8		2	1	1	1	2	2	Dompu	8	0.820452								Kecamatan Woja			3	1	1	0	1	1	1	0	0	1	0	0	0	1	0	1	0	0	0	0	0
2020-12-24 04:24:48	3	0.930017	2	0.950673	3	4	0.227675	5		2	2	2	3	2	2	Dompu	8	0.820452								Kecamatan Kempo			3	0	1	1	1	1	1	0	0	0	1	0	0	1	0	1	1	1	0	0	0
2020-12-24 06:01:44	3	0.930017	2	0.950673	3	3	0.677142	8		2	2	1	2	2	2	Dompu	8	0.820452								Kecamatan Dompu			4	1	1	1	1	1	1	0	0	0	0	0	0	1	0	1	0	1	0	0	0
2020-11-24 09:23:12	2	0.527822	2	0.950673	7	3	0.677142	13	Mahasiswi	1	1	1	2	2	2	Kabupaten Bima	9	1.11585									Kecamatan Lambu		4	1	1	0	1	1	1	0	0	1	1	0	0	1	0	0	0	1	0	0	0
2020-11-24 09:25:57	1	0.790023	2	0.950673	9	4	0.227675	12		1	1	1	1	2	2	Kabupaten Bima	9	1.11585									Kecamatan Ambalawi		2	0	0	0	1	1	1	1	0	0	0	0	0	1	0	0	0	0	0	0	0
2020-11-24 09:34:46	1	0.790023	1	1.05819	5	3	0.677142	7		1	1	1	1	2	2	Kabupaten Bima	9	1.11585									Kecamatan Langgudu		4	1	0	1	1	1	1	0	0	0	0	0	0	1	0	0	0	0	0	0	0
2020-11-24 09:53:37	2	0.527822	2	0.950673	6	4	0.227675	7		1	1	1	2	2	2	Kabupaten Bima	9	1.11585									Kecamatan Sape		3	1	1	1	0	0	1	0	0	0	0	0	0	1	0	0	0	0	0	0	0
2020-11-24 10:25:47	2	0.527822	2	0.950673	8	4	0.227675	8		1	1	1	1	2	2	Kabupaten Bima	9	1.11585									Kecamatan Wawo		2	0	1	1	0	1	1	0	0	0	0	0	0	1	0	1	0	1	0	0	0
2020-11-24 10:36:34	1	0.790023	2	0.950673	4	3	0.677142	7		1	1	1	1	2	2	Kabupaten Bima	9	1.11585									Kecamatan Bolo		2	1	1	1	1	1	1	1	0	0	1	0	0	0	0	1	0	0	0	0	0
2020-11-24 11:25:06	1	0.790023	1	1.05819	4	4	0.227675	7		1	1	1	1	2	2	Kabupaten Bima	9	1.11585									Kecamatan Sape		4	1	1	1	1	1	1	0	0	0	0	0	0	1	0	0	0	0	0	0	0
2020-11-24 11:53:28	2	0.527822	2	0.950673	4	4	0.227675	11		1	1	1	1	2	2	Kabupaten Bima	9	1.11585									Kecamatan Donggo		4	0	1	0	1	1	1	1	0	1	0	0	0	1	0	1	1	1	0	0	0
2020-11-24 12:12:28	2	0.527822	1	1.05819	5	4	0.227675	12		1	1	1	2	2	2	Kabupaten Bima	9	1.11585									Kecamatan Donggo		5	1	1	0	1	1	1	1	0	1	1	0	0	1	1	1	0	1	0	0	1
2020-11-24 12:17:16	3	0.930017	1	1.05819	4	3	0.677142	13	Supir	2	1	1	1	2	2	Kabupaten Bima	9	1.11585									Kecamatan Donggo		3	0	1	0	1	1	1	1	0	1	0	0	0	1	0	1	1	1	0	0	0
2020-11-24 12:27:12	2	0.527822	1	1.05819	4	4	0.227675	12		1	1	1	1	2	2	Kabupaten Bima	9	1.11585									Kecamatan Donggo		2	1	1	1	1	1	1	1	0	1	0	0	0	0	0	0	0	0	0	0	0
2020-11-24 12:49:53	2	0.527822	1	1.05819	4	4	0.227675	9		1	1	1	1	2	2	Kabupaten Bima	9	1.11585									Kecamatan Sape		2	1	1	1	1	1	1	1	0	1	0	0	0	0	0	0	0	1	0	0	0
2020-11-24 12:53:47	2	0.527822	1	1.05819	2	4	0.227675	5		4	2	4	3	2	2	Kabupaten Bima	9	1.11585									Kecamatan Woha		2	1	1	1	1	1	1	1	0	1	1	0	0	0	0	0	0	1	0	0	0
2020-11-24 12:58:56	2	0.527822	2	0.950673	5	4	0.227675	12		1	1	1	1	2	2	Kabupaten Bima	9	1.11585									Kecamatan Mandapangga		5	0	0	0	1	1	1	0	0	1	0	0	0	0	0	1	0	1	0	0	0
2020-11-24 13:36:48	2	0.527822	2	0.950673	5	4	0.227675	13	Staf kantor UPT. Dinas kelautan dan perikanan dan kelautan. Kecamatan bolo dan Madapangga . Kabupaten Bima	1	4	1	4	2	2	Kabupaten Bima	9	1.11585									Kecamatan Donggo		5	1	1	1	1	1	1	0	0	0	0	0	0	1	0	1	0	1	0	0	1
2020-11-24 13:47:16	4	1.60951	2	0.950673	5	3	0.677142	8		1	1	1	1	2	2	Kabupaten Bima	9	1.11585									Kecamatan Belo		4	0	0	0	1	1	1	0	0	0	1	0	0	0	0	1	0	0	0	0	0
2020-11-24 13:45:22	2	0.527822	1	1.05819	5	3	0.677142	7		1	1	1	1	2	2	Kabupaten Bima	9	1.11585									Kecamatan Langgudu		5	1	1	0	1	1	1	1	0	1	1	0	0	1	0	0	0	1	1	0	0
2020-11-24 14:01:56	2	0.527822	1	1.05819	4	4	0.227675	12		1	2	1	1	2	2	Kabupaten Bima	9	1.11585									Kecamatan Donggo		3	1	1	0	1	1	1	1	0	0	0	0	0	1	0	0	0	0	0	0	0
2020-11-24 14:12:44	2	0.527822	1	1.05819	3	4	0.227675	12		3	3	3	3	2	2	Kabupaten Bima	9	1.11585									Kecamatan Donggo		2	1	1	1	1	1	1	1	0	0	1	0	0	0	0	0	0	1	0	0	0
2020-11-24 14:14:46	1	0.790023	1	1.05819	4	4	0.227675	13		2	1	1	2	2	2	Kabupaten Bima	9	1.11585									Kecamatan Donggo		1	2	2	2	1	2	2	0	1	1	1	0	0	1	1	1	0	1	0	0	0
2020-11-24 14:15:51	2	0.527822	2	0.950673	3	3	0.677142	7		1	1	1	1	2	2	Kabupaten Bima	9	1.11585									Kecamatan Bolo		2	1	1	0	1	1	1	0	1	0	1	1	1	0	1	1	0	1	0	0	0
2020-11-24 14:25:34	1	0.790023	2	0.950673	4	2	2.79633	7		1	1	1	1	2	2	Kabupaten Bima	9	1.11585									Kecamatan Donggo		2	1	0	0	1	1	1	1	0	1	0	0	0	0	0	0	0	0	0	0	0
2020-11-24 14:24:19	1	0.790023	2	0.950673	3	3	0.677142	7		1	1	1	1	2	2	Kabupaten Bima	9	1.11585									Kecamatan Bolo		2	2	1	1	1	1	1	1	0	0	1	0	0	0	0	1	0	0	0	0	0
2020-11-24 14:25:38	2	0.527822	1	1.05819	4	2	2.79633	7		1	1	1	1	2	2	Kabupaten Bima	9	1.11585									Kecamatan Wawo		2	0	1	0	1	1	1	0	0	1	1	0	0	1	0	0	0	0	0	0	0
2020-11-24 14:37:23	1	0.790023	2	0.950673	4	4	0.227675	7		1	1	1	1	2	2	Kabupaten Bima	9	1.11585									Kecamatan Bolo		3	1	0	0	1	1	1	1	1	0	0	0	0	0	0	1	0	0	0	0	0
2020-11-24 14:30:33	1	0.790023	2	0.950673	5	4	0.227675	7		1	1	1	1	2	2	Kabupaten Bima	9	1.11585									Kecamatan Bolo		2	1	0	0	1	1	1	0	0	1	1	0	0	1	0	1	0	1	0	0	0
2020-11-24 14:36:18	1	0.790023	1	1.05819	3	3	0.677142	12		4	4	4	4	2	2	Kabupaten Bima	9	1.11585									Kecamatan Bolo		1	1	1	1	1	1	1	1	0	0	1	0	0	0	0	0	0	0	0	0	0
2020-11-24 14:37:02	1	0.790023	2	0.950673	4	4	0.227675	7		1	1	1	1	2	2	Kabupaten Bima	9	1.11585									Kecamatan Bolo		2	1	1	1	1	1	1	1	1	0	0	0	0	0	0	0	0	0	1	0	0
2020-11-24 16:03:49	2	0.527822	1	1.05819	1	4	0.227675	2		2	1	2	1	2	2	Kabupaten Bima	9	1.11585									Kecamatan Sape		3	0	0	0	1	1	1	1	0	1	1	0	0	1	1	1	1	1	0	0	1
2020-11-24 18:59:23	2	0.527822	1	1.05819	6	2	2.79633	12		1	1	1	1	2	2	Kabupaten Bima	9	1.11585									Kecamatan Wawo		2	1	1	1	1	1	1	0	0	1	1	0	0	1	0	0	0	1	0	0	0
2020-11-24 19:25:44	2	0.527822	1	1.05819	4	3	0.677142	12		1	1	1	1	2	2	Kabupaten Bima	9	1.11585									Kecamatan Wawo		1	2	2	2	1	2	2	1	1	1	0	1	0	0	0	0	0	0	0	0	0
2020-11-24 21:03:32	2	0.527822	2	0.950673	1	4	0.227675	11		1	1	1	2	2	2	Kabupaten Bima	9	1.11585									Kecamatan Ambalawi		2	1	1	1	1	1	1	1	0	0	0	0	0	1	0	0	0	0	0	0	0
2020-11-25 02:01:04	2	0.527822	2	0.950673	5	4	0.227675	13		1	2	1	2	2	2	Kabupaten Bima	9	1.11585									Kecamatan Sape		2	1	1	0	1	1	1	0	0	0	0	0	0	1	0	0	0	1	0	0	0
2020-11-25 04:23:34	2	0.527822	2	0.950673	8	4	0.227675	7		1	2	3	2	2	2	Kabupaten Bima	9	1.11585									Kecamatan Sape		5	0	0	0	1	1	1	0	1	0	1	1	1	1	1	1	0	1	0	0	0
2020-11-25 02:47:32	2	0.527822	2	0.950673	3	4	0.227675	3		2	1	1	2	2	2	Kabupaten Bima	9	1.11585									Kecamatan Bolo		5	0	0	0	1	1	1	1	0	1	1	0	0	0	1	1	0	1	0	0	0
2020-11-25 12:33:18	3	0.930017	1	1.05819	7	4	0.227675	5		1	1	1	1	2	2	Kabupaten Bima	9	1.11585									Kecamatan Bolo		3	1	1	0	1	1	1	0	0	1	1	0	0	1	0	1	0	1	0	0	0
2020-11-25 12:59:56	3	0.930017	2	0.950673	4	4	0.227675	7		2	2	2	2	2	2	Kabupaten Bima	9	1.11585									Kecamatan Mandapangga		3	1	1	1	1	1	1	1	1	1	1	0	0	1	0	1	0	1	0	0	0
2020-11-25 18:59:33	2	0.527822	1	1.05819	5	4	0.227675	7		1	1	1	1	2	2	Kabupaten Bima	9	1.11585									Kecamatan Sape		3	1	1	1	1	1	1	1	0	1	0	0	0	0	0	1	0	0	0	0	0
2020-11-26 13:21:52	3	0.930017	1	1.05819	10	4	0.227675	11		3	2	2	2	2	2	Kabupaten Bima	9	1.11585									Kecamatan Woha		2	1	1	1	1	1	1	1	1	1	1	0	0	1	1	1	0	1	1	0	0
2020-11-26 14:29:57	2	0.527822	2	0.950673	4	4	0.227675	7		1	1	1	1	2	2	Kabupaten Bima	9	1.11585									Kecamatan Belo		3	1	0	1	1	1	1	1	0	1	1	0	0	1	0	1	0	1	0	0	0
2020-11-26 15:03:04	2	0.527822	2	0.950673	4	3	0.677142	7		1	1	1	1	2	2	Kabupaten Bima	9	1.11585									Kecamatan Monta		5	1	1	0	1	1	1	1	0	1	1	0	0	1	1	1	0	1	0	0	0
2020-11-27 02:04:59	2	0.527822	2	0.950673	7	3	0.677142	13		1	1	1	1	2	2	Kabupaten Bima	9	1.11585									Kecamatan Sape		3	1	1	1	1	1	1	1	0	1	0	0	0	0	0	0	0	0	0	0	0
2020-11-27 03:56:58	1	0.790023	2	0.950673	4	4	0.227675	13	Mahasiswa	1	1	1	1	2	2	Kabupaten Bima	9	1.11585									Kecamatan Palibelo		2	0	0	0	1	1	1	0	0	1	1	0	0	1	0	1	0	1	0	0	0
2020-11-28 08:46:09	1	0.790023	2	0.950673	4	3	0.677142	7		4	1	1	1	2	2	Kabupaten Bima	9	1.11585									Kecamatan Sape		3	1	0	0	1	1	1	1	0	0	1	0	0	0	0	0	0	0	0	0	1
2020-11-28 09:04:08	1	0.790023	2	0.950673	5	3	0.677142	7		1	1	1	1	2	2	Kabupaten Bima	9	1.11585									Kecamatan Palibelo		3	0	1	1	1	1	1	0	0	1	0	0	0	1	0	1	0	0	1	0	0
2020-11-28 10:47:57	2	0.527822	1	1.05819	5	3	0.677142	7		1	2	1	2	2	2	Kabupaten Bima	9	1.11585									Kecamatan Sape		3	1	1	1	1	1	1	0	0	0	1	0	0	0	0	0	0	0	0	0	0
2020-11-28 10:56:46	2	0.527822	2	0.950673	8	4	0.227675	12		1	3	1	2	2	2	Kabupaten Bima	9	1.11585									Kecamatan Wera		2	0	0	1	1	1	0	0	0	0	1	0	0	0	0	0	0	0	0	0	0
2020-11-28 11:00:25	1	0.790023	2	0.950673	4	3	0.677142	7		1	1	1	1	2	2	Kabupaten Bima	9	1.11585									Kecamatan Sape		2	1	1	1	1	1	1	0	0	0	0	0	0	1	0	0	0	0	0	0	0
2020-11-28 11:03:25	1	0.790023	2	0.950673	7	3	0.677142	7		3	2	3	3	2	2	Kabupaten Bima	9	1.11585									Kecamatan Donggo		5	0	1	0	1	1	1	1	0	1	1	0	0	1	0	1	0	1	0	0	0
2020-11-28 11:06:56	2	0.527822	1	1.05819	5	4	0.227675	7		1	1	1	1	2	2	Kabupaten Bima	9	1.11585									Kecamatan Monta		2	1	1	0	1	1	1	0	0	1	0	0	0	1	0	0	0	1	0	0	0
2020-11-28 11:12:52	1	0.790023	2	0.950673	3	4	0.227675	7		1	1	2	1	2	2	Kabupaten Bima	9	1.11585									Kecamatan Sape		3	1	1	0	1	0	1	0	0	1	0	0	0	0	0	1	0	0	0	0	0
2020-11-28 11:13:48	2	0.527822	2	0.950673	8	4	0.227675	7		1	1	1	1	2	2	Kabupaten Bima	9	1.11585									Kecamatan Wera		4	1	1	0	1	1	1	1	1	0	0	0	0	0	0	1	0	0	0	0	0
2020-11-28 11:14:40	2	0.527822	2	0.950673	2	3	0.677142	12		1	4	4	1	2	2	Kabupaten Bima	9	1.11585									Kecamatan Wera		2	1	1	0	1	0	1	0	0	0	0	0	0	1	0	0	0	1	0	0	0
2020-11-28 11:30:58	2	0.527822	2	0.950673	6	4	0.227675	7		1	2	1	2	2	2	Kabupaten Bima	9	1.11585									Kecamatan Ambalawi		2	2	2	1	0	0	2	1	0	0	0	0	0	1	0	0	0	0	0	0	0
2020-11-28 11:29:59	2	0.527822	2	0.950673	3	4	0.227675	12		1	1	1	1	2	2	Kabupaten Bima	9	1.11585									Kecamatan Wera		2	1	2	2	1	2	2	1	0	0	0	0	0	1	0	0	0	0	0	0	0
2020-11-28 11:34:01	1	0.790023	2	0.950673	5	3	0.677142	7		1	1	1	1	2	2	Kabupaten Bima	9	1.11585									Kecamatan Sape		2	1	1	1	1	1	1	0	0	1	0	0	0	0	0	0	0	0	0	0	0
2020-11-28 11:55:16	1	0.790023	2	0.950673	3	4	0.227675	3		4	1	4	1	2	2	Kabupaten Bima	9	1.11585									Kecamatan Bolo		2	1	1	1	1	1	1	0	0	0	0	0	0	1	0	0	0	0	0	0	0
2020-11-28 12:07:04	1	0.790023	2	0.950673	4	3	0.677142	7		1	1	1	1	2	2	Kabupaten Bima	9	1.11585									Kecamatan Soramandi		3	1	1	1	1	1	1	0	0	1	1	0	0	1	0	1	0	1	0	0	0
2020-11-28 12:30:29	2	0.527822	2	0.950673	7	4	0.227675	7		1	2	1	2	2	2	Kabupaten Bima	9	1.11585									Kecamatan Sape		2	1	0	0	1	1	1	0	1	1	1	0	0	1	1	0	0	0	0	0	0
2020-11-28 12:46:00	1	0.790023	2	0.950673	7	3	0.677142	7		1	1	1	1	2	2	Kabupaten Bima	9	1.11585									Kecamatan Wera		1	2	2	2	1	1	2	1	0	1	0	0	0	0	0	0	0	0	0	0	0
2020-11-28 13:03:20	2	0.527822	1	1.05819	2	4	0.227675	11		1	1	1	1	2	2	Kabupaten Bima	9	1.11585									Kecamatan Sape		4	1	1	1	1	1	1	1	0	0	1	0	0	1	0	0	0	0	0	0	0
2020-11-28 13:19:54	1	0.790023	2	0.950673	3	4	0.227675	12		1	1	1	1	2	2	Kabupaten Bima	9	1.11585									Kecamatan Sape		2	1	1	1	1	1	1	0	0	1	0	0	0	0	0	0	0	0	0	0	0
2020-11-28 13:45:33	2	0.527822	1	1.05819	5	4	0.227675	6		1	1	1	1	2	2	Kabupaten Bima	9	1.11585									Kecamatan Sape		5	0	0	0	1	1	1	1	0	0	1	0	0	1	0	1	0	1	1	0	1
2020-11-28 14:28:33	3	0.930017	1	1.05819	4	3	0.677142	5		1	1	1	1	2	2	Kabupaten Bima	9	1.11585									Kecamatan Sape		2	1	0	0	1	1	1	1	0	0	1	0	0	0	0	0	0	0	0	0	0
2020-11-28 14:41:06	2	0.527822	1	1.05819	5	3	0.677142	7		1	1	1	1	2	2	Kabupaten Bima	9	1.11585									Kecamatan Sape		2	1	1	1	1	1	1	0	0	1	0	0	0	0	0	0	0	1	0	0	0
2020-11-28 14:50:19	2	0.527822	2	0.950673	6	4	0.227675	12		1	1	1	1	2	2	Kabupaten Bima	9	1.11585									Kecamatan Sape		2	1	1	1	1	1	1	0	0	1	0	0	0	0	0	0	0	1	0	0	0
2020-11-28 15:04:46	2	0.527822	1	1.05819	6	3	0.677142	7		2	1	2	2	2	2	Kabupaten Bima	9	1.11585									Kecamatan Sape		4	1	1	1	1	2	2	0	0	1	0	0	0	0	0	0	0	1	0	0	0
2020-11-28 15:12:43	2	0.527822	1	1.05819	6	3	0.677142	12		1	1	1	1	2	2	Kabupaten Bima	9	1.11585									Kecamatan Sape		2	1	0	0	1	1	1	0	0	0	0	0	0	1	0	0	0	0	0	0	0
2020-11-28 15:29:53	1	0.790023	1	1.05819	6	4	0.227675	7		1	1	1	1	2	2	Kabupaten Bima	9	1.11585									Kecamatan Sape		3	1	1	0	1	1	1	0	0	1	0	0	0	1	0	0	0	0	0	0	0
2020-11-28 15:34:26	1	0.790023	2	0.950673	2	4	0.227675	7		4	4	4	4	2	2	Kabupaten Bima	9	1.11585									Kecamatan Sape		3	0	0	0	1	1	1	1	0	0	0	0	0	1	0	0	0	0	0	0	0
2020-11-28 16:07:40	3	0.930017	2	0.950673	2	4	0.227675	8		1	1	1	2	2	2	Kabupaten Bima	9	1.11585									Kecamatan Langgudu		3	0	1	1	1	1	1	0	0	1	1	0	0	1	0	1	0	1	0	0	1
2020-11-29 00:06:42	2	0.527822	2	0.950673	5	4	0.227675	7		1	1	1	1	2	2	Kabupaten Bima	9	1.11585									Kecamatan Sape		5	1	1	1	1	1	1	0	0	1	1	0	0	1	0	1	0	1	1	0	0
2020-11-29 13:18:36	1	0.790023	2	0.950673	6	4	0.227675	7		1	1	1	1	2	2	Kabupaten Bima	9	1.11585									Kecamatan Donggo		2	1	1	1	0	0	1	0	0	0	0	0	0	1	0	1	0	0	0	0	0
2020-11-29 13:26:52	1	0.790023	2	0.950673	4	4	0.227675	7		1	1	1	1	2	2	Kabupaten Bima	9	1.11585									Kecamatan Sape		2	1	1	1	1	1	1	1	0	1	0	0	0	1	0	0	0	0	0	0	0
2020-11-29 13:36:58	2	0.527822	2	0.950673	5	3	0.677142	7		1	1	1	1	2	2	Kabupaten Bima	9	1.11585									Kecamatan Donggo		2	1	1	1	1	1	1	0	0	1	1	0	0	0	0	0	0	0	0	0	0
2020-11-29 14:00:03	2	0.527822	1	1.05819	7	4	0.227675	7		1	3	1	3	2	2	Kabupaten Bima	9	1.11585									Kecamatan Donggo		2	1	1	1	1	1	1	0	0	0	0	0	0	1	0	0	0	1	0	0	0
2020-11-29 15:26:26	1	0.790023	2	0.950673	3	4	0.227675	7		1	1	1	1	2	2	Kabupaten Bima	9	1.11585									Kecamatan Bolo		2	1	1	1	1	0	1	0	0	1	1	0	0	0	1	1	0	0	0	0	0
2020-11-29 15:22:44	1	0.790023	2	0.950673	4	3	0.677142	7		1	1	1	2	2	2	Kabupaten Bima	9	1.11585									Kecamatan Palibelo		4	1	1	1	1	1	1	0	0	1	0	0	0	1	0	1	0	0	0	0	0
2020-11-29 16:06:18	4	1.60951	1	1.05819	4	3	0.677142	12		1	1	1	1	2	2	Kabupaten Bima	9	1.11585									Kecamatan Palibelo		2	1	1	0	1	1	1	0	0	0	0	0	0	1	0	1	0	0	0	0	0
2020-11-29 17:57:46	2	0.527822	2	0.950673	3	3	0.677142	7		2	3	2	2	2	2	Kabupaten Bima	9	1.11585									Kecamatan Monta		2	1	1	0	1	0	1	0	0	0	1	0	0	0	0	1	0	0	0	0	0
2020-11-29 18:11:06	1	0.790023	2	0.950673	3	4	0.227675	7		1	2	1	2	2	2	Kabupaten Bima	9	1.11585									Kecamatan Woha		2	1	1	1	1	1	1	0	1	1	1	0	0	0	1	1	0	0	0	0	0
2020-11-29 22:14:20	2	0.527822	2	0.950673	5	4	0.227675	7		1	1	1	1	2	2	Kabupaten Bima	9	1.11585									Kecamatan Monta		2	1	1	1	1	1	1	1	0	1	0	0	0	0	0	1	0	0	0	0	0
2020-11-30 01:21:36	2	0.527822	2	0.950673	3	4	0.227675	7		1	1	4	4	2	2	Kabupaten Bima	9	1.11585									Kecamatan Woha		2	1	1	1	1	1	1	1	0	0	1	0	0	0	0	1	0	0	0	0	0
2020-11-30 01:51:45	1	0.790023	2	0.950673	6	4	0.227675	7		1	2	1	2	2	2	Kabupaten Bima	9	1.11585									Kecamatan Woha		2	1	0	1	1	1	1	1	0	0	1	0	0	1	0	0	0	0	0	0	0
2020-11-30 01:51:11	1	0.790023	2	0.950673	8	4	0.227675	7		1	2	2	2	2	2	Kabupaten Bima	9	1.11585									Kecamatan Woha		3	1	1	0	1	0	1	1	0	0	1	0	0	0	0	0	0	0	1	0	0
2020-11-30 02:00:00	1	0.790023	2	0.950673	6	3	0.677142	7		1	1	1	1	2	2	Kabupaten Bima	9	1.11585									Kecamatan Donggo		2	1	0	0	1	0	1	0	0	0	0	0	0	1	0	0	0	0	0	0	0
2020-11-30 04:07:54	2	0.527822	2	0.950673	4	3	0.677142	7		1	2	1	2	2	2	Kabupaten Bima	9	1.11585									Kecamatan Donggo		3	1	1	0	1	1	1	0	0	1	0	0	0	1	0	0	0	1	0	0	0
2020-12-01 10:33:05	2	0.527822	2	0.950673	4	4	0.227675	7		1	1	1	1	2	2	Kabupaten Bima	9	1.11585									Kecamatan Donggo		2	1	1	1	1	1	1	1	0	0	1	0	0	0	0	1	0	0	0	0	0
2020-12-01 11:07:39	2	0.527822	2	0.950673	4	4	0.227675	12		1	1	1	1	2	2	Kabupaten Bima	9	1.11585									Kecamatan Donggo		2	1	1	1	1	1	1	0	0	0	1	0	0	0	0	0	0	1	0	0	0
2020-12-01 11:26:23	2	0.527822	2	0.950673	5	4	0.227675	8		1	1	1	1	2	2	Kabupaten Bima	9	1.11585									Kecamatan Donggo		2	1	1	0	1	1	1	0	0	0	1	0	0	0	0	0	1	0	0	0	0
2020-12-01 13:37:53	2	0.527822	2	0.950673	4	3	0.677142	8		1	1	1	1	2	2	Kabupaten Bima	9	1.11585									Kecamatan Donggo		2	1	1	0	1	1	1	0	0	1	0	0	0	0	0	0	0	0	0	0	0
2020-12-02 12:51:04	2	0.527822	2	0.950673	5	4	0.227675	7		1	1	1	1	2	2	Kabupaten Bima	9	1.11585									Kecamatan Donggo		2	1	1	1	1	1	1	1	0	1	0	0	0	0	0	0	0	0	0	0	0
2020-12-03 00:12:09	2	0.527822	1	1.05819	7	4	0.227675	7		1	2	1	2	2	2	Kabupaten Bima	9	1.11585									Kecamatan Donggo		3	1	0	1	1	1	1	1	1	0	0	1	0	1	1	0	0	0	0	0	0
2020-12-03 14:08:22	1	0.790023	2	0.950673	3	4	0.227675	7		1	4	1	4	2	2	Kabupaten Bima	9	1.11585									Kecamatan Belo		2	1	1	1	1	1	1	0	0	0	0	0	0	1	0	1	0	0	0	0	0
2020-12-08 06:08:19	2	0.527822	2	0.950673	2	4	0.227675	8		1	1	1	1	2	2	Kabupaten Bima	9	1.11585									Kecamatan Bolo		2	1	1	1	0	2	1	0	0	0	1	0	0	0	0	1	0	0	0	0	0
2020-12-08 06:11:08	2	0.527822	2	0.950673	2	4	0.227675	8		1	1	1	1	2	2	Kabupaten Bima	9	1.11585									Kecamatan Bolo		2	1	1	1	1	1	1	1	0	0	0	0	0	1	0	1	0	0	0	0	0
2020-12-10 15:50:44	1	0.790023	2	0.950673	5	4	0.227675	7		1	1	1	1	2	2	Kabupaten Bima	9	1.11585									Kecamatan Sape		1	0	1	0	1	1	1	1	0	0	1	0	0	0	0	0	0	0	0	0	0
2020-12-10 16:18:30	1	0.790023	2	0.950673	5	3	0.677142	7		1	1	1	2	2	2	Kabupaten Bima	9	1.11585									Kecamatan Wera		2	1	1	1	1	1	1	1	0	0	0	0	0	1	0	0	0	0	0	0	0
2020-12-10 16:25:42	2	0.527822	1	1.05819	2	4	0.227675	1		1	2	4	2	2	2	Kabupaten Bima	9	1.11585									Kecamatan Wera		2	1	1	0	1	2	0	1	0	0	1	0	0	0	0	0	0	0	0	0	0
2020-12-10 16:29:12	3	0.930017	1	1.05819	1	1	28.2087	13	Buruh tani	1	2	1	1	2	2	Kabupaten Bima	9	1.11585									Kecamatan Woha		2	1	1	0	1	1	1	0	0	0	0	0	0	1	0	0	0	1	0	0	0
2020-12-11 00:09:01	2	0.527822	2	0.950673	6	3	0.677142	13	Pelajar	1	2	1	2	2	2	Kabupaten Bima	9	1.11585									Kecamatan Wera		3	1	1	1	0	2	0	0	0	0	1	0	0	1	0	0	0	0	0	0	0
2020-12-11 00:29:01	1	0.790023	2	0.950673	6	4	0.227675	3		2	1	1	1	2	2	Kabupaten Bima	9	1.11585									Kecamatan Wera		4	1	0	0	1	1	1	1	0	0	1	0	0	0	0	0	0	1	0	0	0
2020-12-11 00:52:29	1	0.790023	2	0.950673	6	4	0.227675	7		1	1	1	1	2	2	Kabupaten Bima	9	1.11585									Kecamatan Sape		5	1	1	0	1	1	1	0	0	1	0	0	0	1	0	1	0	1	0	0	0
2020-12-11 10:52:49	5	2.53176	2	0.950673	7	4	0.227675	11		3	3	3	3	2	2	Kabupaten Bima	9	1.11585									Kecamatan Bolo		4	0	1	0	1	0	1	0	0	0	0	0	1	0	0	1	0	1	0	0	0
2020-12-11 11:51:00	4	1.60951	1	1.05819	5	3	0.677142	9		2	2	1	2	2	2	Kabupaten Bima	9	1.11585									Kecamatan Sape		2	2	1	1	1	1	1	0	1	0	1	1	1	0	1	0	0	0	0	0	0
2020-12-11 12:01:46	4	1.60951	2	0.950673	5	2	2.79633	8		2	2	1	2	2	2	Kabupaten Bima	9	1.11585									Kecamatan Sape		2	1	1	1	1	1	1	0	0	1	1	0	1	1	0	0	0	0	0	0	0
2020-12-12 12:47:25	2	0.527822	1	1.05819	6	3	0.677142	7		1	1	1	1	2	2	Kabupaten Bima	9	1.11585									Kecamatan Lambu		5	1	1	1	1	1	1	0	0	0	0	0	0	1	0	0	0	0	0	0	0
2020-12-12 14:15:51	2	0.527822	2	0.950673	5	3	0.677142	7		1	2	1	2	2	2	Kabupaten Bima	9	1.11585									Kecamatan Sape		2	2	1	1	1	1	1	0	0	0	0	0	0	1	0	0	0	0	0	0	0
2020-12-12 14:44:38	1	0.790023	1	1.05819	5	3	0.677142	7		1	1	1	1	2	2	Kabupaten Bima	9	1.11585									Kecamatan Sape		2	1	0	0	1	1	1	1	0	1	0	0	0	0	0	0	0	0	0	0	0
2020-12-13 01:18:34	1	0.790023	2	0.950673	5	3	0.677142	7		1	3	1	3	2	2	Kabupaten Bima	9	1.11585									Kecamatan Sape		4	0	0	0	1	1	1	0	0	1	0	0	0	0	0	0	0	0	0	0	0
2020-12-13 03:45:11	1	0.790023	2	0.950673	6	3	0.677142	7		4	4	4	4	2	2	Kabupaten Bima	9	1.11585									Kecamatan Sape		3	1	1	1	1	1	1	1	0	1	0	0	0	0	0	0	0	0	0	0	0
2020-12-13 12:13:16	3	0.930017	2	0.950673	2	4	0.227675	11		2	2	2	2	2	2	Kabupaten Bima	9	1.11585									Kecamatan Parado		5	1	1	0	1	0	1	1	0	1	0	0	0	1	0	1	0	0	0	0	1
2020-12-13 15:07:56	2	0.527822	2	0.950673	2	4	0.227675	4		1	1	1	1	2	2	Kabupaten Bima	9	1.11585									Kecamatan Wera		2	0	0	1	1	1	1	1	0	0	0	0	0	1	0	0	0	0	0	0	0
2020-12-14 11:37:13	3	0.930017	2	0.950673	3	4	0.227675	12		1	1	1	1	2	2	Kabupaten Bima	9	1.11585									Kecamatan Bolo		3	2	0	0	1	1	1	0	0	0	1	0	0	0	0	1	0	0	0	0	0
2020-12-15 06:57:30	4	1.60951	1	1.05819	6	4	0.227675	11		3	3	3	4	2	2	Kabupaten Bima	9	1.11585									Kecamatan Sape		4	0	0	0	1	1	1	1	0	0	1	0	0	0	0	1	0	1	0	0	1
2020-12-15 08:03:01	2	0.527822	2	0.950673	6	3	0.677142	8		1	2	1	2	2	2	Kabupaten Bima	9	1.11585									Kecamatan Wawo		2	1	1	0	1	1	1	0	0	1	0	0	0	0	0	1	0	0	0	0	0
2020-12-15 12:39:19	3	0.930017	2	0.950673	3	4	0.227675	8		1	2	1	2	2	2	Kabupaten Bima	9	1.11585									Kecamatan Bolo		3	1	1	1	1	0	1	0	0	1	0	0	0	0	0	1	0	0	0	0	0
2020-12-15 12:56:56	3	0.930017	1	1.05819	2	2	2.79633	12		1	1	1	2	2	2	Kabupaten Bima	9	1.11585									Kecamatan Lambu		2	1	1	0	1	1	1	0	0	0	0	0	0	1	0	0	0	0	0	0	0
2020-12-15 14:44:54	3	0.930017	2	0.950673	4	3	0.677142	8		1	2	1	1	2	2	Kabupaten Bima	9	1.11585									Kecamatan Palibelo		5	1	1	0	1	1	1	0	0	1	1	0	0	1	0	1	0	1	0	0	0
2020-12-15 16:13:21	2	0.527822	2	0.950673	3	4	0.227675	11		1	1	1	1	2	2	Kabupaten Bima	9	1.11585									Kecamatan Parado		2	1	1	0	1	1	1	0	0	0	0	0	0	1	0	0	0	1	0	0	0
2020-12-16 15:54:51	1	0.790023	2	0.950673	4	4	0.227675	7		1	1	1	1	2	2	Kabupaten Bima	9	1.11585									Kecamatan Belo		1	0	0	1	1	1	1	0	0	1	1	0	0	1	1	0	0	0	0	0	0
2020-12-16 15:53:36	1	0.790023	2	0.950673	4	4	0.227675	7		1	2	1	2	2	2	Kabupaten Bima	9	1.11585									Kecamatan Langgudu		2	0	0	1	1	1	1	0	0	0	0	0	0	1	0	0	0	0	0	0	0
2020-12-16 16:17:59	1	0.790023	2	0.950673	7	4	0.227675	7		1	2	1	2	2	2	Kabupaten Bima	9	1.11585									Kecamatan Lambu		2	1	1	0	1	1	1	0	0	1	0	0	0	0	0	0	0	0	0	0	0
2020-12-16 17:06:09	1	0.790023	1	1.05819	6	3	0.677142	7		1	1	1	1	2	2	Kabupaten Bima	9	1.11585									Kecamatan Langgudu		3	1	1	0	1	1	1	1	0	1	1	0	0	1	0	1	0	1	0	0	1
2020-12-16 22:54:45	1	0.790023	2	0.950673	6	3	0.677142	7		1	1	1	1	2	2	Kabupaten Bima	9	1.11585									Kecamatan Lambu		3	1	1	1	1	1	1	0	0	0	0	0	0	1	0	0	0	0	0	0	0
2020-12-17 00:46:18	1	0.790023	2	0.950673	7	3	0.677142	7		1	2	1	2	2	2	Kabupaten Bima	9	1.11585									Kecamatan Langgudu		3	1	1	0	1	1	1	0	0	1	0	0	0	0	0	1	0	1	0	0	0
2020-12-17 03:26:56	2	0.527822	2	0.950673	5	2	2.79633	7		1	2	1	2	2	2	Kabupaten Bima	9	1.11585									Kecamatan Palibelo		1	0	0	0	0	0	0	0	0	0	0	0	0	1	0	1	0	0	0	0	0
2020-12-17 07:52:17	2	0.527822	1	1.05819	7	4	0.227675	7		1	1	1	1	2	2	Kabupaten Bima	9	1.11585									Kecamatan Wera		3	1	1	1	1	1	1	0	0	0	0	1	0	0	0	0	0	0	0	0	0
2020-12-18 09:34:58	3	0.930017	1	1.05819	5	4	0.227675	11		2	2	2	3	2	2	Kabupaten Bima	9	1.11585									Kecamatan Sape		3	1	0	0	1	1	1	1	0	0	1	0	0	1	0	1	0	0	0	0	1
2020-12-24 06:25:07	3	0.930017	2	0.950673	4	4	0.227675	3		1	4	2	2	2	2	Kabupaten Bima	9	1.11585									Kecamatan Palibelo		5	0	0	0	1	1	1	0	0	0	0	0	0	1	0	0	0	0	0	0	1
2020-12-29 06:39:27	4	1.60951	2	0.950673	3	4	0.227675	4		3	2	2	3	2	2	Kabupaten Bima	9	1.11585									Kecamatan Woha		3	1	1	1	1	1	1	0	0	1	0	0	0	0	0	1	0	0	0	0	1
2020-11-24 09:14:36	1	0.790023	1	1.05819	5	4	0.227675	7		2	1	1	2	2	1	Lombok Barat	2	1.03448		Kecamatan Gerung									2	1	0	1	1	1	1	0	0	0	1	0	0	0	0	0	0	0	0	0	0
2020-11-24 09:16:27	1	0.790023	1	1.05819	7	2	2.79633	4		1	2	1	2	2	1	Lombok Barat	2	1.03448		Kecamatan Labuapi									3	0	0	1	1	1	1	1	1	0	0	1	1	0	1	0	0	0	0	0	0
2020-11-24 09:26:34	1	0.790023	2	0.950673	3	3	0.677142	7		1	1	1	1	2	1	Lombok Barat	2	1.03448		Kecamatan Gunung Sari									4	1	1	1	1	1	1	1	0	1	0	0	0	0	0	0	0	0	0	0	0
2020-11-24 09:26:03	1	0.790023	1	1.05819	5	3	0.677142	7		1	2	1	1	2	1	Lombok Barat	2	1.03448		Kecamatan Gerung									3	1	1	1	1	1	1	1	0	1	0	0	0	0	0	0	0	1	0	0	0
2020-11-24 09:30:53	5	2.53176	1	1.05819	4	4	0.227675	11		4	4	4	4	2	1	Lombok Barat	2	1.03448		Kecamatan Batulayar									3	0	0	0	1	1	1	1	1	1	1	0	0	1	1	1	1	1	0	0	1
2020-11-24 09:33:08	2	0.527822	1	1.05819	5	3	0.677142	7		1	1	1	1	2	1	Lombok Barat	2	1.03448		Kecamatan Gunung Sari									3	0	1	0	1	0	1	1	1	1	1	0	1	0	0	0	0	0	0	0	0
2020-11-24 09:36:29	2	0.527822	1	1.05819	2	4	0.227675	4		2	2	2	2	2	1	Lombok Barat	2	1.03448		Kecamatan Gerung									3	0	0	0	1	0	1	1	1	1	1	0	1	1	0	0	0	1	0	0	0
2020-11-24 09:35:24	3	0.930017	2	0.950673	4	4	0.227675	11		3	4	3	4	2	1	Lombok Barat	2	1.03448		Kecamatan Batulayar									2	0	0	0	1	0	0	1	0	0	0	0	0	1	1	1	0	0	1	0	0
2020-11-24 09:37:26	1	0.790023	2	0.950673	5	3	0.677142	7		1	1	1	1	2	1	Lombok Barat	2	1.03448		Kecamatan Labuapi									3	0	0	0	1	0	1	1	1	1	1	0	1	1	1	1	0	1	0	0	0
2020-11-24 09:44:25	3	0.930017	1	1.05819	8	3	0.677142	3		1	1	1	1	2	1	Lombok Barat	2	1.03448		Kecamatan Lembar									1	0	0	0	0	0	1	1	1	0	0	0	0	0	1	1	0	1	1	0	0
2020-11-24 10:05:05	3	0.930017	1	1.05819	4	4	0.227675	11		4	3	3	3	2	1	Lombok Barat	2	1.03448		Kecamatan Labuapi									2	1	0	0	1	1	1	0	0	1	1	0	0	1	0	1	0	1	1	0	0
2020-11-24 10:04:14	2	0.527822	1	1.05819	10	3	0.677142	7		1	2	1	2	2	1	Lombok Barat	2	1.03448		Kecamatan Gunung Sari									2	1	1	1	1	1	1	0	0	0	0	0	0	1	0	0	0	0	0	0	0
2020-11-24 10:04:15	3	0.930017	2	0.950673	3	4	0.227675	11		4	3	4	3	2	1	Lombok Barat	2	1.03448		Kecamatan Batulayar									2	1	0	0	1	1	1	1	0	1	1	0	0	1	1	1	0	1	1	0	0
2020-11-24 10:13:39	4	1.60951	2	0.950673	5	4	0.227675	4		2	2	1	2	2	1	Lombok Barat	2	1.03448		Kecamatan Labuapi									4	1	1	1	1	1	1	0	0	0	1	0	0	1	0	0	0	1	0	0	0
2020-11-24 10:09:43	1	0.790023	2	0.950673	4	4	0.227675	13	Mahasiswi	1	1	1	1	2	1	Lombok Barat	2	1.03448		Kecamatan Batulayar									3	1	1	1	1	0	0	0	0	1	0	0	0	1	0	0	0	1	0	0	0
2020-11-24 10:28:31	2	0.527822	2	0.950673	3	4	0.227675	11		3	3	3	3	2	1	Lombok Barat	2	1.03448		Kecamatan Kediri									2	1	1	1	1	1	1	1	1	0	1	0	0	1	1	0	0	1	0	0	0
2020-11-24 10:31:08	2	0.527822	1	1.05819	1	4	0.227675	11		1	2	1	1	2	1	Lombok Barat	2	1.03448		Kecamatan Lembar									2	1	1	0	1	1	1	0	0	1	0	0	0	1	0	0	0	1	1	0	0
2020-11-24 10:28:44	3	0.930017	1	1.05819	5	4	0.227675	4		2	3	1	3	2	1	Lombok Barat	2	1.03448		Kecamatan Labuapi									3	1	1	1	1	1	0	0	1	0	0	0	0	0	0	0	0	1	0	0	0
2020-11-24 10:42:15	2	0.527822	1	1.05819	3	4	0.227675	8		3	2	2	2	2	1	Lombok Barat	2	1.03448		Kecamatan Gunung Sari									3	0	0	0	1	1	1	1	1	1	1	0	0	1	1	0	0	1	1	0	0
2020-11-24 10:50:31	4	1.60951	2	0.950673	5	4	0.227675	4		4	3	4	4	2	1	Lombok Barat	2	1.03448		Kecamatan Gunung Sari									3	0	0	0	1	0	1	0	1	1	1	0	0	1	1	1	1	1	0	0	1
2020-11-24 11:06:40	4	1.60951	1	1.05819	5	2	2.79633	12		1	1	1	1	2	1	Lombok Barat	2	1.03448		Kecamatan Batulayar									2	1	1	1	1	1	1	0	0	1	0	0	0	0	0	0	0	1	0	0	0
2020-11-24 11:17:35	2	0.527822	2	0.950673	5	3	0.677142	7		1	1	1	1	2	1	Lombok Barat	2	1.03448		Kecamatan Batulayar									3	0	0	0	0	0	1	0	0	0	1	0	0	0	0	0	0	1	1	0	0
2020-11-24 11:20:43	1	0.790023	1	1.05819	4	3	0.677142	13	Mahasiswa	2	2	1	2	2	1	Lombok Barat	2	1.03448		Kecamatan Gerung									2	1	1	0	1	1	1	0	0	1	1	0	0	1	0	0	0	1	0	0	0
2020-11-24 11:22:14	3	0.930017	1	1.05819	3	2	2.79633	12		1	2	1	2	2	1	Lombok Barat	2	1.03448		Kecamatan Batulayar									2	1	0	0	1	1	1	0	0	0	0	0	0	1	0	0	0	0	0	0	0
2020-11-24 11:25:57	3	0.930017	2	0.950673	4	4	0.227675	11		4	3	4	4	2	1	Lombok Barat	2	1.03448		Kecamatan Labuapi									3	0	0	0	1	0	0	1	1	1	1	0	1	1	1	0	1	1	0	0	1
2020-11-24 11:32:03	2	0.527822	2	0.950673	2	4	0.227675	11		2	2	2	2	2	1	Lombok Barat	2	1.03448		Kecamatan Lingsar									2	0	0	0	1	0	1	1	0	1	1	0	0	1	0	0	0	1	0	0	0
2020-11-24 11:38:19	3	0.930017	1	1.05819	2	4	0.227675	11		2	1	1	1	2	1	Lombok Barat	2	1.03448		Kecamatan Lingsar									2	0	1	0	1	1	1	1	0	0	1	0	0	1	1	0	0	1	0	0	0
2020-11-24 11:39:46	2	0.527822	2	0.950673	4	4	0.227675	11		4	3	4	3	2	1	Lombok Barat	2	1.03448		Kecamatan Labuapi									4	0	1	0	1	1	1	1	0	1	1	0	0	1	1	1	0	1	0	0	0
2020-11-24 11:53:39	4	1.60951	1	1.05819	2	4	0.227675	3		2	2	2	2	2	1	Lombok Barat	2	1.03448		Kecamatan Gunung Sari									3	0	0	0	1	0	1	1	1	1	1	0	0	0	0	0	0	1	0	0	0
2020-11-24 11:55:55	3	0.930017	2	0.950673	3	4	0.227675	4		4	3	4	3	2	1	Lombok Barat	2	1.03448		Kecamatan Batulayar									3	0	0	0	1	0	1	1	1	1	1	0	0	1	1	1	0	1	0	0	0
2020-11-24 11:58:30	4	1.60951	1	1.05819	3	4	0.227675	6		4	3	3	3	2	1	Lombok Barat	2	1.03448		Kecamatan Batulayar									5	0	0	0	1	1	1	1	1	1	0	0	0	1	0	0	0	1	0	0	0
2020-11-24 12:01:02	1	0.790023	1	1.05819	5	4	0.227675	13	Perawat	2	1	2	1	2	1	Lombok Barat	2	1.03448		Kecamatan Gerung									2	1	1	1	1	1	1	1	0	1	1	0	0	1	0	1	0	1	0	0	0
2020-11-24 12:04:38	2	0.527822	2	0.950673	6	4	0.227675	8		2	1	1	1	2	1	Lombok Barat	2	1.03448		Kecamatan Labuapi									2	0	0	0	1	1	1	0	0	1	0	0	0	1	0	0	0	1	0	0	0
2020-11-24 12:11:47	3	0.930017	2	0.950673	3	4	0.227675	4		4	3	4	3	2	1	Lombok Barat	2	1.03448		Kecamatan Gunung Sari									3	0	1	0	1	1	1	1	1	1	1	0	0	1	1	0	1	1	0	0	1
2020-11-24 12:18:56	2	0.527822	1	1.05819	5	4	0.227675	5		2	1	2	1	2	1	Lombok Barat	2	1.03448		Kecamatan Gerung									2	1	1	1	1	1	1	0	0	1	1	0	0	1	0	0	0	1	0	0	1
2020-11-24 12:25:23	3	0.930017	2	0.950673	5	4	0.227675	8		2	2	2	2	2	1	Lombok Barat	2	1.03448		Kecamatan Gunung Sari									3	1	0	0	1	1	1	0	0	1	1	0	0	1	1	1	0	1	1	0	0
2020-11-24 12:22:31	3	0.930017	1	1.05819	3	4	0.227675	10		3	2	2	2	2	1	Lombok Barat	2	1.03448		Kecamatan Lembar									2	1	1	1	1	0	1	0	0	1	1	0	0	1	0	1	0	1	0	0	0
2020-11-24 12:29:24	3	0.930017	2	0.950673	5	4	0.227675	11		2	2	2	3	2	1	Lombok Barat	2	1.03448		Kecamatan Narmada									2	0	1	0	1	1	1	1	0	0	1	0	0	0	0	0	0	1	0	0	0
2020-11-24 12:35:55	3	0.930017	2	0.950673	6	4	0.227675	5		3	2	2	1	2	1	Lombok Barat	2	1.03448		Kecamatan Gerung									2	0	1	0	1	0	1	1	0	1	1	0	0	1	1	0	0	1	0	0	1
2020-11-24 12:43:18	2	0.527822	1	1.05819	3	4	0.227675	11		3	2	3	2	2	1	Lombok Barat	2	1.03448		Kecamatan Gunung Sari									3	0	0	0	1	1	1	1	1	1	1	0	0	1	1	0	0	1	1	0	0
2020-11-24 12:51:03	3	0.930017	2	0.950673	4	4	0.227675	11		2	2	1	2	2	1	Lombok Barat	2	1.03448		Kecamatan Lembar									2	1	1	0	1	1	1	0	0	1	0	0	0	1	0	0	0	1	0	0	0
2020-11-24 12:51:04	2	0.527822	2	0.950673	5	4	0.227675	11		1	1	1	1	2	1	Lombok Barat	2	1.03448		Kecamatan Narmada									2	1	0	0	1	0	1	0	1	1	1	0	0	1	0	0	0	1	0	0	0
2020-11-24 12:54:28	2	0.527822	1	1.05819	2	3	0.677142	5		3	3	2	3	2	1	Lombok Barat	2	1.03448		Kecamatan Lembar									2	0	0	0	1	0	1	0	0	0	1	0	0	1	0	0	0	1	0	0	0
2020-11-24 12:52:17	3	0.930017	2	0.950673	3	4	0.227675	11		2	3	2	2	2	1	Lombok Barat	2	1.03448		Kecamatan Batulayar									2	0	0	0	1	1	1	0	0	1	0	0	0	0	0	0	0	1	0	0	0
2020-11-24 13:04:08	3	0.930017	1	1.05819	4	4	0.227675	4		4	3	4	3	2	1	Lombok Barat	2	1.03448		Kecamatan Batulayar									2	0	0	0	1	0	1	1	0	0	1	0	0	0	0	0	0	1	0	0	0
2020-11-24 13:07:03	2	0.527822	1	1.05819	3	4	0.227675	3		2	2	1	1	2	1	Lombok Barat	2	1.03448		Kecamatan Labuapi									2	1	1	1	1	1	1	0	1	1	1	0	1	1	0	0	0	1	0	0	0
2020-11-24 13:18:32	3	0.930017	2	0.950673	4	3	0.677142	5		2	2	1	2	2	1	Lombok Barat	2	1.03448		Kecamatan Labuapi									1	2	2	0	1	2	2	0	0	0	0	0	0	1	0	0	0	0	0	0	0
2020-11-24 13:19:48	3	0.930017	2	0.950673	1	4	0.227675	4		4	4	4	4	2	1	Lombok Barat	2	1.03448		Kecamatan Gunung Sari									3	0	1	0	1	0	1	1	0	0	0	0	0	1	0	0	0	1	0	0	0
2020-11-24 13:34:46	2	0.527822	1	1.05819	6	3	0.677142	13	mahadiswa	1	1	1	1	2	1	Lombok Barat	2	1.03448		Kecamatan Gerung									2	1	1	1	1	0	1	0	0	0	0	0	0	1	0	0	0	0	0	0	0
2020-11-24 13:40:15	1	0.790023	2	0.950673	6	3	0.677142	13	Mahasiswa	1	1	1	1	2	1	Lombok Barat	2	1.03448		Kecamatan Gunung Sari									2	1	1	1	1	1	1	0	0	1	1	0	0	1	0	0	0	1	0	0	0
2020-11-24 13:41:48	2	0.527822	2	0.950673	6	4	0.227675	11		2	2	1	2	2	1	Lombok Barat	2	1.03448		Kecamatan Labuapi									2	1	1	0	1	0	1	0	1	1	1	0	0	0	0	0	1	1	0	0	0
2020-11-24 13:48:43	3	0.930017	1	1.05819	2	3	0.677142	5		1	1	1	1	2	1	Lombok Barat	2	1.03448		Kecamatan Labuapi									3	1	1	1	1	1	1	1	0	1	0	0	0	0	0	0	0	1	0	0	0
2020-11-24 13:43:46	2	0.527822	2	0.950673	3	4	0.227675	8		1	1	1	1	2	1	Lombok Barat	2	1.03448		Kecamatan Labuapi									3	1	1	1	1	1	1	1	0	1	1	0	0	1	0	0	0	1	0	0	0
2020-11-24 13:53:16	2	0.527822	1	1.05819	4	4	0.227675	2		3	2	2	2	2	1	Lombok Barat	2	1.03448		Kecamatan Lingsar									3	1	0	1	1	1	0	0	0	1	0	0	0	0	0	0	0	1	0	0	0
2020-11-24 13:58:51	2	0.527822	1	1.05819	3	3	0.677142	7		1	1	1	1	2	1	Lombok Barat	2	1.03448		Kecamatan Lingsar									2	1	1	0	1	0	0	0	0	1	1	0	0	1	0	0	0	1	0	0	0
2020-11-24 14:07:52	4	1.60951	1	1.05819	4	2	2.79633	2		2	1	1	1	2	1	Lombok Barat	2	1.03448		Kecamatan Lingsar									3	1	1	1	1	0	1	0	0	0	0	0	0	1	0	0	0	0	0	0	0
2020-11-24 14:09:09	2	0.527822	2	0.950673	4	4	0.227675	13	Dokter	4	1	4	2	2	1	Lombok Barat	2	1.03448		Kecamatan Gunung Sari									2	1	0	1	1	0	1	1	0	0	1	0	0	1	0	1	1	1	0	1	1
2020-11-24 14:22:00	2	0.527822	2	0.950673	7	4	0.227675	5		2	2	2	2	2	1	Lombok Barat	2	1.03448		Kecamatan Kediri									3	1	0	1	1	1	1	1	1	1	1	0	0	1	1	1	0	1	0	1	0
2020-11-24 14:40:53	3	0.930017	2	0.950673	2	3	0.677142	8		2	2	1	2	2	1	Lombok Barat	2	1.03448		Kecamatan Batulayar									2	1	0	0	1	1	1	0	0	0	1	0	0	0	0	0	0	0	0	0	0
2020-11-24 14:36:14	2	0.527822	2	0.950673	8	4	0.227675	11		2	1	1	1	2	1	Lombok Barat	2	1.03448		Kecamatan Labuapi									3	1	1	1	1	0	1	1	0	1	0	0	0	1	0	0	0	1	0	0	0
2020-11-24 14:55:18	2	0.527822	2	0.950673	3	3	0.677142	8		1	2	1	2	2	1	Lombok Barat	2	1.03448		Kecamatan Kediri									2	1	1	0	1	1	1	0	0	1	0	0	0	1	0	0	0	1	0	0	0
2020-11-24 15:27:19	1	0.790023	2	0.950673	5	3	0.677142	7		1	1	1	1	2	1	Lombok Barat	2	1.03448		Kecamatan Lingsar									2	0	1	1	1	0	0	1	0	0	1	0	0	1	0	0	0	0	0	0	0
2020-11-24 15:37:40	2	0.527822	2	0.950673	3	3	0.677142	13	mahasiswa	1	2	1	2	2	1	Lombok Barat	2	1.03448		Kecamatan Labuapi									5	1	1	1	1	1	1	0	0	1	1	0	0	1	0	1	0	1	0	0	0
2020-11-24 15:46:54	3	0.930017	2	0.950673	4	3	0.677142	6		2	2	2	2	2	1	Lombok Barat	2	1.03448		Kecamatan Gerung									3	0	0	0	1	1	1	0	0	1	0	0	0	0	0	0	0	1	0	0	0
2020-11-24 15:55:35	2	0.527822	1	1.05819	4	3	0.677142	7		1	1	1	1	2	1	Lombok Barat	2	1.03448		Kecamatan Gerung									2	0	0	0	1	1	1	1	0	1	1	0	1	1	1	1	0	1	0	0	0
2020-11-24 16:12:46	5	2.53176	1	1.05819	5	4	0.227675	11		4	3	4	3	2	1	Lombok Barat	2	1.03448		Kecamatan Labuapi									4	0	0	0	1	1	1	1	0	1	1	0	0	1	1	1	0	1	0	0	0
2020-11-24 16:58:48	2	0.527822	1	1.05819	3	4	0.227675	11		3	2	2	1	2	1	Lombok Barat	2	1.03448		Kecamatan Gunung Sari									2	1	1	1	1	1	1	1	1	0	1	0	0	1	0	1	0	1	1	0	1
2020-11-24 19:29:23	3	0.930017	2	0.950673	1	4	0.227675	4		2	1	2	2	2	1	Lombok Barat	2	1.03448		Kecamatan Labuapi									2	1	1	1	1	1	1	0	0	1	1	0	0	1	1	0	0	0	0	0	0
2020-11-24 22:55:12	3	0.930017	2	0.950673	2	4	0.227675	8		2	2	2	2	2	1	Lombok Barat	2	1.03448		Kecamatan Batulayar									2	0	0	0	1	0	1	1	1	1	1	0	0	1	1	0	0	1	1	0	0
2020-11-24 23:22:31	5	2.53176	2	0.950673	4	4	0.227675	4		3	2	3	3	2	1	Lombok Barat	2	1.03448		Kecamatan Gerung									3	1	1	1	1	0	0	0	0	0	1	0	0	0	0	0	1	1	0	0	0
2020-11-25 01:00:46	3	0.930017	1	1.05819	2	3	0.677142	6		4	2	1	1	2	1	Lombok Barat	2	1.03448		Kecamatan Gunung Sari									2	1	0	0	1	1	1	0	0	0	1	0	0	1	0	0	0	1	1	1	1
2020-11-25 01:39:09	5	2.53176	2	0.950673	3	4	0.227675	5		4	4	4	4	2	1	Lombok Barat	2	1.03448		Kecamatan Batulayar									3	0	1	0	1	1	1	1	1	1	1	0	0	1	0	0	0	1	0	0	1
2020-11-25 02:10:34	3	0.930017	1	1.05819	2	3	0.677142	1		1	2	1	1	2	1	Lombok Barat	2	1.03448		Kecamatan Batulayar									3	1	0	1	0	1	1	0	0	1	0	0	0	0	0	1	0	0	0	0	0
2020-11-25 02:15:34	4	1.60951	1	1.05819	1	4	0.227675	6		3	3	1	2	2	1	Lombok Barat	2	1.03448		Kecamatan Batulayar									4	1	1	1	1	1	1	0	1	1	1	0	0	1	1	1	0	1	1	0	1
2020-11-25 02:41:46	2	0.527822	2	0.950673	4	4	0.227675	12		1	1	1	1	2	1	Lombok Barat	2	1.03448		Kecamatan Labuapi									4	1	1	1	1	1	1	1	0	1	1	0	0	1	0	0	0	1	0	0	0
2020-11-25 03:09:25	4	1.60951	1	1.05819	4	4	0.227675	5		3	2	1	2	2	1	Lombok Barat	2	1.03448		Kecamatan Batulayar									4	1	1	0	1	1	1	0	0	0	1	0	0	0	0	1	0	0	0	0	0
2020-11-25 03:06:03	4	1.60951	1	1.05819	4	4	0.227675	4		4	4	4	4	2	1	Lombok Barat	2	1.03448		Kecamatan Batulayar									3	0	1	0	1	1	1	1	0	1	0	0	0	1	1	0	0	1	0	0	0
2020-11-25 03:21:53	2	0.527822	1	1.05819	2	3	0.677142	13		2	1	2	1	2	1	Lombok Barat	2	1.03448		Kecamatan Labuapi									3	1	0	0	1	1	1	0	0	1	1	0	0	1	0	0	0	1	0	0	0
2020-11-25 03:54:14	3	0.930017	1	1.05819	3	3	0.677142	3		2	1	1	1	2	1	Lombok Barat	2	1.03448		Kecamatan Gunung Sari									3	1	1	1	1	1	1	0	1	0	0	0	0	0	0	0	0	0	0	0	0
2020-11-25 04:31:37	4	1.60951	1	1.05819	5	4	0.227675	4		4	4	4	4	2	1	Lombok Barat	2	1.03448		Kecamatan Batulayar									3	0	1	0	1	1	1	0	0	0	1	0	0	1	0	0	1	1	0	0	0
2020-11-25 05:31:16	3	0.930017	1	1.05819	4	4	0.227675	5		2	1	2	2	2	1	Lombok Barat	2	1.03448		Kecamatan Narmada									3	1	1	1	1	1	1	1	0	1	1	0	0	1	0	1	0	0	0	0	0
2020-11-25 06:17:22	2	0.527822	1	1.05819	5	4	0.227675	11		1	1	1	1	2	1	Lombok Barat	2	1.03448		Kecamatan Gunung Sari									2	0	0	0	0	0	0	1	0	0	1	0	0	1	0	0	0	0	0	0	0
2020-11-25 06:51:41	3	0.930017	1	1.05819	3	4	0.227675	6		3	2	3	2	2	1	Lombok Barat	2	1.03448		Kecamatan Labuapi									2	1	0	0	0	1	1	0	0	1	1	0	0	0	0	0	0	1	0	0	1
2020-11-25 06:58:44	3	0.930017	1	1.05819	4	3	0.677142	6		1	1	1	1	2	1	Lombok Barat	2	1.03448		Kecamatan Kediri									2	1	1	1	1	1	1	1	0	0	1	0	0	0	0	0	0	0	0	0	0
2020-11-25 07:16:24	2	0.527822	1	1.05819	5	3	0.677142	7		1	1	1	1	2	1	Lombok Barat	2	1.03448		Kecamatan Labuapi									2	1	1	1	1	1	1	0	0	0	0	0	0	1	0	0	0	0	0	0	0
2020-11-25 08:14:59	3	0.930017	1	1.05819	3	4	0.227675	5		3	3	4	4	2	1	Lombok Barat	2	1.03448		Kecamatan Labuapi									3	0	0	0	1	1	1	1	1	0	1	0	0	1	1	0	0	1	0	0	0
2020-11-25 08:45:49	2	0.527822	2	0.950673	3	4	0.227675	11		3	2	3	3	2	1	Lombok Barat	2	1.03448		Kecamatan Labuapi									4	0	1	0	1	1	1	1	0	1	1	0	0	1	1	0	0	0	0	0	0
2020-11-25 08:53:55	2	0.527822	2	0.950673	3	4	0.227675	11		3	2	3	2	2	1	Lombok Barat	2	1.03448		Kecamatan Narmada									3	1	1	0	1	0	0	1	0	1	0	0	0	1	1	0	0	0	0	0	0
2020-11-25 09:13:21	2	0.527822	1	1.05819	3	4	0.227675	5		2	2	2	2	2	1	Lombok Barat	2	1.03448		Kecamatan Gerung									2	1	1	1	1	0	1	0	1	1	1	0	1	1	1	0	0	0	0	0	0
2020-11-25 13:10:00	5	2.53176	1	1.05819	5	3	0.677142	9		3	2	1	1	2	1	Lombok Barat	2	1.03448		Kecamatan Batulayar									4	1	1	1	1	0	1	0	0	1	0	0	0	1	0	0	0	1	0	0	0
2020-11-26 01:39:23	2	0.527822	1	1.05819	6	4	0.227675	5		2	2	2	2	2	1	Lombok Barat	2	1.03448		Kecamatan Labuapi									2	0	0	0	1	0	1	0	0	0	0	0	0	1	0	0	0	1	0	0	0
2020-11-26 01:45:20	2	0.527822	2	0.950673	4	3	0.677142	4		2	2	2	2	2	1	Lombok Barat	2	1.03448		Kecamatan Labuapi									3	1	0	0	1	1	1	1	1	0	1	0	0	1	0	0	0	1	0	0	0
2020-11-26 04:02:57	4	1.60951	1	1.05819	4	3	0.677142	5		3	3	2	3	2	1	Lombok Barat	2	1.03448		Kecamatan Narmada									3	1	1	0	1	1	1	0	1	0	0	0	0	0	0	0	0	1	0	0	0
2020-11-26 04:41:27	2	0.527822	1	1.05819	3	4	0.227675	4		3	3	3	3	2	1	Lombok Barat	2	1.03448		Kecamatan Gunung Sari									2	0	0	0	1	0	1	1	0	0	1	0	0	0	0	1	0	1	0	0	0
2020-11-26 10:47:24	2	0.527822	2	0.950673	3	3	0.677142	6		2	2	4	2	2	1	Lombok Barat	2	1.03448		Kecamatan Labuapi									5	0	1	0	1	1	1	1	0	1	0	0	0	1	0	0	1	1	0	0	0
2020-11-26 13:30:55	3	0.930017	2	0.950673	4	4	0.227675	11		2	2	1	1	2	1	Lombok Barat	2	1.03448		Kecamatan Narmada									2	0	0	0	1	1	1	1	0	1	1	0	0	1	0	0	0	1	0	0	1
2020-11-27 00:12:32	2	0.527822	2	0.950673	2	4	0.227675	4		4	4	4	2	2	1	Lombok Barat	2	1.03448		Kecamatan Batulayar									3	0	0	0	1	1	1	1	0	1	1	0	0	1	1	0	0	1	0	0	1
2020-11-27 02:37:27	1	0.790023	2	0.950673	5	3	0.677142	7		1	1	1	1	2	1	Lombok Barat	2	1.03448		Kecamatan Batulayar									3	1	0	0	1	0	1	1	0	1	0	0	0	0	0	0	0	0	0	0	0
2020-11-27 02:55:34	4	1.60951	2	0.950673	4	4	0.227675	13	jualan sembako kecil dirumah	2	2	1	2	2	1	Lombok Barat	2	1.03448		Kecamatan Gunung Sari									2	0	0	0	1	1	1	0	0	1	0	0	0	1	0	0	0	0	0	0	0
2020-11-27 03:21:58	3	0.930017	1	1.05819	2	3	0.677142	13	Mahasiswa	1	1	1	1	2	1	Lombok Barat	2	1.03448		Kecamatan Labuapi									3	0	0	0	1	1	1	1	0	1	1	0	0	1	0	0	0	1	0	0	0
2020-11-27 03:32:17	3	0.930017	2	0.950673	4	3	0.677142	8		1	1	1	1	2	1	Lombok Barat	2	1.03448		Kecamatan Batulayar									2	1	1	1	1	1	1	0	0	1	0	0	0	0	0	0	0	1	0	0	0
2020-11-27 06:29:37	3	0.930017	1	1.05819	4	4	0.227675	5		2	2	1	2	2	1	Lombok Barat	2	1.03448		Kecamatan Narmada									2	1	1	0	1	1	1	0	0	0	1	0	0	1	0	0	0	1	0	0	0
2020-11-27 06:34:53	2	0.527822	2	0.950673	4	3	0.677142	8		1	1	1	1	2	1	Lombok Barat	2	1.03448		Kecamatan Narmada									2	1	1	0	1	1	1	0	0	0	1	0	0	1	0	0	0	1	0	0	0
2020-11-27 07:35:09	3	0.930017	2	0.950673	6	4	0.227675	11		1	2	1	1	2	1	Lombok Barat	2	1.03448		Kecamatan Lingsar									2	1	1	0	1	1	1	0	1	1	1	0	0	1	0	0	0	1	0	0	0
2020-11-27 10:06:53	4	1.60951	2	0.950673	3	4	0.227675	11		3	3	3	3	2	1	Lombok Barat	2	1.03448		Kecamatan Lingsar									2	1	1	0	1	1	1	0	0	1	0	0	0	1	1	0	0	1	0	0	0
2020-11-27 13:11:22	2	0.527822	1	1.05819	1	4	0.227675	10		3	2	2	2	2	1	Lombok Barat	2	1.03448		Kecamatan Batulayar									4	0	0	0	1	1	1	1	1	1	1	0	0	1	1	0	0	1	0	0	1
2020-11-28 00:24:18	2	0.527822	2	0.950673	4	3	0.677142	7		1	1	1	1	2	1	Lombok Barat	2	1.03448		Kecamatan Gerung									3	0	1	0	1	1	1	1	0	1	1	0	0	1	0	0	0	1	0	0	0
2020-11-28 08:34:04	4	1.60951	2	0.950673	5	4	0.227675	11		3	3	1	3	2	1	Lombok Barat	2	1.03448		Kecamatan Labuapi									5	0	0	1	1	1	1	0	0	1	1	0	0	1	0	0	0	0	0	0	0
2020-11-28 11:56:43	2	0.527822	1	1.05819	5	3	0.677142	12		1	3	1	1	2	1	Lombok Barat	2	1.03448		Kecamatan Gunung Sari									2	1	1	1	1	1	1	0	0	0	0	0	0	1	0	0	0	1	0	0	0
2020-11-28 12:12:17	2	0.527822	2	0.950673	3	3	0.677142	7		4	4	4	4	2	1	Lombok Barat	2	1.03448		Kecamatan Gunung Sari									3	1	1	1	1	1	1	1	0	1	0	0	0	0	0	0	0	1	0	0	0
2020-11-28 12:18:26	1	0.790023	2	0.950673	6	4	0.227675	7		1	1	1	1	2	1	Lombok Barat	2	1.03448		Kecamatan Labuapi									2	0	1	0	1	1	1	1	1	1	1	0	0	1	0	0	0	0	0	0	0
2020-11-28 12:46:38	2	0.527822	1	1.05819	3	3	0.677142	9		1	1	1	1	2	1	Lombok Barat	2	1.03448		Kecamatan Gunung Sari									1	1	0	0	1	1	1	0	1	1	1	0	0	1	0	0	0	1	1	0	0
2020-11-28 13:25:42	2	0.527822	2	0.950673	5	4	0.227675	7		1	1	1	1	2	1	Lombok Barat	2	1.03448		Kecamatan Gunung Sari									2	1	1	1	1	1	1	1	0	1	0	0	0	1	1	0	0	0	0	0	0
2020-11-28 13:34:35	2	0.527822	2	0.950673	3	4	0.227675	8		1	1	1	1	2	1	Lombok Barat	2	1.03448		Kecamatan Gunung Sari									2	1	1	1	1	1	1	1	0	0	1	0	0	0	0	1	0	0	0	0	0
2020-11-28 13:51:46	1	0.790023	1	1.05819	3	2	2.79633	7		1	1	1	1	2	1	Lombok Barat	2	1.03448		Kecamatan Lingsar									1	2	2	2	1	2	2	1	0	0	0	0	0	1	0	0	0	0	0	0	0
2020-11-28 15:49:06	2	0.527822	1	1.05819	4	3	0.677142	7		1	1	1	1	2	1	Lombok Barat	2	1.03448		Kecamatan Lingsar									1	0	0	1	1	1	1	0	0	0	0	0	0	1	0	0	0	1	0	0	0
2020-11-29 07:18:51	4	1.60951	1	1.05819	8	4	0.227675	5		1	1	1	1	2	1	Lombok Barat	2	1.03448		Kecamatan Gunung Sari									2	1	1	0	1	1	1	1	0	0	0	0	0	1	0	0	0	0	0	0	0
2020-11-29 07:47:39	3	0.930017	2	0.950673	7	4	0.227675	4		3	3	3	3	2	1	Lombok Barat	2	1.03448		Kecamatan Gunung Sari									3	0	0	0	1	1	1	1	1	1	1	0	0	1	1	1	1	1	0	0	1
2020-11-29 09:45:34	3	0.930017	2	0.950673	4	4	0.227675	6		2	2	1	3	2	1	Lombok Barat	2	1.03448		Kecamatan Labuapi									3	1	1	0	0	1	0	0	1	0	0	0	0	0	0	1	0	0	0	0	0
2020-11-29 11:45:10	3	0.930017	2	0.950673	4	3	0.677142	8		2	2	1	2	2	1	Lombok Barat	2	1.03448		Kecamatan Labuapi									5	0	1	0	1	1	1	1	0	0	1	0	0	0	0	0	0	1	0	0	0
2020-11-29 12:29:13	3	0.930017	1	1.05819	3	3	0.677142	4		2	2	2	2	2	1	Lombok Barat	2	1.03448		Kecamatan Kuripan									2	1	1	1	1	1	1	0	0	0	1	0	0	0	0	0	0	0	0	0	0
2020-11-29 13:10:33	2	0.527822	2	0.950673	3	4	0.227675	5		2	1	1	2	2	1	Lombok Barat	2	1.03448		Kecamatan Lingsar									3	1	1	0	1	1	1	1	0	1	0	0	0	1	0	0	0	1	0	0	0
2020-11-29 13:33:35	2	0.527822	2	0.950673	9	2	2.79633	7		1	1	1	2	2	1	Lombok Barat	2	1.03448		Kecamatan Gunung Sari									3	1	1	1	1	1	1	0	0	0	1	0	0	0	0	0	0	0	0	0	0
2020-11-29 15:28:25	1	0.790023	2	0.950673	4	2	2.79633	7		1	1	1	1	2	1	Lombok Barat	2	1.03448		Kecamatan Labuapi									1	0	0	0	1	1	1	1	0	0	1	0	0	0	0	0	0	0	0	0	0
2020-11-29 23:10:00	2	0.527822	2	0.950673	6	4	0.227675	12		1	1	1	1	2	1	Lombok Barat	2	1.03448		Kecamatan Labuapi									3	1	1	0	1	1	1	0	0	1	1	0	0	1	0	1	0	1	0	0	0
2020-11-30 01:25:49	2	0.527822	1	1.05819	4	2	2.79633	9		1	1	1	2	2	1	Lombok Barat	2	1.03448		Kecamatan Batulayar									3	1	1	0	1	1	1	0	0	0	1	0	0	0	0	0	0	1	0	0	0
2020-11-30 03:07:35	1	0.790023	1	1.05819	6	4	0.227675	7		1	2	1	1	2	1	Lombok Barat	2	1.03448		Kecamatan Kediri									2	1	0	0	1	1	1	1	0	1	0	0	0	0	0	0	0	0	0	0	1
2020-12-01 04:09:38	3	0.930017	1	1.05819	4	4	0.227675	11		3	2	3	3	2	1	Lombok Barat	2	1.03448		Kecamatan Labuapi									4	0	0	0	1	1	1	1	1	1	1	0	0	1	1	1	0	1	1	0	1
2020-12-01 05:45:52	2	0.527822	2	0.950673	4	4	0.227675	7		1	2	1	1	2	1	Lombok Barat	2	1.03448		Kecamatan Narmada									2	1	0	0	1	0	1	1	0	0	1	0	0	0	0	0	0	0	0	0	0
2020-12-01 06:03:58	2	0.527822	2	0.950673	4	3	0.677142	7		1	1	1	1	2	1	Lombok Barat	2	1.03448		Kecamatan Narmada									3	1	1	0	1	1	1	0	0	0	0	0	0	1	0	0	0	1	0	0	0
2020-12-01 07:06:09	2	0.527822	2	0.950673	5	4	0.227675	11		1	1	2	1	2	1	Lombok Barat	2	1.03448		Kecamatan Labuapi									2	1	1	1	1	1	0	0	0	0	1	0	0	1	0	0	0	0	0	0	0
2020-12-01 08:21:23	3	0.930017	2	0.950673	5	4	0.227675	4		3	3	3	3	2	1	Lombok Barat	2	1.03448		Kecamatan Batulayar									2	0	0	0	1	1	1	1	0	1	0	0	0	1	0	0	1	0	0	0	0
2020-12-01 08:27:58	3	0.930017	2	0.950673	8	3	0.677142	8		2	2	2	2	2	1	Lombok Barat	2	1.03448		Kecamatan Gerung									2	1	0	0	1	1	1	0	0	0	1	0	0	0	0	0	0	1	0	0	0
2020-12-01 09:05:56	2	0.527822	1	1.05819	4	4	0.227675	6		1	1	1	1	2	1	Lombok Barat	2	1.03448		Kecamatan Gunung Sari									2	1	1	1	1	1	1	1	0	0	0	0	0	1	0	0	0	0	0	0	0
2020-12-01 09:55:46	3	0.930017	2	0.950673	1	4	0.227675	4		4	2	3	2	2	1	Lombok Barat	2	1.03448		Kecamatan Labuapi									3	0	1	0	1	1	1	1	0	1	0	0	0	1	1	0	0	1	1	1	0
2020-12-01 10:01:27	3	0.930017	2	0.950673	4	4	0.227675	11		3	4	3	4	2	1	Lombok Barat	2	1.03448		Kecamatan Gunung Sari									3	0	1	0	1	0	1	1	1	1	1	0	0	1	0	1	0	0	0	0	1
2020-12-01 10:02:22	3	0.930017	2	0.950673	6	4	0.227675	4		3	3	3	2	2	1	Lombok Barat	2	1.03448		Kecamatan Batulayar									3	0	1	0	1	1	1	0	1	0	0	0	0	0	0	0	0	1	0	0	1
2020-12-01 10:08:28	2	0.527822	2	0.950673	3	3	0.677142	13	Mahasiswa	1	1	1	1	2	1	Lombok Barat	2	1.03448		Kecamatan Labuapi									3	1	1	1	1	1	1	1	0	1	1	0	0	1	0	0	0	1	0	0	0
2020-12-01 13:42:47	2	0.527822	1	1.05819	3	4	0.227675	11		1	1	1	1	2	1	Lombok Barat	2	1.03448		Kecamatan Kediri									3	1	0	0	1	0	1	0	0	1	1	0	0	1	0	0	0	1	0	0	0
2020-12-01 13:40:58	2	0.527822	2	0.950673	5	4	0.227675	5		2	1	1	1	2	1	Lombok Barat	2	1.03448		Kecamatan Gunung Sari									2	1	0	1	1	1	1	0	1	0	0	0	0	0	0	0	0	0	0	0	0
2020-12-01 14:53:48	2	0.527822	2	0.950673	3	4	0.227675	6		1	4	4	4	2	1	Lombok Barat	2	1.03448		Kecamatan Gunung Sari									2	1	1	1	1	1	1	0	0	0	0	0	0	1	0	0	0	1	0	0	0
2020-12-02 03:12:14	3	0.930017	2	0.950673	5	4	0.227675	11		2	3	2	3	2	1	Lombok Barat	2	1.03448		Kecamatan Gunung Sari									2	0	1	0	0	0	0	1	0	1	1	0	0	1	1	0	1	1	0	0	0
2020-12-02 04:03:21	2	0.527822	2	0.950673	5	3	0.677142	7		1	1	1	1	2	1	Lombok Barat	2	1.03448		Kecamatan Kediri									2	1	1	1	0	0	1	0	0	0	0	0	0	1	0	0	0	1	0	0	0
2020-12-03 08:58:02	3	0.930017	1	1.05819	6	3	0.677142	10		3	2	1	3	2	1	Lombok Barat	2	1.03448		Kecamatan Batulayar									3	1	1	0	1	1	1	0	0	1	0	0	0	1	0	0	0	1	0	0	0
2020-12-03 11:29:35	2	0.527822	2	0.950673	3	3	0.677142	7		1	1	1	1	2	1	Lombok Barat	2	1.03448		Kecamatan Batulayar									2	0	0	0	1	1	1	1	0	1	0	0	0	0	0	0	0	1	0	0	0
2020-12-03 11:40:34	2	0.527822	2	0.950673	6	4	0.227675	7		1	2	1	2	2	1	Lombok Barat	2	1.03448		Kecamatan Narmada									2	1	1	0	1	1	1	0	0	1	1	0	0	1	0	0	0	0	0	0	0
2020-12-03 11:41:03	2	0.527822	2	0.950673	6	3	0.677142	7		1	1	1	2	2	1	Lombok Barat	2	1.03448		Kecamatan Batulayar									2	2	2	2	1	1	1	1	0	0	0	0	0	1	0	0	0	0	1	0	0
2020-12-03 11:49:47	5	2.53176	1	1.05819	6	3	0.677142	5		4	3	1	2	2	1	Lombok Barat	2	1.03448		Kecamatan Narmada									2	1	1	0	1	1	1	1	0	0	1	0	0	1	0	0	0	1	0	0	0
2020-12-03 15:54:05	5	2.53176	2	0.950673	3	3	0.677142	8		3	4	2	3	2	1	Lombok Barat	2	1.03448		Kecamatan Gunung Sari									2	0	0	0	0	0	0	0	1	0	0	0	0	0	0	0	0	1	0	0	0
2020-12-03 23:25:20	3	0.930017	1	1.05819	4	4	0.227675	10		2	2	2	2	2	1	Lombok Barat	2	1.03448		Kecamatan Batulayar									4	0	0	0	1	1	1	1	0	1	1	0	0	1	1	1	0	1	0	0	0
2020-12-08 16:52:32	5	2.53176	2	0.950673	5	4	0.227675	6		3	2	2	2	2	1	Lombok Barat	2	1.03448		Kecamatan Gerung									4	1	1	0	1	1	1	0	0	1	0	0	0	0	0	0	0	1	0	0	0
2020-12-09 13:25:38	3	0.930017	2	0.950673	3	3	0.677142	8		1	1	1	1	2	1	Lombok Barat	2	1.03448		Kecamatan Lingsar									2	1	0	0	1	1	1	0	0	1	0	0	0	1	0	0	0	0	0	0	0
2020-12-10 00:41:57	4	1.60951	2	0.950673	6	2	2.79633	3		3	2	2	2	2	1	Lombok Barat	2	1.03448		Kecamatan Labuapi									3	1	1	0	1	0	1	0	0	1	1	0	0	1	1	1	0	1	0	0	0
2020-12-10 02:17:32	2	0.527822	2	0.950673	2	4	0.227675	8		4	2	3	2	2	1	Lombok Barat	2	1.03448		Kecamatan Gunung Sari									3	0	1	0	1	1	1	1	1	1	1	0	1	1	1	1	0	1	1	1	1
2020-12-10 09:02:20	5	2.53176	2	0.950673	4	2	2.79633	8		2	2	1	2	2	1	Lombok Barat	2	1.03448		Kecamatan Narmada									2	1	1	0	1	1	1	0	0	0	1	0	0	1	0	0	0	1	0	0	0
2020-12-10 14:23:30	4	1.60951	2	0.950673	3	4	0.227675	4		4	2	2	4	2	1	Lombok Barat	2	1.03448		Kecamatan Labuapi									3	1	1	0	1	1	1	0	0	0	1	0	0	0	0	1	1	1	0	0	1
2020-12-10 16:21:42	4	1.60951	2	0.950673	6	2	2.79633	8		1	2	2	2	2	1	Lombok Barat	2	1.03448		Kecamatan Lingsar									3	0	0	0	1	1	1	1	0	0	0	0	0	1	0	1	0	1	1	0	1
2020-12-11 01:40:37	3	0.930017	1	1.05819	5	3	0.677142	12		1	1	1	1	2	1	Lombok Barat	2	1.03448		Kecamatan Sekotong									2	2	2	2	1	2	2	0	0	0	0	0	0	1	0	0	0	0	0	0	0
2020-12-11 02:06:51	3	0.930017	1	1.05819	3	3	0.677142	3		2	2	2	2	2	1	Lombok Barat	2	1.03448		Kecamatan Kediri									3	1	1	1	1	1	1	1	0	1	1	0	0	1	0	0	0	1	0	0	0
2020-12-11 10:33:06	4	1.60951	1	1.05819	4	4	0.227675	4		3	3	3	3	2	1	Lombok Barat	2	1.03448		Kecamatan Labuapi									4	0	0	0	1	0	1	1	1	1	1	0	0	1	1	0	0	0	0	0	1
2020-12-11 12:54:48	1	0.790023	1	1.05819	4	1	28.2087	13	Mahsiswa	1	1	1	1	2	1	Lombok Barat	2	1.03448		Kecamatan Sekotong									2	1	0	1	1	1	1	1	1	0	0	0	0	0	0	1	0	0	0	0	0
2020-12-11 13:19:35	2	0.527822	1	1.05819	5	2	2.79633	2		1	1	1	1	2	1	Lombok Barat	2	1.03448		Kecamatan Gunung Sari									2	1	1	1	1	1	1	1	0	0	1	0	0	0	0	0	0	1	0	0	0
2020-12-11 14:08:04	4	1.60951	1	1.05819	4	3	0.677142	13	Tenaga administrasi sekolah Dasar	1	2	1	1	2	1	Lombok Barat	2	1.03448		Kecamatan Batulayar									2	1	1	1	1	1	1	0	0	0	0	0	0	1	0	0	0	0	0	0	0
2020-12-12 14:05:59	2	0.527822	1	1.05819	6	3	0.677142	7		1	1	1	1	2	1	Lombok Barat	2	1.03448		Kecamatan Labuapi									2	1	1	0	1	1	1	0	0	1	1	0	0	1	0	0	0	1	0	0	0
2020-12-12 14:38:36	4	1.60951	1	1.05819	4	4	0.227675	9		2	1	1	1	2	1	Lombok Barat	2	1.03448		Kecamatan Kediri									2	1	0	0	1	1	1	0	0	1	1	0	0	1	0	0	0	1	0	0	0
2020-12-13 07:19:40	3	0.930017	1	1.05819	3	4	0.227675	11		2	2	2	2	2	1	Lombok Barat	2	1.03448		Kecamatan Batulayar									4	0	0	0	1	0	1	0	1	0	0	0	0	0	0	0	0	1	0	0	0
2020-12-14 03:47:36	4	1.60951	1	1.05819	5	3	0.677142	5		3	2	3	3	2	1	Lombok Barat	2	1.03448		Kecamatan Labuapi									2	1	1	1	1	1	1	0	1	0	1	0	1	0	0	0	0	1	0	0	1
2020-12-14 06:25:28	5	2.53176	1	1.05819	3	4	0.227675	6		3	2	1	2	2	1	Lombok Barat	2	1.03448		Kecamatan Gunung Sari									2	1	1	0	0	0	1	0	0	0	1	0	0	1	0	0	0	0	0	0	0
2020-12-14 12:31:17	3	0.930017	1	1.05819	3	4	0.227675	6		2	1	3	2	2	1	Lombok Barat	2	1.03448		Kecamatan Gunung Sari									3	1	1	1	1	1	1	1	0	1	1	0	0	1	1	0	0	1	0	0	0
2020-12-14 14:03:04	5	2.53176	2	0.950673	4	3	0.677142	8		1	1	1	1	2	1	Lombok Barat	2	1.03448		Kecamatan Labuapi									3	0	1	0	1	0	1	1	0	1	1	0	0	1	0	1	0	1	0	0	0
2020-12-14 14:33:38	3	0.930017	2	0.950673	2	4	0.227675	8		2	1	1	1	2	1	Lombok Barat	2	1.03448		Kecamatan Batulayar									2	0	1	1	1	1	1	1	0	1	0	0	0	1	1	0	0	0	0	0	1
2020-12-14 14:44:55	2	0.527822	1	1.05819	3	4	0.227675	3		2	2	1	1	2	1	Lombok Barat	2	1.03448		Kecamatan Batulayar									3	1	1	1	1	0	1	1	0	1	0	0	0	1	1	0	0	0	0	0	0
2020-12-14 14:52:47	4	1.60951	1	1.05819	3	4	0.227675	6		4	3	2	2	2	1	Lombok Barat	2	1.03448		Kecamatan Gerung									2	1	1	0	1	1	1	0	0	1	1	0	0	1	0	1	0	1	0	0	0
2020-12-15 03:25:06	3	0.930017	2	0.950673	4	3	0.677142	8		2	2	1	2	2	1	Lombok Barat	2	1.03448		Kecamatan Narmada									2	1	0	0	1	1	1	0	0	0	1	0	0	1	0	0	0	1	0	0	0
2020-12-15 07:04:13	4	1.60951	2	0.950673	4	3	0.677142	5		4	3	4	3	2	1	Lombok Barat	2	1.03448		Kecamatan Gunung Sari									3	0	0	0	1	1	1	1	1	1	1	0	0	1	1	1	0	0	0	0	1
2020-12-15 11:40:54	2	0.527822	1	1.05819	7	2	2.79633	9		1	1	1	1	2	1	Lombok Barat	2	1.03448		Kecamatan Gunung Sari									2	1	1	1	1	1	1	1	1	1	1	1	1	0	1	0	0	1	0	0	0
2020-12-15 12:08:04	3	0.930017	2	0.950673	2	3	0.677142	3		3	3	2	2	2	1	Lombok Barat	2	1.03448		Kecamatan Gunung Sari									3	1	1	0	1	1	1	1	0	1	0	0	0	1	0	1	0	1	0	0	0
2020-12-16 13:04:27	2	0.527822	1	1.05819	4	2	2.79633	13		1	1	1	1	2	1	Lombok Barat	2	1.03448		Kecamatan Gunung Sari									2	1	1	1	1	1	1	0	0	0	1	0	0	0	0	0	0	0	0	0	0
2020-12-17 23:41:35	4	1.60951	1	1.05819	3	4	0.227675	6		2	1	1	2	2	1	Lombok Barat	2	1.03448		Kecamatan Gunung Sari									2	0	1	0	1	0	1	0	0	0	1	0	0	1	0	0	0	0	0	0	0
2020-12-18 03:54:51	3	0.930017	2	0.950673	6	3	0.677142	9		1	2	1	2	2	1	Lombok Barat	2	1.03448		Kecamatan Gerung									3	0	0	0	1	1	1	0	0	1	1	0	0	1	0	1	0	1	0	0	0
2020-12-18 08:41:57	6	11.3438	2	0.950673	5	1	28.2087	8		1	2	1	2	2	1	Lombok Barat	2	1.03448		Kecamatan Gerung									3	0	0	0	1	1	1	0	0	1	1	0	0	1	0	1	0	1	0	0	0
2020-12-18 11:57:54	4	1.60951	1	1.05819	5	3	0.677142	3		2	2	1	1	2	1	Lombok Barat	2	1.03448		Kecamatan Gunung Sari									2	1	1	1	1	1	1	0	0	1	1	0	0	1	0	0	0	0	0	0	0
2020-12-18 16:49:04	3	0.930017	2	0.950673	4	4	0.227675	8		2	2	1	2	2	1	Lombok Barat	2	1.03448		Kecamatan Gerung									2	1	1	0	0	0	1	0	0	0	0	0	0	1	0	0	0	0	0	0	0
2020-12-19 04:12:24	5	2.53176	1	1.05819	4	3	0.677142	13	Resign	1	1	1	1	2	1	Lombok Barat	2	1.03448		Kecamatan Batulayar									2	0	0	0	1	1	1	1	1	1	1	0	0	1	1	0	0	0	0	0	0
2020-12-19 05:13:21	3	0.930017	2	0.950673	3	3	0.677142	6		4	2	1	1	2	1	Lombok Barat	2	1.03448		Kecamatan Gunung Sari									2	1	1	2	1	0	1	0	0	0	1	0	0	1	0	0	0	0	0	0	0
2020-12-19 05:25:03	3	0.930017	2	0.950673	4	2	2.79633	12		2	2	1	2	2	1	Lombok Barat	2	1.03448		Kecamatan Labuapi									2	1	1	1	1	0	1	0	0	0	0	0	0	1	0	0	0	1	0	0	0
2020-12-19 07:39:50	3	0.930017	1	1.05819	6	3	0.677142	12		3	3	1	2	2	1	Lombok Barat	2	1.03448		Kecamatan Batulayar									3	1	1	0	1	0	1	0	0	0	0	0	0	1	0	0	0	0	0	0	0
2020-12-19 10:01:07	3	0.930017	2	0.950673	2	4	0.227675	11		2	2	2	2	2	1	Lombok Barat	2	1.03448		Kecamatan Labuapi									3	1	1	0	1	1	1	0	0	1	1	0	0	1	0	0	0	1	0	0	0
2020-12-19 11:49:14	3	0.930017	2	0.950673	4	4	0.227675	8		1	2	1	3	2	1	Lombok Barat	2	1.03448		Kecamatan Gunung Sari									2	1	1	1	1	1	1	0	0	0	1	0	0	1	0	0	0	0	0	0	0
2020-12-20 01:42:48	3	0.930017	1	1.05819	3	3	0.677142	13	Tidak menentu karena dalam kondisi covid 19	2	2	1	2	2	1	Lombok Barat	2	1.03448		Kecamatan Batulayar									2	1	1	0	1	0	1	0	0	1	1	0	0	1	0	0	0	1	0	0	0
2020-12-20 03:41:37	1	0.790023	2	0.950673	5	4	0.227675	7		1	1	1	1	2	1	Lombok Barat	2	1.03448		Kecamatan Lingsar									1	2	2	2	1	2	2	0	0	0	1	0	0	1	0	0	0	0	0	0	0
2020-12-20 08:05:00	3	0.930017	1	1.05819	3	3	0.677142	12		1	1	1	1	2	1	Lombok Barat	2	1.03448		Kecamatan Narmada									2	1	1	0	1	0	1	0	0	0	1	0	0	0	0	0	0	0	0	0	0
2020-12-20 18:40:13	3	0.930017	2	0.950673	1	4	0.227675	11		1	1	1	1	2	1	Lombok Barat	2	1.03448		Kecamatan Gunung Sari									2	1	1	0	1	2	0	1	1	0	0	0	0	1	0	0	0	0	0	0	0
2020-12-21 14:34:01	3	0.930017	2	0.950673	4	4	0.227675	4		3	2	3	2	2	1	Lombok Barat	2	1.03448		Kecamatan Lingsar									2	1	1	1	1	1	1	0	0	1	0	0	0	0	0	0	0	0	0	0	0
2020-12-22 03:24:15	2	0.527822	2	0.950673	3	3	0.677142	13		1	1	1	2	2	1	Lombok Barat	2	1.03448		Kecamatan Narmada									2	2	2	2	1	2	2	1	0	0	0	0	0	1	0	0	0	0	0	0	0
2020-12-23 15:12:52	3	0.930017	1	1.05819	4	3	0.677142	9		1	4	4	1	2	1	Lombok Barat	2	1.03448		Kecamatan Gunung Sari									2	1	1	0	1	1	1	0	0	0	0	0	0	1	0	0	0	1	0	0	0
2020-12-24 13:18:10	3	0.930017	2	0.950673	5	3	0.677142	8		2	2	1	2	2	1	Lombok Barat	2	1.03448		Kecamatan Gunung Sari									2	0	1	2	1	1	1	0	1	0	0	0	0	0	0	0	0	0	0	0	0
2020-12-27 07:01:36	4	1.60951	1	1.05819	5	4	0.227675	11		4	2	4	3	2	1	Lombok Barat	2	1.03448		Kecamatan Labuapi									2	1	1	1	1	1	1	0	0	0	1	0	0	0	0	0	0	0	0	0	0
2020-12-28 14:15:10	3	0.930017	1	1.05819	4	3	0.677142	9		1	1	1	1	2	1	Lombok Barat	2	1.03448		Kecamatan Gunung Sari									2	1	1	0	1	1	1	0	0	0	0	0	0	1	0	0	0	1	0	0	0
2020-12-30 06:15:22	4	1.60951	1	1.05819	5	4	0.227675	11		3	2	1	1	2	1	Lombok Barat	2	1.03448		Kecamatan Narmada									2	1	0	0	1	1	1	0	0	1	0	0	0	0	0	0	0	0	0	0	0
2020-12-30 10:38:54	4	1.60951	2	0.950673	3	4	0.227675	8		4	4	2	4	2	1	Lombok Barat	2	1.03448		Kecamatan Batulayar									2	0	1	1	1	0	1	1	0	1	1	0	0	1	0	1	0	1	0	1	1
2020-11-24 09:16:12	2	0.527822	2	0.950673	4	3	0.677142	7		1	2	1	2	2	1	Lombok Tengah	4	1.51592				Kecamatan Batukliang							2	1	1	1	1	1	1	0	1	0	0	0	0	0	0	0	0	0	0	0	0
2020-11-24 09:14:40	1	0.790023	2	0.950673	4	3	0.677142	7		1	2	1	2	2	1	Lombok Tengah	4	1.51592				Kecamatan Jonggat							2	1	1	0	1	1	1	0	0	1	1	0	0	1	0	0	0	1	0	0	0
2020-11-24 09:15:22	2	0.527822	1	1.05819	3	4	0.227675	7		1	2	1	2	2	1	Lombok Tengah	4	1.51592				Kecamatan Batukliang							2	1	1	1	1	1	1	0	0	0	1	0	0	0	0	0	0	1	0	0	0
2020-11-24 09:22:34	2	0.527822	1	1.05819	4	4	0.227675	7		1	1	1	1	2	1	Lombok Tengah	4	1.51592				Kecamatan Batukliang Utara							2	2	1	0	0	0	0	0	0	0	1	0	0	0	0	0	0	0	0	0	0
2020-11-24 09:25:29	1	0.790023	1	1.05819	2	4	0.227675	7		1	1	1	1	2	1	Lombok Tengah	4	1.51592				Kecamatan Batukliang Utara							2	1	1	1	0	1	2	1	0	0	1	0	0	0	0	0	0	0	0	0	0
2020-11-24 09:37:28	3	0.930017	1	1.05819	6	4	0.227675	11		2	2	2	2	2	1	Lombok Tengah	4	1.51592				Kecamatan Janapria							3	0	1	0	1	0	1	1	1	1	1	0	0	1	0	0	0	1	0	0	0
2020-11-24 09:40:07	2	0.527822	2	0.950673	3	3	0.677142	8		2	1	1	1	2	1	Lombok Tengah	4	1.51592				Kecamatan Pujut							3	0	1	0	1	1	1	0	0	1	0	0	0	1	0	0	0	1	0	0	0
2020-11-24 09:42:03	1	0.790023	2	0.950673	5	4	0.227675	7		1	4	1	4	2	1	Lombok Tengah	4	1.51592				Kecamatan Praya Barat							3	1	1	0	1	1	1	0	0	1	0	0	0	0	0	0	0	1	0	0	1
2020-11-24 09:48:25	2	0.527822	2	0.950673	5	4	0.227675	5		2	2	2	2	2	1	Lombok Tengah	4	1.51592				Kecamatan Praya Tengah							2	1	1	1	1	1	1	0	0	1	1	0	0	1	0	0	0	0	0	0	0
2020-11-24 09:51:59	1	0.790023	1	1.05819	5	3	0.677142	7		1	1	1	1	2	1	Lombok Tengah	4	1.51592				Kecamatan Batukliang							2	1	0	1	1	1	1	0	0	1	1	0	0	1	0	0	0	1	0	0	0
2020-11-24 09:51:55	2	0.527822	1	1.05819	4	4	0.227675	1		1	2	1	1	2	1	Lombok Tengah	4	1.51592				Kecamatan Praya Barat							2	1	1	1	1	1	1	0	0	0	0	0	0	1	0	0	0	0	0	0	0
2020-11-24 10:06:09	1	0.790023	2	0.950673	4	3	0.677142	7		1	1	1	1	2	1	Lombok Tengah	4	1.51592				Kecamatan Batukliang							2	1	1	0	1	0	0	0	0	0	0	0	0	1	0	0	0	0	0	0	0
2020-11-24 10:14:04	3	0.930017	2	0.950673	1	4	0.227675	10		4	3	4	2	2	1	Lombok Tengah	4	1.51592				Kecamatan Jonggat							5	0	1	0	1	0	1	1	0	1	1	0	0	1	1	0	0	1	0	0	0
2020-11-24 10:13:22	2	0.527822	1	1.05819	4	4	0.227675	9		3	2	2	2	2	1	Lombok Tengah	4	1.51592				Kecamatan Praya							2	0	1	0	1	1	1	1	0	0	0	0	0	1	0	0	0	1	0	0	0
2020-11-24 10:31:31	2	0.527822	2	0.950673	4	3	0.677142	8		1	2	1	2	2	1	Lombok Tengah	4	1.51592				Kecamatan Pujut							3	1	1	0	1	1	1	0	0	1	0	0	0	0	0	0	0	0	0	0	0
2020-11-24 10:42:41	5	2.53176	1	1.05819	4	4	0.227675	6		3	3	2	2	2	1	Lombok Tengah	4	1.51592				Kecamatan Praya Timur							3	1	1	0	1	1	1	0	0	1	0	0	0	0	0	0	0	0	0	0	0
2020-11-24 10:58:43	2	0.527822	2	0.950673	2	4	0.227675	11		1	2	1	2	2	1	Lombok Tengah	4	1.51592				Kecamatan Pujut							3	1	1	0	1	1	1	0	0	1	1	0	0	1	0	0	0	1	0	0	0
2020-11-24 10:56:31	2	0.527822	2	0.950673	4	4	0.227675	12		1	1	1	1	2	1	Lombok Tengah	4	1.51592				Kecamatan Praya							2	0	0	0	1	1	1	1	1	1	1	0	0	1	1	0	0	0	0	0	0
2020-11-24 11:07:02	2	0.527822	1	1.05819	6	4	0.227675	13		1	1	1	2	2	1	Lombok Tengah	4	1.51592				Kecamatan Pujut							2	1	1	1	1	1	1	0	0	0	0	0	0	1	0	0	0	1	0	0	0
2020-11-24 11:09:04	3	0.930017	2	0.950673	9	4	0.227675	4		2	1	2	2	2	1	Lombok Tengah	4	1.51592				Kecamatan Praya							3	0	1	0	1	1	1	1	0	1	0	0	0	1	0	0	0	1	0	0	0
2020-11-24 11:13:40	2	0.527822	1	1.05819	5	4	0.227675	13	Mahasiswa	1	2	1	1	2	1	Lombok Tengah	4	1.51592				Kecamatan Jonggat							3	1	1	1	1	1	1	1	0	0	1	0	0	1	0	0	0	1	0	0	0
2020-11-24 11:14:53	2	0.527822	1	1.05819	4	4	0.227675	4		2	2	2	2	2	1	Lombok Tengah	4	1.51592				Kecamatan Praya							2	1	1	1	1	1	1	1	1	0	1	0	0	0	1	0	0	0	0	0	0
2020-11-24 11:55:27	3	0.930017	2	0.950673	7	4	0.227675	10		2	2	2	2	2	1	Lombok Tengah	4	1.51592				Kecamatan Praya							2	0	0	0	1	1	1	1	1	1	1	0	0	1	1	0	0	1	0	0	0
2020-11-24 11:26:19	3	0.930017	2	0.950673	5	4	0.227675	11		2	2	2	2	2	1	Lombok Tengah	4	1.51592				Kecamatan Praya Barat Daya							2	0	0	0	0	1	1	0	0	0	1	0	0	1	1	0	0	0	0	0	0
2020-11-24 11:30:15	2	0.527822	2	0.950673	2	4	0.227675	11		1	1	1	1	2	1	Lombok Tengah	4	1.51592				Kecamatan Praya Barat							2	0	1	0	1	1	1	1	0	1	1	0	0	1	0	1	0	1	0	0	0
2020-11-24 11:40:28	2	0.527822	2	0.950673	5	3	0.677142	7		1	1	1	1	2	1	Lombok Tengah	4	1.51592				Kecamatan Batukliang							2	0	1	0	1	1	1	0	0	0	0	0	0	1	0	0	0	0	0	0	0
2020-11-24 11:57:16	2	0.527822	1	1.05819	6	4	0.227675	9		1	1	1	1	2	1	Lombok Tengah	4	1.51592				Kecamatan Praya Barat Daya							2	0	1	0	1	1	1	1	0	0	1	0	0	0	0	0	0	0	0	0	0
2020-11-24 12:07:36	3	0.930017	2	0.950673	7	4	0.227675	4		2	2	1	2	2	1	Lombok Tengah	4	1.51592				Kecamatan Praya							2	0	0	0	1	1	1	1	0	1	1	0	0	1	1	0	0	1	0	0	0
2020-11-24 12:11:58	2	0.527822	1	1.05819	5	3	0.677142	7		1	1	1	1	2	1	Lombok Tengah	4	1.51592				Kecamatan Pringgarata							2	1	1	0	0	0	1	0	0	1	0	0	0	0	0	0	0	1	0	0	0
2020-11-24 12:13:28	4	1.60951	1	1.05819	3	2	2.79633	6		3	3	2	2	2	1	Lombok Tengah	4	1.51592				Kecamatan Praya Barat Daya							2	0	0	0	0	1	1	1	0	1	1	0	0	1	1	0	0	1	0	0	0
2020-11-24 12:16:03	2	0.527822	2	0.950673	3	4	0.227675	4		2	2	2	2	2	1	Lombok Tengah	4	1.51592				Kecamatan Praya							2	0	1	1	1	0	1	1	0	1	1	0	0	1	1	0	0	1	0	0	1
2020-11-24 12:21:28	2	0.527822	2	0.950673	3	4	0.227675	11		4	4	4	4	2	1	Lombok Tengah	4	1.51592				Kecamatan Praya Barat							1	2	1	2	1	2	2	1	0	0	0	0	0	1	0	0	0	0	0	0	0
2020-11-24 12:26:45	2	0.527822	2	0.950673	7	4	0.227675	11		1	3	1	2	2	1	Lombok Tengah	4	1.51592				Kecamatan Praya							2	1	1	0	1	1	1	0	0	1	0	0	0	1	0	0	0	0	0	0	0
2020-11-24 12:30:02	2	0.527822	1	1.05819	4	4	0.227675	7		1	2	1	2	2	1	Lombok Tengah	4	1.51592				Kecamatan Pujut							1	1	1	1	0	0	1	0	0	0	0	0	0	1	0	0	0	0	0	0	0
2020-11-24 12:32:25	1	0.790023	2	0.950673	5	3	0.677142	13	Mahasiswa	1	1	1	1	2	1	Lombok Tengah	4	1.51592				Kecamatan Kopang							2	0	0	0	1	0	0	1	0	1	1	0	0	1	0	1	1	1	0	0	1
2020-11-24 12:50:37	2	0.527822	2	0.950673	3	4	0.227675	6		1	1	1	1	2	1	Lombok Tengah	4	1.51592				Kecamatan Praya Barat							2	1	1	0	1	1	1	0	0	1	0	0	0	0	0	0	0	1	0	0	0
2020-11-24 12:56:32	2	0.527822	1	1.05819	2	4	0.227675	11		1	1	1	2	2	1	Lombok Tengah	4	1.51592				Kecamatan Praya Barat Daya							2	0	1	1	1	0	0	1	1	0	1	0	0	0	0	0	0	0	1	0	0
2020-11-24 12:53:57	2	0.527822	2	0.950673	1	4	0.227675	8		1	1	1	1	2	1	Lombok Tengah	4	1.51592				Kecamatan Praya Barat Daya							2	1	1	1	1	1	1	0	0	0	0	0	0	1	0	0	0	0	0	0	0
2020-11-24 12:55:45	2	0.527822	2	0.950673	5	4	0.227675	4		2	2	1	2	2	1	Lombok Tengah	4	1.51592				Kecamatan Batukliang Utara							2	1	1	0	1	1	1	0	0	0	0	0	0	1	0	0	0	0	0	0	0
2020-11-24 13:04:19	2	0.527822	2	0.950673	9	3	0.677142	5		1	2	1	2	2	1	Lombok Tengah	4	1.51592				Kecamatan Praya							2	1	1	1	1	1	1	0	0	0	1	0	0	0	0	1	0	0	0	0	0
2020-11-24 13:18:49	2	0.527822	2	0.950673	6	3	0.677142	7		1	2	1	2	2	1	Lombok Tengah	4	1.51592				Kecamatan Praya							2	1	1	0	1	0	1	0	0	0	1	0	0	1	1	0	0	1	0	0	0
2020-11-24 13:43:46	2	0.527822	2	0.950673	8	3	0.677142	12		1	1	1	1	2	1	Lombok Tengah	4	1.51592				Kecamatan Pujut							2	1	1	1	1	1	1	1	0	1	0	0	0	0	0	0	0	1	0	0	0
2020-11-24 13:34:45	2	0.527822	1	1.05819	4	4	0.227675	12		1	2	1	2	2	1	Lombok Tengah	4	1.51592				Kecamatan Praya Timur							1	2	2	2	1	2	2	1	0	0	1	0	0	1	0	0	0	0	0	0	0
2020-11-24 13:52:09	2	0.527822	2	0.950673	4	3	0.677142	7		2	2	1	1	2	1	Lombok Tengah	4	1.51592				Kecamatan Praya							3	1	1	0	1	0	1	0	0	1	1	0	0	1	1	0	0	1	1	0	0
2020-11-24 13:40:06	2	0.527822	1	1.05819	5	3	0.677142	12		1	2	1	2	2	1	Lombok Tengah	4	1.51592				Kecamatan Praya Tengah							1	2	2	2	1	2	2	0	1	0	1	0	1	0	0	0	0	0	0	0	0
2020-11-24 13:44:56	2	0.527822	2	0.950673	5	4	0.227675	7		2	2	1	1	2	1	Lombok Tengah	4	1.51592				Kecamatan Praya							3	0	1	0	1	0	1	1	1	1	1	0	0	1	0	1	0	1	0	0	1
2020-11-24 13:56:43	3	0.930017	1	1.05819	3	4	0.227675	11		2	2	2	2	2	1	Lombok Tengah	4	1.51592				Kecamatan Batukliang							2	1	0	0	1	0	0	1	0	1	0	0	0	1	0	0	0	1	0	0	0
2020-11-24 13:46:05	2	0.527822	1	1.05819	2	4	0.227675	13	Mahasiswa	1	1	1	1	2	1	Lombok Tengah	4	1.51592				Kecamatan Praya							1	2	2	2	1	2	2	1	0	0	1	0	0	1	0	0	0	0	0	0	0
2020-11-24 13:53:02	2	0.527822	1	1.05819	3	4	0.227675	9		1	1	1	1	2	1	Lombok Tengah	4	1.51592				Kecamatan Batukliang							1	1	1	1	1	2	1	0	0	0	1	0	0	0	0	0	0	0	0	0	0
2020-11-24 13:55:48	2	0.527822	2	0.950673	5	3	0.677142	7		2	1	1	1	2	1	Lombok Tengah	4	1.51592				Kecamatan Praya Tengah							2	1	1	0	1	1	1	1	1	1	1	0	0	1	1	0	0	1	0	0	0
2020-11-24 14:00:52	2	0.527822	2	0.950673	3	4	0.227675	11		1	1	1	1	2	1	Lombok Tengah	4	1.51592				Kecamatan Jonggat							2	1	1	0	1	0	0	0	0	0	0	0	0	1	0	0	0	0	0	0	0
2020-11-24 13:58:30	4	1.60951	1	1.05819	5	4	0.227675	9		1	2	1	2	2	1	Lombok Tengah	4	1.51592				Kecamatan Praya							2	1	0	0	1	1	1	0	0	0	0	0	0	1	0	0	0	0	0	0	0
2020-11-24 14:04:55	2	0.527822	1	1.05819	7	4	0.227675	3		2	2	2	2	2	1	Lombok Tengah	4	1.51592				Kecamatan Praya							2	0	0	0	1	1	1	1	0	0	1	0	0	0	0	0	0	0	0	0	0
2020-11-24 14:10:40	2	0.527822	2	0.950673	6	4	0.227675	7		1	2	1	1	2	1	Lombok Tengah	4	1.51592				Kecamatan Praya							2	0	1	0	1	0	1	0	1	1	1	0	0	0	0	1	0	1	0	0	0
2020-11-24 14:13:54	5	2.53176	1	1.05819	4	4	0.227675	4		4	3	4	4	2	1	Lombok Tengah	4	1.51592				Kecamatan Praya							3	0	1	0	1	1	1	0	1	1	1	0	0	1	0	0	0	0	0	0	0
2020-11-24 14:18:19	2	0.527822	2	0.950673	5	4	0.227675	8		2	2	1	1	2	1	Lombok Tengah	4	1.51592				Kecamatan Praya							3	0	0	0	1	1	1	0	1	1	1	0	0	1	1	1	0	1	1	0	1
2020-11-24 14:25:06	2	0.527822	1	1.05819	8	3	0.677142	7		1	2	1	2	2	1	Lombok Tengah	4	1.51592				Kecamatan Praya Timur							2	1	1	0	1	1	1	0	0	1	0	0	0	0	0	0	0	0	0	0	0
2020-11-24 14:20:53	4	1.60951	1	1.05819	4	4	0.227675	11		2	1	3	1	2	1	Lombok Tengah	4	1.51592				Kecamatan Praya Timur							2	0	1	1	1	0	1	1	1	0	0	0	0	0	0	0	0	0	0	0	0
2020-11-24 14:31:47	3	0.930017	1	1.05819	3	4	0.227675	6		2	2	2	2	2	1	Lombok Tengah	4	1.51592				Kecamatan Praya							2	1	1	1	1	1	1	1	1	0	0	0	0	0	0	0	0	1	0	0	0
2020-11-24 14:29:09	2	0.527822	1	1.05819	7	4	0.227675	6		2	1	1	1	2	1	Lombok Tengah	4	1.51592				Kecamatan Praya							2	0	0	0	1	1	1	1	1	1	1	0	0	1	0	0	0	1	1	0	0
2020-11-24 14:32:10	1	0.790023	1	1.05819	5	3	0.677142	13	Pelajar	1	1	1	1	2	1	Lombok Tengah	4	1.51592				Kecamatan Kopang							2	1	1	0	1	0	1	0	1	0	1	0	0	1	0	0	0	1	0	0	0
2020-11-24 14:34:31	2	0.527822	1	1.05819	4	4	0.227675	11		1	2	1	2	2	1	Lombok Tengah	4	1.51592				Kecamatan Batukliang							2	1	1	1	1	1	1	0	0	0	0	0	0	1	0	0	0	0	0	0	0
2020-11-24 14:39:41	3	0.930017	1	1.05819	3	4	0.227675	11		1	1	1	1	2	1	Lombok Tengah	4	1.51592				Kecamatan Janapria							2	1	1	0	1	1	1	1	0	1	0	0	0	1	1	1	0	1	0	0	0
2020-11-24 14:41:44	2	0.527822	2	0.950673	3	3	0.677142	8		1	1	1	1	2	1	Lombok Tengah	4	1.51592				Kecamatan Jonggat							2	1	1	0	1	1	1	0	0	0	0	0	0	1	0	0	0	0	0	0	0
2020-11-24 15:08:52	2	0.527822	2	0.950673	7	4	0.227675	4		2	2	2	1	2	1	Lombok Tengah	4	1.51592				Kecamatan Praya							2	1	1	0	1	0	1	0	0	1	0	0	0	0	0	1	0	0	0	0	0
2020-11-24 15:23:43	2	0.527822	2	0.950673	5	3	0.677142	3		2	2	1	1	2	1	Lombok Tengah	4	1.51592				Kecamatan Praya Tengah							2	1	0	0	1	1	1	1	0	1	1	0	0	1	0	0	0	1	0	0	0
2020-11-24 15:23:41	2	0.527822	1	1.05819	6	4	0.227675	4		3	1	3	1	2	1	Lombok Tengah	4	1.51592				Kecamatan Pujut							2	1	1	1	1	0	0	1	0	0	1	0	0	0	0	0	0	1	0	0	0
2020-11-24 16:23:10	3	0.930017	1	1.05819	3	3	0.677142	5		3	3	3	2	2	1	Lombok Tengah	4	1.51592				Kecamatan Batukliang							3	0	1	0	1	0	1	0	1	1	1	0	0	1	1	0	0	1	0	0	0
2020-11-24 17:38:50	3	0.930017	1	1.05819	3	4	0.227675	5		3	2	2	2	2	1	Lombok Tengah	4	1.51592				Kecamatan Janapria							2	1	1	1	1	1	1	0	0	1	0	0	0	1	0	0	0	1	0	0	0
2020-11-24 22:28:51	2	0.527822	2	0.950673	5	4	0.227675	8		1	1	1	1	2	1	Lombok Tengah	4	1.51592				Kecamatan Pringgarata							2	1	1	1	0	0	0	0	0	0	0	0	0	1	0	0	0	0	0	0	0
2020-11-24 22:51:22	2	0.527822	1	1.05819	7	3	0.677142	11		1	1	1	1	2	1	Lombok Tengah	4	1.51592				Kecamatan Praya							2	1	1	1	1	1	1	1	0	0	1	0	0	1	0	0	0	0	0	0	0
2020-11-24 23:36:24	2	0.527822	1	1.05819	5	3	0.677142	7		2	1	1	1	2	1	Lombok Tengah	4	1.51592				Kecamatan Praya							3	1	0	1	1	0	1	0	0	1	1	0	0	1	0	0	0	1	1	0	0
2020-11-25 00:35:00	3	0.930017	1	1.05819	3	4	0.227675	13	Guru honorer	1	1	1	1	2	1	Lombok Tengah	4	1.51592				Kecamatan Kopang							2	0	1	1	1	1	1	0	0	0	0	0	0	1	0	0	0	0	0	0	0
2020-11-25 00:40:54	4	1.60951	1	1.05819	4	4	0.227675	5		1	2	1	2	2	1	Lombok Tengah	4	1.51592				Kecamatan Kopang							2	1	1	1	0	2	0	0	0	0	0	0	0	1	0	0	0	0	0	0	0
2020-11-25 04:50:50	2	0.527822	2	0.950673	4	3	0.677142	12		1	1	1	2	2	1	Lombok Tengah	4	1.51592				Kecamatan Praya Tengah							2	1	1	1	1	1	1	0	0	1	0	0	0	1	0	0	0	1	0	0	0
2020-11-25 06:28:34	2	0.527822	1	1.05819	2	4	0.227675	7		1	1	1	1	2	1	Lombok Tengah	4	1.51592				Kecamatan Praya Barat Daya							2	1	1	1	1	1	1	0	0	0	1	0	0	1	0	0	0	1	0	0	0
2020-11-25 08:00:01	2	0.527822	1	1.05819	3	4	0.227675	9		1	1	1	1	2	1	Lombok Tengah	4	1.51592				Kecamatan Praya							2	0	1	0	1	1	1	0	0	1	0	0	0	1	0	0	0	1	0	0	0
2020-11-25 08:38:19	3	0.930017	2	0.950673	4	4	0.227675	6		2	2	3	3	2	1	Lombok Tengah	4	1.51592				Kecamatan Praya Tengah							2	1	0	0	1	1	1	0	0	0	1	0	0	1	1	0	0	1	0	0	0
2020-11-25 09:20:39	2	0.527822	1	1.05819	1	3	0.677142	12		1	1	1	1	2	1	Lombok Tengah	4	1.51592				Kecamatan Praya							1	2	2	2	0	2	1	0	0	0	1	0	0	0	0	0	0	0	0	0	0
2020-11-25 09:54:26	1	0.790023	2	0.950673	4	4	0.227675	11		1	1	1	1	2	1	Lombok Tengah	4	1.51592				Kecamatan Kopang							2	0	0	0	1	1	1	1	0	1	0	0	0	0	0	0	0	1	0	0	0
2020-11-25 11:10:48	2	0.527822	2	0.950673	6	4	0.227675	6		2	2	1	2	2	1	Lombok Tengah	4	1.51592				Kecamatan Kopang							1	1	0	0	1	0	2	0	0	0	0	0	0	1	0	0	0	0	0	0	0
2020-11-25 11:57:18	1	0.790023	1	1.05819	3	4	0.227675	7		3	3	3	3	2	1	Lombok Tengah	4	1.51592				Kecamatan Praya							1	2	0	0	0	2	2	0	0	0	0	0	0	1	0	0	0	0	0	0	0
2020-11-25 11:56:08	3	0.930017	2	0.950673	3	4	0.227675	11		2	2	1	1	2	1	Lombok Tengah	4	1.51592				Kecamatan Jonggat							3	0	1	0	1	1	1	0	0	1	1	0	0	1	0	0	0	1	0	0	0
2020-11-25 12:12:12	3	0.930017	1	1.05819	4	3	0.677142	6		3	1	1	2	2	1	Lombok Tengah	4	1.51592				Kecamatan Kopang							2	0	0	0	1	1	1	0	0	0	1	0	0	1	0	0	0	1	0	0	1
2020-11-25 13:22:03	4	1.60951	2	0.950673	3	4	0.227675	6		1	1	1	1	2	1	Lombok Tengah	4	1.51592				Kecamatan Jonggat							2	2	2	2	1	1	1	1	0	1	0	0	0	1	0	0	0	1	0	0	0
2020-11-25 13:30:31	5	2.53176	2	0.950673	5	3	0.677142	8		1	1	1	1	2	1	Lombok Tengah	4	1.51592				Kecamatan Kopang							3	0	1	1	1	0	1	0	0	1	1	0	0	1	0	0	0	1	0	0	0
2020-11-25 13:35:15	2	0.527822	2	0.950673	5	4	0.227675	11		2	2	2	2	2	1	Lombok Tengah	4	1.51592				Kecamatan Kopang							3	1	1	1	1	0	1	1	0	1	1	0	0	1	0	0	0	1	0	0	0
2020-11-25 13:48:50	1	0.790023	1	1.05819	3	3	0.677142	7		1	2	1	1	2	1	Lombok Tengah	4	1.51592				Kecamatan Praya Tengah							1	2	2	2	0	2	2	0	0	0	0	0	0	1	0	0	0	0	0	0	0
2020-11-26 03:49:58	2	0.527822	2	0.950673	3	4	0.227675	11		1	1	1	1	2	1	Lombok Tengah	4	1.51592				Kecamatan Praya							2	1	1	1	1	2	1	1	0	0	0	0	0	1	0	0	0	0	0	0	0
2020-11-26 11:41:12	6	11.3438	1	1.05819	5	2	2.79633	9		1	1	1	1	2	1	Lombok Tengah	4	1.51592				Kecamatan Kopang							3	1	1	1	1	1	1	0	0	1	1	0	0	1	0	0	0	1	0	0	0
2020-11-26 13:48:29	2	0.527822	2	0.950673	5	4	0.227675	11		4	2	4	2	2	1	Lombok Tengah	4	1.51592				Kecamatan Jonggat							2	1	1	0	1	0	0	1	1	1	1	0	0	1	1	1	0	1	0	0	1
2020-11-26 13:48:22	3	0.930017	2	0.950673	2	4	0.227675	11		2	2	2	1	2	1	Lombok Tengah	4	1.51592				Kecamatan Praya Barat							3	0	0	0	1	1	1	1	0	1	1	0	0	1	0	1	1	1	1	1	1
2020-11-26 16:09:13	2	0.527822	2	0.950673	4	4	0.227675	13	Mahasiswa	1	1	1	1	2	1	Lombok Tengah	4	1.51592				Kecamatan Praya							2	1	1	1	1	1	1	0	0	1	0	0	0	1	1	0	0	0	1	0	0
2020-11-26 22:40:05	2	0.527822	1	1.05819	7	3	0.677142	5		3	1	1	1	2	1	Lombok Tengah	4	1.51592				Kecamatan Jonggat							3	0	0	0	1	1	1	1	1	0	0	0	0	0	0	0	0	0	0	0	0
2020-11-27 01:56:46	2	0.527822	2	0.950673	4	3	0.677142	7		1	1	1	1	2	1	Lombok Tengah	4	1.51592				Kecamatan Jonggat							2	0	1	0	1	1	1	0	0	1	0	0	0	0	0	0	0	1	0	0	0
2020-11-27 02:56:33	4	1.60951	1	1.05819	6	4	0.227675	5		2	2	1	2	2	1	Lombok Tengah	4	1.51592				Kecamatan Praya Tengah							2	1	1	0	0	1	1	1	0	1	0	0	0	0	0	0	0	0	0	0	0
2020-11-27 06:41:00	2	0.527822	1	1.05819	4	3	0.677142	12		1	2	1	2	2	1	Lombok Tengah	4	1.51592				Kecamatan Praya Barat Daya							2	0	0	0	1	0	1	0	0	0	0	0	0	1	0	0	0	0	0	0	0
2020-11-28 02:05:11	1	0.790023	1	1.05819	4	3	0.677142	13	Mahasiswa	2	2	1	1	2	1	Lombok Tengah	4	1.51592				Kecamatan Batukliang Utara							1	2	2	2	1	1	1	1	1	0	0	0	0	0	0	0	0	0	0	0	0
2020-11-28 05:28:38	4	1.60951	2	0.950673	5	4	0.227675	4		2	2	2	2	2	1	Lombok Tengah	4	1.51592				Kecamatan Jonggat							4	0	0	0	0	1	1	1	0	0	1	0	0	1	0	1	1	1	0	0	0
2020-11-28 08:40:00	2	0.527822	2	0.950673	5	4	0.227675	7		2	2	1	2	2	1	Lombok Tengah	4	1.51592				Kecamatan Praya							4	1	1	1	1	1	1	0	0	0	0	0	0	1	0	0	0	1	1	1	1
2020-11-28 12:03:34	2	0.527822	1	1.05819	3	3	0.677142	7		1	1	1	1	2	1	Lombok Tengah	4	1.51592				Kecamatan Praya Barat							2	1	1	0	1	0	0	0	0	1	0	0	0	1	0	0	0	0	0	0	0
2020-11-28 12:18:14	2	0.527822	1	1.05819	3	3	0.677142	12		1	1	1	1	2	1	Lombok Tengah	4	1.51592				Kecamatan Praya							3	1	1	1	1	1	1	1	0	0	1	0	0	0	0	0	0	0	0	0	0
2020-11-28 12:20:23	3	0.930017	2	0.950673	5	1	28.2087	5		1	1	1	4	2	1	Lombok Tengah	4	1.51592				Kecamatan Praya Barat							3	1	1	1	1	1	1	1	0	0	1	0	0	0	0	0	0	0	0	0	0
2020-11-29 01:00:42	2	0.527822	2	0.950673	5	3	0.677142	7		1	2	1	2	2	1	Lombok Tengah	4	1.51592				Kecamatan Praya Barat							2	1	1	0	1	1	2	1	0	0	0	0	0	1	0	0	0	0	0	0	0
2020-11-29 01:09:30	2	0.527822	2	0.950673	5	3	0.677142	7		1	2	2	2	2	1	Lombok Tengah	4	1.51592				Kecamatan Praya Barat							2	1	1	0	1	1	1	1	0	0	0	0	0	1	0	0	0	0	0	0	0
2020-11-29 02:37:32	2	0.527822	1	1.05819	3	3	0.677142	5		1	2	2	2	2	1	Lombok Tengah	4	1.51592				Kecamatan Pujut							2	0	0	0	1	1	1	1	0	0	1	0	0	1	0	0	0	0	0	0	0
2020-11-29 08:27:37	2	0.527822	2	0.950673	3	4	0.227675	11		1	1	1	1	2	1	Lombok Tengah	4	1.51592				Kecamatan Praya Barat Daya							2	1	1	1	1	0	1	0	0	0	0	0	0	1	0	0	0	0	0	0	0
2020-11-29 08:48:52	2	0.527822	1	1.05819	3	3	0.677142	7		1	1	1	1	2	1	Lombok Tengah	4	1.51592				Kecamatan Praya							1	2	2	2	1	2	2	0	0	0	0	0	0	1	0	0	0	0	0	0	0
2020-11-29 08:54:39	1	0.790023	2	0.950673	3	3	0.677142	7		1	1	1	1	2	1	Lombok Tengah	4	1.51592				Kecamatan Batukliang							2	1	1	0	1	0	1	0	0	1	0	0	0	0	0	0	0	1	0	0	0
2020-11-29 10:16:21	3	0.930017	2	0.950673	3	3	0.677142	12		1	1	1	1	2	1	Lombok Tengah	4	1.51592				Kecamatan Praya							2	1	1	1	1	0	1	0	0	0	0	0	0	1	0	0	0	0	0	0	0
2020-11-29 10:24:51	2	0.527822	2	0.950673	7	3	0.677142	13	Buruh tani	1	1	1	3	2	1	Lombok Tengah	4	1.51592				Kecamatan Pujut							2	1	1	2	0	0	1	0	0	0	1	0	0	0	0	0	0	0	0	0	0
2020-11-29 10:55:29	2	0.527822	2	0.950673	2	4	0.227675	8		1	1	1	1	2	1	Lombok Tengah	4	1.51592				Kecamatan Pujut							2	1	1	1	1	1	1	0	0	0	0	0	0	1	0	0	0	0	0	0	0
2020-11-29 11:11:02	2	0.527822	2	0.950673	2	4	0.227675	11		1	2	1	2	2	1	Lombok Tengah	4	1.51592				Kecamatan Pujut							1	2	1	0	1	1	1	0	0	0	0	0	0	1	0	0	0	1	0	0	0
2020-11-29 12:06:09	1	0.790023	1	1.05819	3	3	0.677142	12		2	1	1	2	2	1	Lombok Tengah	4	1.51592				Kecamatan Pujut							1	1	1	1	0	1	1	0	0	0	0	0	0	1	0	0	0	0	0	0	0
2020-11-29 13:03:53	2	0.527822	1	1.05819	5	4	0.227675	3		1	1	1	2	2	1	Lombok Tengah	4	1.51592				Kecamatan Praya Barat							2	1	1	1	1	1	1	0	0	0	1	0	0	0	0	1	0	0	0	0	0
2020-11-29 13:01:54	4	1.60951	1	1.05819	3	3	0.677142	12		1	1	1	1	2	1	Lombok Tengah	4	1.51592				Kecamatan Pujut							1	0	0	0	0	0	0	0	0	0	0	0	0	1	0	0	0	0	0	0	0
2020-11-29 13:03:23	3	0.930017	2	0.950673	5	3	0.677142	8		2	2	2	2	2	1	Lombok Tengah	4	1.51592				Kecamatan Praya							5	0	0	0	1	1	1	1	1	1	1	0	0	1	0	0	0	1	0	0	0
2020-11-29 13:16:06	3	0.930017	1	1.05819	3	4	0.227675	5		1	1	1	2	2	1	Lombok Tengah	4	1.51592				Kecamatan Praya Barat Daya							2	1	1	1	1	0	0	0	0	1	0	0	0	0	0	0	0	0	0	0	0
2020-11-29 13:50:24	2	0.527822	1	1.05819	5	3	0.677142	7		1	1	1	1	2	1	Lombok Tengah	4	1.51592				Kecamatan Pujut							2	1	1	0	1	1	1	1	0	0	1	0	0	0	0	0	0	0	0	0	0
2020-11-29 17:20:15	1	0.790023	2	0.950673	5	3	0.677142	7		1	2	1	1	2	1	Lombok Tengah	4	1.51592				Kecamatan Kopang							2	1	1	1	0	0	1	0	0	0	0	0	0	1	0	0	0	0	0	0	0
2020-11-30 00:16:11	3	0.930017	2	0.950673	4	2	2.79633	8		1	2	1	2	2	1	Lombok Tengah	4	1.51592				Kecamatan Praya							3	1	1	1	1	1	1	0	0	1	0	0	0	1	0	0	0	0	0	0	0
2020-11-30 00:44:58	2	0.527822	2	0.950673	4	3	0.677142	7		2	2	1	2	2	1	Lombok Tengah	4	1.51592				Kecamatan Jonggat							2	1	1	1	1	1	1	1	0	0	0	0	0	1	1	0	0	0	0	0	0
2020-11-30 03:23:07	2	0.527822	1	1.05819	4	4	0.227675	4		2	2	2	2	2	1	Lombok Tengah	4	1.51592				Kecamatan Janapria							3	0	0	0	1	0	0	1	1	1	1	0	0	1	1	1	0	0	1	0	0
2020-11-30 03:41:50	2	0.527822	2	0.950673	4	4	0.227675	12		1	1	1	1	2	1	Lombok Tengah	4	1.51592				Kecamatan Praya							1	2	2	2	1	2	2	0	0	0	0	0	0	1	0	0	0	0	0	0	0
2020-11-30 04:12:00	2	0.527822	1	1.05819	6	3	0.677142	7		1	1	1	1	2	1	Lombok Tengah	4	1.51592				Kecamatan Praya							2	1	1	1	1	1	1	0	0	1	0	0	0	1	1	0	0	1	1	0	0
2020-11-30 04:23:46	2	0.527822	2	0.950673	5	4	0.227675	12		1	1	1	1	2	1	Lombok Tengah	4	1.51592				Kecamatan Pujut							1	2	2	2	1	0	0	0	0	0	1	0	0	1	0	1	0	1	0	0	0
2020-11-30 06:10:13	2	0.527822	2	0.950673	5	4	0.227675	7		1	2	1	2	2	1	Lombok Tengah	4	1.51592				Kecamatan Praya							4	1	1	1	1	1	1	0	0	1	0	0	0	1	0	0	0	1	0	0	0
2020-11-30 07:19:03	1	0.790023	2	0.950673	5	4	0.227675	7		1	1	1	1	2	1	Lombok Tengah	4	1.51592				Kecamatan Batukliang							2	1	0	1	1	1	1	1	0	0	1	0	0	0	0	0	0	1	0	0	0
2020-11-30 10:20:24	2	0.527822	2	0.950673	5	3	0.677142	7		1	1	1	1	2	1	Lombok Tengah	4	1.51592				Kecamatan Praya Tengah							4	1	1	1	1	1	1	1	0	1	1	0	0	1	1	1	0	1	0	0	0
2020-11-30 11:09:03	2	0.527822	1	1.05819	4	4	0.227675	12		1	1	1	1	2	1	Lombok Tengah	4	1.51592				Kecamatan Batukliang Utara							2	1	0	1	1	1	1	0	1	1	1	0	0	1	1	0	0	1	1	0	1
2020-12-01 09:42:05	3	0.930017	2	0.950673	5	4	0.227675	8		2	2	1	1	2	1	Lombok Tengah	4	1.51592				Kecamatan Pujut							3	0	1	0	1	1	1	0	0	1	0	0	0	1	0	0	0	1	0	0	0
2020-12-01 13:37:15	3	0.930017	2	0.950673	3	4	0.227675	5		1	1	1	1	2	1	Lombok Tengah	4	1.51592				Kecamatan Praya Barat Daya							3	0	1	0	1	1	1	0	0	0	0	1	0	0	0	0	0	0	0	0	0
2020-12-02 14:46:25	2	0.527822	2	0.950673	7	3	0.677142	8		1	1	1	1	2	1	Lombok Tengah	4	1.51592				Kecamatan Jonggat							2	1	1	1	1	0	1	0	0	0	0	0	0	1	0	0	0	0	0	0	0
2020-12-03 09:02:30	4	1.60951	1	1.05819	4	3	0.677142	6		4	2	1	2	2	1	Lombok Tengah	4	1.51592				Kecamatan Praya							3	1	1	1	0	1	1	0	1	0	0	0	0	0	0	0	0	0	0	0	0
2020-12-03 11:41:26	2	0.527822	1	1.05819	3	3	0.677142	7		1	2	1	2	2	1	Lombok Tengah	4	1.51592				Kecamatan Praya Barat							2	1	2	1	1	2	0	1	0	0	0	0	0	0	1	1	0	0	0	0	0
2020-12-03 11:50:02	2	0.527822	1	1.05819	4	4	0.227675	7		1	2	1	2	2	1	Lombok Tengah	4	1.51592				Kecamatan Batukliang Utara							1	1	1	1	1	1	1	0	0	0	0	0	0	1	0	0	0	0	0	0	0
2020-12-04 00:58:34	3	0.930017	2	0.950673	6	1	28.2087	8		1	1	1	1	2	1	Lombok Tengah	4	1.51592				Kecamatan Batukliang							1	1	1	1	1	1	1	1	0	0	1	0	0	0	0	0	0	0	0	0	0
2020-12-04 12:53:39	2	0.527822	2	0.950673	4	4	0.227675	11		1	1	1	1	2	1	Lombok Tengah	4	1.51592				Kecamatan Praya Timur							3	1	1	0	1	1	1	0	0	1	0	0	0	0	0	0	0	1	0	0	0
2020-12-04 14:27:17	3	0.930017	1	1.05819	2	4	0.227675	5		2	2	2	2	2	1	Lombok Tengah	4	1.51592				Kecamatan Praya Tengah							2	0	0	0	1	1	1	1	0	1	1	0	1	1	0	0	0	1	0	0	0
2020-12-04 15:29:10	2	0.527822	2	0.950673	6	3	0.677142	7		1	1	1	1	2	1	Lombok Tengah	4	1.51592				Kecamatan Praya Barat Daya							2	1	1	0	1	1	1	1	0	1	1	0	0	1	0	0	0	1	0	0	0
2020-12-04 23:46:04	2	0.527822	1	1.05819	3	3	0.677142	6		1	2	1	2	2	1	Lombok Tengah	4	1.51592				Kecamatan Praya Tengah							2	1	1	1	0	1	1	0	0	0	1	0	0	1	0	0	0	0	0	0	0
2020-12-05 23:14:17	2	0.527822	2	0.950673	5	3	0.677142	7		1	2	1	2	2	1	Lombok Tengah	4	1.51592				Kecamatan Praya							2	1	1	1	1	1	1	0	0	0	0	0	0	1	0	0	0	0	0	0	0
2020-12-08 14:01:31	2	0.527822	2	0.950673	3	4	0.227675	12		1	1	1	1	2	1	Lombok Tengah	4	1.51592				Kecamatan Praya							2	1	1	1	1	1	1	0	0	0	1	0	0	0	0	0	0	0	0	0	0
2020-12-09 01:54:23	4	1.60951	2	0.950673	4	4	0.227675	8		3	1	2	1	2	1	Lombok Tengah	4	1.51592				Kecamatan Jonggat							2	1	1	1	1	1	1	0	0	1	1	0	0	1	0	0	0	0	0	0	0
2020-12-09 02:35:08	3	0.930017	1	1.05819	4	2	2.79633	3		1	2	1	2	2	1	Lombok Tengah	4	1.51592				Kecamatan Batukliang							2	1	1	2	1	1	1	0	0	0	0	0	0	1	0	0	0	0	0	0	0
2020-12-09 03:36:14	4	1.60951	2	0.950673	5	3	0.677142	8		1	2	1	2	2	1	Lombok Tengah	4	1.51592				Kecamatan Batukliang							2	1	1	0	1	0	1	0	0	0	0	0	0	1	0	0	0	0	0	0	0
2020-12-09 04:55:26	2	0.527822	1	1.05819	3	4	0.227675	13		2	1	1	1	2	1	Lombok Tengah	4	1.51592				Kecamatan Praya							2	1	1	0	1	0	1	0	0	0	1	0	0	0	0	0	0	0	0	0	0
2020-12-09 04:59:38	6	11.3438	1	1.05819	3	3	0.677142	12		3	3	3	3	2	1	Lombok Tengah	4	1.51592				Kecamatan Praya Barat Daya							3	0	0	0	1	1	1	1	1	1	0	0	0	1	1	0	0	1	0	0	0
2020-12-09 13:23:08	3	0.930017	1	1.05819	4	3	0.677142	5		2	1	1	1	2	1	Lombok Tengah	4	1.51592				Kecamatan Praya							2	1	0	0	1	1	1	0	0	1	0	0	0	0	0	0	0	0	0	0	0
2020-12-09 14:40:35	3	0.930017	1	1.05819	4	2	2.79633	5		1	2	1	1	2	1	Lombok Tengah	4	1.51592				Kecamatan Praya							2	1	1	1	1	1	1	0	1	0	0	0	0	0	0	0	0	0	0	0	0
2020-12-10 02:57:43	4	1.60951	1	1.05819	4	3	0.677142	12		1	1	1	1	2	1	Lombok Tengah	4	1.51592				Kecamatan Jonggat							2	1	0	0	1	1	1	0	0	1	1	0	0	1	0	0	0	1	0	0	0
2020-12-10 09:24:53	4	1.60951	1	1.05819	4	2	2.79633	3		2	2	1	2	2	1	Lombok Tengah	4	1.51592				Kecamatan Batukliang							2	2	2	1	1	1	1	0	0	0	0	0	0	1	0	0	0	0	0	0	0
2020-12-10 12:46:10	4	1.60951	1	1.05819	3	3	0.677142	13	Petani	1	2	2	2	2	1	Lombok Tengah	4	1.51592				Kecamatan Jonggat							2	1	1	0	1	1	1	1	0	0	0	0	0	1	0	0	0	0	0	0	0
2020-12-11 10:27:12	4	1.60951	1	1.05819	4	4	0.227675	4		3	2	3	2	2	1	Lombok Tengah	4	1.51592				Kecamatan Batukliang Utara							3	0	1	0	1	1	1	1	0	1	1	0	0	1	0	0	0	0	0	0	0
2020-12-11 22:28:43	4	1.60951	1	1.05819	2	3	0.677142	6		2	1	1	1	2	1	Lombok Tengah	4	1.51592				Kecamatan Pringgarata							2	1	1	0	0	2	0	0	0	0	0	0	0	1	0	0	0	0	0	0	0
2020-12-11 22:35:39	4	1.60951	1	1.05819	2	3	0.677142	9		1	1	1	1	2	1	Lombok Tengah	4	1.51592				Kecamatan Pringgarata							1	0	0	0	0	0	0	0	0	0	0	0	0	1	0	0	0	0	0	0	0
2020-12-11 23:04:32	1	0.790023	1	1.05819	1	1	28.2087	12		1	1	1	1	2	1	Lombok Tengah	4	1.51592				Kecamatan Pringgarata							2	0	0	0	0	0	0	0	0	0	0	0	0	1	0	0	0	0	0	0	0
2020-12-12 12:47:55	2	0.527822	2	0.950673	8	3	0.677142	7		2	1	3	4	2	1	Lombok Tengah	4	1.51592				Kecamatan Batukliang							5	1	1	1	1	2	2	0	0	1	0	0	0	0	0	0	0	1	0	0	0
2020-12-12 13:22:30	2	0.527822	2	0.950673	4	3	0.677142	8		1	1	1	1	2	1	Lombok Tengah	4	1.51592				Kecamatan Praya Barat							1	1	1	1	1	1	1	0	0	0	0	0	0	1	0	0	0	0	0	0	0
2020-12-12 13:33:48	4	1.60951	1	1.05819	5	3	0.677142	12		1	1	1	2	2	1	Lombok Tengah	4	1.51592				Kecamatan Praya Barat							2	0	0	0	1	0	1	1	1	0	0	0	0	0	0	0	0	1	0	0	0
2020-12-12 14:19:19	2	0.527822	1	1.05819	7	3	0.677142	7		2	1	3	4	2	1	Lombok Tengah	4	1.51592				Kecamatan Batukliang							4	1	1	1	1	2	2	0	0	1	0	0	0	0	0	0	0	1	0	0	0
2020-12-13 14:56:33	3	0.930017	2	0.950673	4	4	0.227675	11		1	1	1	1	2	1	Lombok Tengah	4	1.51592				Kecamatan Janapria							2	1	0	2	1	1	1	0	1	0	1	1	1	0	1	0	0	1	0	0	0
2020-12-13 14:49:26	6	11.3438	2	0.950673	5	1	28.2087	8		1	1	1	1	2	1	Lombok Tengah	4	1.51592				Kecamatan Praya							2	1	1	0	1	1	1	0	0	0	0	0	0	1	0	0	0	0	0	0	0
2020-12-13 22:42:33	3	0.930017	2	0.950673	4	4	0.227675	8		2	1	1	1	2	1	Lombok Tengah	4	1.51592				Kecamatan Praya Barat Daya							2	1	1	1	1	1	1	0	0	0	0	0	0	1	0	0	0	0	0	0	0
2020-12-14 01:32:50	5	2.53176	1	1.05819	5	3	0.677142	12		2	2	1	2	2	1	Lombok Tengah	4	1.51592				Kecamatan Praya							2	0	0	0	1	1	1	0	1	0	1	0	1	1	0	0	0	1	0	0	1
2020-12-14 04:33:22	2	0.527822	2	0.950673	3	2	2.79633	9		1	1	1	1	2	1	Lombok Tengah	4	1.51592				Kecamatan Batukliang Utara							2	1	1	1	0	0	0	0	0	0	1	0	0	1	0	0	0	0	0	0	0
2020-12-14 14:44:48	3	0.930017	1	1.05819	3	3	0.677142	3		1	1	1	1	2	1	Lombok Tengah	4	1.51592				Kecamatan Jonggat							2	1	1	0	1	1	1	0	0	0	0	0	0	1	0	0	0	0	0	0	0
2020-12-14 19:24:47	4	1.60951	2	0.950673	2	2	2.79633	13	Pedagang	1	1	1	1	2	1	Lombok Tengah	4	1.51592				Kecamatan Praya							2	1	1	0	1	1	1	0	0	0	0	0	0	1	0	0	0	0	0	0	0
2020-12-15 09:25:27	3	0.930017	1	1.05819	3	2	2.79633	9		1	1	1	1	2	1	Lombok Tengah	4	1.51592				Kecamatan Praya							1	1	1	1	1	1	1	0	0	0	0	0	0	1	0	0	0	0	0	0	0
2020-12-15 13:21:13	3	0.930017	1	1.05819	4	1	28.2087	3		1	2	1	2	2	1	Lombok Tengah	4	1.51592				Kecamatan Batukliang Utara							2	1	1	1	1	1	1	1	1	0	0	0	0	0	0	0	0	0	0	0	0
2020-12-16 17:09:07	1	0.790023	1	1.05819	5	3	0.677142	7		1	1	1	1	2	1	Lombok Tengah	4	1.51592				Kecamatan Praya							3	1	0	0	1	1	1	1	0	0	0	0	0	1	0	0	0	0	0	0	0
2020-12-18 01:21:38	2	0.527822	1	1.05819	4	3	0.677142	12		1	1	1	1	2	1	Lombok Tengah	4	1.51592				Kecamatan Praya							2	1	1	1	1	1	1	1	0	0	1	0	0	0	0	0	0	0	0	0	0
2020-12-19 03:09:18	3	0.930017	2	0.950673	4	3	0.677142	8		3	2	2	1	2	1	Lombok Tengah	4	1.51592				Kecamatan Jonggat							3	1	1	1	1	1	1	0	0	1	1	0	0	1	0	0	0	1	0	0	0
2020-12-20 01:30:05	1	0.790023	1	1.05819	3	2	2.79633	3		1	1	1	1	2	1	Lombok Tengah	4	1.51592				Kecamatan Kopang							1	0	0	0	1	1	1	0	0	0	0	0	0	1	0	0	0	1	0	0	0
2020-12-20 01:35:12	2	0.527822	2	0.950673	5	3	0.677142	12		1	1	1	1	2	1	Lombok Tengah	4	1.51592				Kecamatan Pringgarata							2	1	1	1	1	0	0	1	0	1	1	0	0	1	1	0	0	1	1	0	0
2020-12-20 01:55:25	1	0.790023	2	0.950673	3	4	0.227675	7		1	1	1	3	2	1	Lombok Tengah	4	1.51592				Kecamatan Pujut							1	1	0	1	1	1	1	0	0	0	0	0	0	1	0	0	0	0	0	0	0
2020-12-20 02:01:24	4	1.60951	2	0.950673	6	1	28.2087	8		1	1	1	1	2	1	Lombok Tengah	4	1.51592				Kecamatan Praya							1	2	2	2	0	2	2	0	0	0	0	0	0	1	0	0	0	0	0	0	0
2020-12-20 03:57:12	2	0.527822	2	0.950673	4	4	0.227675	7		1	1	1	1	2	1	Lombok Tengah	4	1.51592				Kecamatan Batukliang							2	1	1	0	1	1	1	1	0	0	0	0	0	1	0	0	0	0	0	0	0
2020-12-20 13:14:15	1	0.790023	2	0.950673	3	4	0.227675	13	Mahasiswa	1	1	1	1	2	1	Lombok Tengah	4	1.51592				Kecamatan Jonggat							2	0	0	0	1	1	1	0	1	0	0	0	0	0	0	0	0	0	0	0	0
2020-12-21 06:33:11	1	0.790023	2	0.950673	4	3	0.677142	7		1	1	1	1	2	1	Lombok Tengah	4	1.51592				Kecamatan Praya Barat							2	1	1	1	1	1	1	0	0	0	0	0	0	1	0	0	0	1	0	0	0
2020-12-21 07:37:17	2	0.527822	1	1.05819	3	3	0.677142	12		1	1	1	1	2	1	Lombok Tengah	4	1.51592				Kecamatan Praya Barat							2	1	1	1	1	1	1	0	0	0	0	0	0	1	0	0	0	0	0	0	0
2020-12-21 14:47:11	4	1.60951	2	0.950673	2	4	0.227675	13	Guru sukarela	1	3	1	2	2	1	Lombok Tengah	4	1.51592				Kecamatan Praya							2	1	1	1	1	0	1	0	0	0	1	0	0	1	0	0	0	0	0	0	0
2020-12-24 08:40:19	3	0.930017	1	1.05819	3	2	2.79633	12		1	2	1	1	2	1	Lombok Tengah	4	1.51592				Kecamatan Praya Tengah							2	0	2	2	1	2	2	0	0	0	0	0	0	1	0	0	0	0	0	0	0
2020-12-24 13:42:54	2	0.527822	2	0.950673	7	4	0.227675	5		2	2	1	1	2	1	Lombok Tengah	4	1.51592				Kecamatan Praya Barat							4	0	0	0	1	1	1	0	0	1	0	0	0	1	0	0	0	1	0	0	0
2020-12-26 04:24:20	3	0.930017	2	0.950673	5	4	0.227675	9		2	2	2	2	2	1	Lombok Tengah	4	1.51592				Kecamatan Kopang							2	0	1	0	1	0	1	0	0	0	1	0	0	0	0	0	0	1	0	0	0
2020-12-27 07:47:10	3	0.930017	1	1.05819	5	4	0.227675	4		2	1	2	3	2	1	Lombok Tengah	4	1.51592				Kecamatan Jonggat							2	1	1	0	1	1	1	0	0	0	0	0	0	1	0	0	0	1	0	0	0
2020-12-30 14:19:07	3	0.930017	2	0.950673	4	4	0.227675	11		1	1	1	2	2	1	Lombok Tengah	4	1.51592				Kecamatan Praya							2	0	0	0	1	1	1	0	0	0	0	0	0	1	0	0	0	1	0	0	0
2020-11-24 09:27:58	1	0.790023	2	0.950673	4	4	0.227675	7		1	1	1	1	2	1	Lombok Timur	5	1.47217					Kecamatan Aikmel						3	1	1	0	1	1	1	1	0	1	1	0	0	0	0	0	0	0	0	0	0
2020-11-24 09:29:05	2	0.527822	1	1.05819	5	3	0.677142	7		1	1	1	1	2	1	Lombok Timur	5	1.47217					Kecamatan Pringgabaya						2	1	1	0	1	1	1	0	0	1	0	0	0	0	0	0	0	0	0	0	0
2020-11-24 09:32:04	1	0.790023	1	1.05819	4	3	0.677142	13	Mahasiswa	1	1	1	1	2	1	Lombok Timur	5	1.47217					Kecamatan Sikur						4	1	1	1	1	1	1	0	0	0	0	0	0	1	1	0	0	1	0	0	0
2020-11-24 09:36:23	2	0.527822	2	0.950673	4	4	0.227675	13	Mahasiswa	1	1	1	1	2	1	Lombok Timur	5	1.47217					Kecamatan Selong						3	1	1	0	1	1	1	1	0	0	0	0	0	1	0	0	0	0	0	0	0
2020-11-24 09:37:05	2	0.527822	2	0.950673	6	4	0.227675	6		2	2	1	2	2	1	Lombok Timur	5	1.47217					Kecamatan Pringgabaya						3	0	0	0	1	0	1	0	0	1	1	0	0	1	0	1	0	0	0	0	0
2020-11-24 09:44:26	2	0.527822	1	1.05819	3	3	0.677142	7		1	1	1	1	2	1	Lombok Timur	5	1.47217					Kecamatan Aikmel						2	1	1	0	1	0	1	0	0	0	1	0	0	1	0	0	0	1	0	0	0
2020-11-24 09:57:48	3	0.930017	1	1.05819	3	4	0.227675	11		2	1	2	2	2	1	Lombok Timur	5	1.47217					Kecamatan Wanasaba						3	1	0	2	1	1	1	0	0	0	1	0	0	1	0	0	0	0	0	0	0
2020-11-24 09:54:57	1	0.790023	1	1.05819	3	4	0.227675	7		1	1	1	1	2	1	Lombok Timur	5	1.47217					Kecamatan Selong						2	2	0	0	1	1	0	0	1	1	1	0	0	1	1	0	0	0	1	0	1
2020-11-24 10:07:17	3	0.930017	1	1.05819	4	4	0.227675	11		2	1	2	2	2	1	Lombok Timur	5	1.47217					Kecamatan Selong						3	0	0	0	1	1	1	0	0	1	1	0	0	1	0	0	0	1	0	0	0
2020-11-24 10:19:55	3	0.930017	1	1.05819	4	4	0.227675	11		3	2	2	2	2	1	Lombok Timur	5	1.47217					Kecamatan Pringgasela						5	0	0	0	1	1	1	1	1	1	1	0	0	1	1	0	0	1	0	0	0
2020-11-24 10:29:30	3	0.930017	2	0.950673	6	4	0.227675	11		2	2	2	1	2	1	Lombok Timur	5	1.47217					Kecamatan Pringgasela						3	0	1	0	1	1	1	1	1	1	1	0	0	1	0	0	0	1	0	1	0
2020-11-24 10:45:49	2	0.527822	1	1.05819	3	4	0.227675	5		1	1	2	1	2	1	Lombok Timur	5	1.47217					Kecamatan Selong						2	1	1	0	1	0	1	1	0	0	0	0	0	1	0	0	0	1	0	0	0
2020-11-24 10:59:19	2	0.527822	2	0.950673	5	3	0.677142	13	Mahasiswa	1	1	1	1	2	1	Lombok Timur	5	1.47217					Kecamatan Sukamulia						3	0	0	1	1	1	1	1	0	1	1	0	0	1	0	0	0	1	0	0	0
2020-11-24 10:58:38	2	0.527822	2	0.950673	6	3	0.677142	7		1	1	1	1	2	1	Lombok Timur	5	1.47217					Kecamatan Selong						5	0	0	0	1	1	1	0	0	1	1	0	0	1	1	0	0	1	0	0	0
2020-11-24 10:59:09	2	0.527822	2	0.950673	4	3	0.677142	13	Mahasiswi	1	1	1	1	2	1	Lombok Timur	5	1.47217					Kecamatan Pringgabaya						4	0	1	1	1	0	1	0	0	1	1	0	0	1	0	0	0	1	0	0	0
2020-11-24 11:10:01	1	0.790023	1	1.05819	4	3	0.677142	7		1	1	1	1	2	1	Lombok Timur	5	1.47217					Kecamatan Pringgabaya						4	0	0	0	1	1	1	0	0	1	1	0	0	1	0	0	0	1	0	0	0
2020-11-24 11:18:32	2	0.527822	2	0.950673	3	4	0.227675	4		2	2	3	2	2	1	Lombok Timur	5	1.47217					Kecamatan Selong						3	0	1	0	1	1	1	1	1	1	1	0	0	1	1	0	0	1	0	0	0
2020-11-24 11:33:01	2	0.527822	2	0.950673	4	4	0.227675	7		1	2	1	1	2	1	Lombok Timur	5	1.47217					Kecamatan Aikmel						2	1	1	1	1	0	1	0	0	1	0	0	0	1	0	0	0	1	0	0	0
2020-11-24 11:40:52	2	0.527822	1	1.05819	5	3	0.677142	13	Mahasiswa	1	1	1	1	2	1	Lombok Timur	5	1.47217					Kecamatan Selong						2	1	0	0	1	1	1	0	0	0	1	0	0	1	0	0	0	1	0	0	0
2020-11-24 11:33:09	2	0.527822	1	1.05819	2	4	0.227675	5		3	1	3	1	2	1	Lombok Timur	5	1.47217					Kecamatan Labuhan Haji						3	0	1	0	1	1	1	1	0	0	1	0	0	0	0	0	0	1	0	0	0
2020-11-24 11:38:00	3	0.930017	1	1.05819	4	1	28.2087	13	Petani	2	1	1	1	2	1	Lombok Timur	5	1.47217					Kecamatan Suwela						3	1	1	0	0	1	1	0	0	0	0	0	0	1	0	0	0	0	0	0	0
2020-11-24 11:49:11	2	0.527822	2	0.950673	5	4	0.227675	6		2	2	2	1	2	1	Lombok Timur	5	1.47217					Kecamatan Aikmel						3	1	1	0	1	1	1	1	0	0	0	0	0	1	0	0	0	0	0	0	0
2020-11-24 12:03:22	2	0.527822	2	0.950673	3	4	0.227675	8		1	2	1	2	2	1	Lombok Timur	5	1.47217					Kecamatan Labuhan Haji						2	1	1	1	1	1	1	0	0	1	0	0	0	0	0	0	0	0	0	0	0
2020-11-24 12:08:11	2	0.527822	2	0.950673	6	4	0.227675	5		2	2	1	2	2	1	Lombok Timur	5	1.47217					Kecamatan Sakra						2	1	1	1	1	1	1	0	0	1	0	0	0	1	0	0	0	1	0	0	0
2020-11-24 12:14:19	2	0.527822	1	1.05819	4	4	0.227675	9		1	2	1	2	2	1	Lombok Timur	5	1.47217					Kecamatan Sakra						2	1	1	1	1	1	2	0	0	0	1	0	0	0	0	0	0	0	0	0	0
2020-11-24 12:57:24	1	0.790023	1	1.05819	3	2	2.79633	9		1	1	1	1	2	1	Lombok Timur	5	1.47217					Kecamatan Pringgabaya						3	1	1	1	1	1	1	1	0	1	0	0	0	0	0	1	0	0	0	0	0
2020-11-24 13:29:01	2	0.527822	2	0.950673	6	4	0.227675	6		1	1	1	1	2	1	Lombok Timur	5	1.47217					Kecamatan Terara						2	1	1	1	1	1	1	0	0	1	1	0	0	1	0	1	0	1	0	0	0
2020-11-24 13:27:27	2	0.527822	1	1.05819	7	4	0.227675	12		1	1	1	1	2	1	Lombok Timur	5	1.47217					Kecamatan Terara						3	1	1	1	1	0	1	0	0	0	0	0	0	1	0	0	0	0	0	0	0
2020-11-24 13:33:25	2	0.527822	2	0.950673	5	3	0.677142	13	Mahasiswa	1	1	1	2	2	1	Lombok Timur	5	1.47217					Kecamatan Selong						3	0	0	0	1	1	1	0	1	1	1	0	0	1	0	1	1	1	0	0	0
2020-11-24 13:42:37	2	0.527822	2	0.950673	6	4	0.227675	5		2	2	2	2	2	1	Lombok Timur	5	1.47217					Kecamatan Sambelia						2	0	1	0	1	1	1	0	0	1	1	0	0	1	0	0	0	1	0	0	0
2020-11-24 13:37:21	2	0.527822	2	0.950673	4	3	0.677142	7		1	1	1	1	2	1	Lombok Timur	5	1.47217					Kecamatan Masbagik						3	1	1	0	1	0	1	0	0	1	1	0	0	1	0	0	0	1	0	0	0
2020-11-24 13:39:29	2	0.527822	1	1.05819	6	4	0.227675	12		2	1	1	1	2	1	Lombok Timur	5	1.47217					Kecamatan Labuhan Haji						2	1	1	0	1	1	1	1	0	0	1	0	0	0	0	0	0	0	0	0	0
2020-11-24 13:41:23	2	0.527822	2	0.950673	5	3	0.677142	7		1	1	1	1	2	1	Lombok Timur	5	1.47217					Kecamatan Sakra Barat						2	1	1	1	1	1	1	1	0	1	1	0	0	1	0	0	0	1	0	0	0
2020-11-24 13:42:39	2	0.527822	2	0.950673	4	3	0.677142	7		2	1	1	2	2	1	Lombok Timur	5	1.47217					Kecamatan Sikur						2	1	1	1	1	1	1	0	0	1	1	0	0	1	1	0	0	1	0	0	0
2020-11-24 13:55:27	2	0.527822	2	0.950673	10	4	0.227675	3		1	1	1	1	2	1	Lombok Timur	5	1.47217					Kecamatan Selong						2	0	0	0	1	1	1	1	0	1	1	0	0	0	0	0	0	1	0	0	0
2020-11-24 13:53:47	2	0.527822	1	1.05819	3	4	0.227675	5		2	2	2	2	2	1	Lombok Timur	5	1.47217					Kecamatan Terara						2	1	1	0	1	0	1	0	0	0	1	0	0	1	0	0	0	0	0	0	0
2020-11-24 13:55:37	5	2.53176	2	0.950673	7	1	28.2087	8		1	1	1	1	2	1	Lombok Timur	5	1.47217					Kecamatan Selong						2	1	2	0	1	1	1	0	0	0	1	0	0	1	0	0	0	0	0	0	0
2020-11-24 14:08:00	4	1.60951	1	1.05819	4	3	0.677142	9		2	2	1	1	2	1	Lombok Timur	5	1.47217					Kecamatan Pringgasela						2	0	1	0	1	1	1	0	0	0	1	0	0	0	0	0	0	0	0	0	0
2020-11-24 14:12:20	2	0.527822	2	0.950673	3	3	0.677142	3		2	2	1	1	2	1	Lombok Timur	5	1.47217					Kecamatan Pringgabaya						3	1	0	0	1	0	0	0	0	1	1	0	0	1	0	0	1	1	0	0	0
2020-11-24 14:20:32	2	0.527822	1	1.05819	2	4	0.227675	9		1	1	1	2	2	1	Lombok Timur	5	1.47217					Kecamatan Selong						3	1	1	0	1	1	1	0	0	0	1	0	0	1	0	0	0	0	0	0	0
2020-11-24 14:34:26	2	0.527822	1	1.05819	3	3	0.677142	9		2	2	1	1	2	1	Lombok Timur	5	1.47217					Kecamatan Keruak						3	1	0	1	1	0	1	0	0	0	0	0	0	0	1	0	0	0	0	0	0
2020-11-24 14:35:05	2	0.527822	1	1.05819	7	3	0.677142	13	Mahasiswa	2	2	1	1	2	1	Lombok Timur	5	1.47217					Kecamatan Sakra Timur						3	1	1	0	1	1	1	0	0	1	1	0	0	1	0	0	0	1	0	0	0
2020-11-24 14:28:05	2	0.527822	1	1.05819	3	3	0.677142	7		1	1	1	1	2	1	Lombok Timur	5	1.47217					Kecamatan Labuhan Haji						3	0	1	0	1	1	1	1	0	1	0	0	0	0	0	0	0	1	0	0	0
2020-11-24 14:33:10	1	0.790023	2	0.950673	5	3	0.677142	7		1	1	1	1	2	1	Lombok Timur	5	1.47217					Kecamatan Sakra Timur						2	1	1	1	1	1	1	0	0	0	0	0	0	1	0	0	0	0	0	0	0
2020-11-24 14:34:30	2	0.527822	2	0.950673	5	4	0.227675	12		1	1	1	1	2	1	Lombok Timur	5	1.47217					Kecamatan Wanasaba						3	1	1	1	1	1	1	0	0	1	1	0	0	1	0	0	0	1	0	0	0
2020-11-24 14:35:12	2	0.527822	1	1.05819	4	3	0.677142	5		2	2	2	2	2	1	Lombok Timur	5	1.47217					Kecamatan Labuhan Haji						5	0	1	0	1	1	1	0	0	0	1	0	0	1	0	0	0	1	0	0	0
2020-11-24 14:49:17	1	0.790023	2	0.950673	6	3	0.677142	13	Mahasiswa	1	1	1	1	2	1	Lombok Timur	5	1.47217					Kecamatan Sakra Barat						4	1	1	0	1	1	1	1	1	0	0	0	0	0	0	0	0	1	0	0	0
2020-11-24 19:24:25	2	0.527822	2	0.950673	4	4	0.227675	4		3	3	3	3	2	1	Lombok Timur	5	1.47217					Kecamatan Masbagik						2	1	1	0	1	1	1	1	1	1	1	0	0	1	0	0	0	1	0	0	0
2020-11-24 22:13:07	5	2.53176	1	1.05819	7	4	0.227675	11		2	1	1	2	2	1	Lombok Timur	5	1.47217					Kecamatan Sakra Barat						4	1	1	1	1	1	1	0	0	1	0	0	0	1	0	0	0	0	0	0	0
2020-11-24 22:45:49	2	0.527822	1	1.05819	4	4	0.227675	5		3	2	3	3	2	1	Lombok Timur	5	1.47217					Kecamatan Suralaga						4	0	1	0	1	1	1	1	1	1	1	0	0	1	0	0	0	1	0	0	1
2020-11-24 22:40:45	2	0.527822	1	1.05819	3	4	0.227675	4		2	2	2	2	2	1	Lombok Timur	5	1.47217					Kecamatan Aikmel						3	1	1	1	1	0	1	1	1	1	1	0	0	1	1	0	0	1	0	0	0
2020-11-24 23:13:19	2	0.527822	1	1.05819	4	4	0.227675	11		2	1	1	1	2	1	Lombok Timur	5	1.47217					Kecamatan Selong						3	1	1	1	1	1	1	1	0	1	1	0	0	1	0	0	0	1	1	0	0
2020-11-24 23:33:52	5	2.53176	1	1.05819	5	4	0.227675	6		3	2	2	2	2	1	Lombok Timur	5	1.47217					Kecamatan Labuhan Haji						2	0	0	0	1	1	1	1	0	1	0	0	0	1	1	1	0	0	0	0	0
2020-11-25 01:29:30	2	0.527822	2	0.950673	3	4	0.227675	12		1	1	1	1	2	1	Lombok Timur	5	1.47217					Kecamatan Labuhan Haji						2	1	0	0	1	0	1	1	1	1	1	0	0	1	1	0	0	1	0	0	0
2020-11-25 02:50:00	2	0.527822	1	1.05819	2	3	0.677142	12		1	1	1	1	2	1	Lombok Timur	5	1.47217					Kecamatan Suwela						2	0	1	0	0	0	1	0	1	1	1	0	1	1	0	0	0	1	0	0	0
2020-11-25 03:09:28	1	0.790023	2	0.950673	5	4	0.227675	7		1	1	1	1	2	1	Lombok Timur	5	1.47217					Kecamatan Suwela						2	1	1	1	1	0	1	0	0	1	1	0	0	1	0	0	0	0	0	0	0
2020-11-25 03:16:29	2	0.527822	2	0.950673	3	4	0.227675	11		1	1	1	1	2	1	Lombok Timur	5	1.47217					Kecamatan Suwela						3	1	1	1	0	0	1	0	0	1	0	0	0	0	0	0	0	0	0	0	0
2020-11-25 03:21:07	2	0.527822	2	0.950673	2	3	0.677142	9		1	1	1	1	2	1	Lombok Timur	5	1.47217					Kecamatan Pringgabaya						3	1	1	0	1	0	1	0	0	1	0	0	0	0	0	0	0	0	0	0	0
2020-11-25 04:28:14	2	0.527822	2	0.950673	3	4	0.227675	4		2	1	2	2	2	1	Lombok Timur	5	1.47217					Kecamatan Terara						3	0	0	0	1	1	1	0	0	0	1	0	0	0	0	0	0	1	0	0	0
2020-11-25 05:40:52	2	0.527822	1	1.05819	5	3	0.677142	13		1	1	1	1	2	1	Lombok Timur	5	1.47217					Kecamatan Suralaga						2	1	1	0	1	1	1	1	0	1	1	0	0	1	0	0	0	1	0	0	0
2020-11-25 08:40:29	3	0.930017	1	1.05819	10	3	0.677142	12		1	1	1	2	2	1	Lombok Timur	5	1.47217					Kecamatan Masbagik						2	1	0	0	1	1	0	1	1	0	0	0	0	0	0	0	0	0	0	0	0
2020-11-25 10:21:45	1	0.790023	2	0.950673	3	4	0.227675	12		1	1	1	1	2	1	Lombok Timur	5	1.47217					Kecamatan Terara						3	1	1	1	1	0	0	0	0	1	1	0	0	1	0	0	0	1	0	0	0
2020-11-25 13:21:19	2	0.527822	1	1.05819	6	4	0.227675	5		1	1	1	1	2	1	Lombok Timur	5	1.47217					Kecamatan Keruak						4	0	1	0	1	1	1	1	1	0	0	0	0	0	0	0	0	1	0	0	0
2020-11-26 06:21:43	2	0.527822	2	0.950673	2	3	0.677142	8		1	1	1	1	2	1	Lombok Timur	5	1.47217					Kecamatan Sambelia						2	2	0	0	1	1	0	1	0	0	0	0	0	1	0	0	0	0	0	0	0
2020-11-26 06:30:09	2	0.527822	1	1.05819	3	4	0.227675	4		2	2	2	2	2	1	Lombok Timur	5	1.47217					Kecamatan Suralaga						3	0	0	0	1	1	1	1	0	1	0	0	0	0	0	0	0	1	0	0	0
2020-11-26 13:24:25	2	0.527822	1	1.05819	5	4	0.227675	13	sudah di PHK	3	2	3	3	2	1	Lombok Timur	5	1.47217					Kecamatan Wanasaba						4	0	1	0	1	1	1	1	0	1	1	0	0	0	0	0	0	1	0	0	0
2020-11-26 14:12:02	2	0.527822	1	1.05819	2	4	0.227675	9		3	2	2	2	2	1	Lombok Timur	5	1.47217					Kecamatan Suwela						2	1	0	1	1	1	1	0	0	0	1	0	0	1	0	0	0	1	0	0	0
2020-11-26 14:10:37	3	0.930017	1	1.05819	2	4	0.227675	9		1	1	1	1	2	1	Lombok Timur	5	1.47217					Kecamatan Wanasaba						2	1	1	1	1	1	1	1	0	0	0	0	0	1	0	0	0	1	0	0	0
2020-11-26 16:14:21	3	0.930017	1	1.05819	4	4	0.227675	11		1	2	1	2	2	1	Lombok Timur	5	1.47217					Kecamatan Wanasaba						2	1	1	1	1	0	1	0	0	0	0	0	0	1	0	0	0	0	0	0	0
2020-11-26 21:50:00	2	0.527822	2	0.950673	6	4	0.227675	11		2	1	1	1	2	1	Lombok Timur	5	1.47217					Kecamatan Aikmel						3	0	0	0	1	0	1	0	1	1	1	0	0	1	0	1	0	1	0	0	0
2020-11-27 01:58:30	2	0.527822	2	0.950673	5	3	0.677142	7		1	1	1	1	2	1	Lombok Timur	5	1.47217					Kecamatan Montong Gading						1	2	2	2	1	2	2	1	0	0	1	0	0	1	1	0	0	0	0	0	0
2020-11-27 01:55:08	2	0.527822	1	1.05819	1	3	0.677142	7		1	1	1	1	2	1	Lombok Timur	5	1.47217					Kecamatan Labuhan Haji						2	1	1	1	1	1	1	0	0	0	1	0	0	0	0	0	0	0	0	0	0
2020-11-27 02:03:45	2	0.527822	2	0.950673	3	4	0.227675	13	Mahasiswa	1	1	1	1	2	1	Lombok Timur	5	1.47217					Kecamatan Labuhan Haji						5	1	0	0	1	1	1	1	1	1	1	0	0	1	1	0	0	1	0	0	0
2020-11-27 02:10:21	2	0.527822	2	0.950673	6	3	0.677142	13	Mahasiswa	1	1	1	1	2	1	Lombok Timur	5	1.47217					Kecamatan Suwela						2	0	1	0	1	1	1	1	0	1	0	0	0	1	0	0	0	0	0	0	0
2020-11-27 02:09:53	2	0.527822	1	1.05819	6	3	0.677142	7		1	1	1	1	2	1	Lombok Timur	5	1.47217					Kecamatan Sakra Timur						2	0	0	0	1	1	1	1	0	0	0	0	0	1	0	0	0	0	0	0	0
2020-11-27 03:22:53	2	0.527822	1	1.05819	3	4	0.227675	7		2	2	1	1	2	1	Lombok Timur	5	1.47217					Kecamatan Suwela						2	1	1	0	0	1	1	1	0	1	1	0	0	1	1	0	0	1	0	0	0
2020-11-27 03:32:53	2	0.527822	1	1.05819	5	3	0.677142	7		1	1	1	1	2	1	Lombok Timur	5	1.47217					Kecamatan Masbagik						2	0	0	0	1	1	1	0	0	1	0	0	0	0	0	0	0	1	0	0	0
2020-11-27 03:37:29	1	0.790023	2	0.950673	5	3	0.677142	7		1	1	1	1	2	1	Lombok Timur	5	1.47217					Kecamatan Suwela						2	2	2	2	1	2	2	0	0	0	0	0	0	1	0	0	0	1	0	0	0
2020-11-27 03:52:49	2	0.527822	2	0.950673	6	4	0.227675	13	Mahasiswi	1	1	1	2	2	1	Lombok Timur	5	1.47217					Kecamatan Suralaga						1	2	2	2	1	2	2	0	0	0	0	0	0	1	0	0	0	1	0	0	0
2020-11-27 06:02:18	1	0.790023	2	0.950673	2	3	0.677142	8		1	1	1	1	2	1	Lombok Timur	5	1.47217					Kecamatan Labuhan Haji						2	1	0	0	1	1	1	1	0	0	1	0	0	0	0	0	0	0	0	0	0
2020-11-27 06:00:09	1	0.790023	2	0.950673	10	3	0.677142	7		1	1	1	1	2	1	Lombok Timur	5	1.47217					Kecamatan Sakra						5	1	1	0	1	1	1	1	0	0	0	1	1	0	0	0	0	1	0	0	0
2020-11-27 07:27:47	2	0.527822	1	1.05819	6	4	0.227675	12		1	1	1	1	2	1	Lombok Timur	5	1.47217					Kecamatan Labuhan Haji						2	2	2	2	0	2	2	0	0	1	0	0	1	0	0	0	0	0	0	0	0
2020-11-27 08:41:14	4	1.60951	2	0.950673	4	3	0.677142	8		1	1	1	1	2	1	Lombok Timur	5	1.47217					Kecamatan Sakra Barat						4	1	1	0	1	1	1	0	0	1	1	0	0	1	0	0	0	0	0	0	0
2020-11-27 08:48:49	2	0.527822	2	0.950673	4	4	0.227675	4		1	1	1	1	2	1	Lombok Timur	5	1.47217					Kecamatan Sakra Barat						3	1	1	0	1	1	1	0	0	0	1	0	0	1	0	0	0	0	0	0	0
2020-11-27 09:20:10	2	0.527822	2	0.950673	3	4	0.227675	6		2	2	1	1	2	1	Lombok Timur	5	1.47217					Kecamatan Sakra Barat						1	2	1	1	1	1	1	0	0	0	1	0	0	0	0	0	0	0	0	0	0
2020-11-27 13:35:55	2	0.527822	2	0.950673	3	4	0.227675	7		1	1	1	2	2	1	Lombok Timur	5	1.47217					Kecamatan Pringgabaya						2	1	1	0	0	0	0	0	0	0	1	0	0	1	0	0	0	0	0	0	0
2020-11-28 00:21:11	2	0.527822	2	0.950673	6	3	0.677142	7		1	1	1	1	2	1	Lombok Timur	5	1.47217					Kecamatan Selong						2	0	0	0	1	1	1	1	0	1	1	0	0	1	0	0	0	1	0	0	0
2020-11-28 08:18:02	1	0.790023	2	0.950673	4	3	0.677142	12		1	3	2	2	2	1	Lombok Timur	5	1.47217					Kecamatan Labuhan Haji						2	1	0	0	1	1	1	1	0	0	0	0	0	1	0	0	0	1	0	0	0
2020-11-28 09:02:38	1	0.790023	2	0.950673	5	3	0.677142	7		1	3	1	3	2	1	Lombok Timur	5	1.47217					Kecamatan Sembalun						3	1	1	1	1	1	1	1	1	1	1	0	0	1	1	0	1	1	0	0	0
2020-11-28 09:31:02	2	0.527822	2	0.950673	6	4	0.227675	7		1	2	1	2	2	1	Lombok Timur	5	1.47217					Kecamatan Selong						2	1	1	0	1	0	1	0	0	0	0	0	0	1	0	0	0	1	0	0	0
2020-11-28 11:58:26	1	0.790023	2	0.950673	5	4	0.227675	7		1	1	1	1	2	1	Lombok Timur	5	1.47217					Kecamatan Aikmel						3	2	2	2	1	0	1	0	0	0	1	0	0	0	0	0	0	1	0	0	0
2020-11-28 12:17:35	2	0.527822	2	0.950673	3	3	0.677142	7		1	1	1	1	2	1	Lombok Timur	5	1.47217					Kecamatan Sakra Timur						3	1	1	0	1	0	1	0	0	0	0	0	0	1	0	0	0	0	0	0	0
2020-11-28 12:29:51	2	0.527822	2	0.950673	7	4	0.227675	12		1	1	1	1	2	1	Lombok Timur	5	1.47217					Kecamatan Aikmel						2	0	1	0	1	0	1	0	0	0	0	0	0	1	0	0	0	0	0	0	0
2020-11-28 12:43:56	2	0.527822	2	0.950673	3	4	0.227675	12		1	1	1	1	2	1	Lombok Timur	5	1.47217					Kecamatan Aikmel						2	1	1	0	1	1	1	0	0	0	1	0	0	1	0	0	0	0	0	0	0
2020-11-28 12:33:38	2	0.527822	2	0.950673	3	4	0.227675	7		1	1	1	1	2	1	Lombok Timur	5	1.47217					Kecamatan Suralaga						2	0	0	0	0	1	1	0	0	0	0	0	0	1	0	0	0	0	0	0	0
2020-11-28 12:41:18	2	0.527822	1	1.05819	5	3	0.677142	7		1	1	1	1	2	1	Lombok Timur	5	1.47217					Kecamatan Sakra						2	1	1	1	1	1	1	0	0	0	1	0	0	0	0	0	0	1	0	0	0
2020-11-28 12:49:32	1	0.790023	2	0.950673	3	3	0.677142	7		1	1	1	1	2	1	Lombok Timur	5	1.47217					Kecamatan Keruak						4	1	1	1	1	1	1	0	0	0	0	0	0	1	0	0	0	0	0	0	0
2020-11-28 12:47:46	2	0.527822	2	0.950673	3	4	0.227675	12		1	1	1	1	2	1	Lombok Timur	5	1.47217					Kecamatan Aikmel						2	1	0	0	1	0	1	0	0	0	0	0	0	1	0	0	0	1	0	0	0
2020-11-28 13:02:29	1	0.790023	1	1.05819	6	3	0.677142	12		1	1	1	1	2	1	Lombok Timur	5	1.47217					Kecamatan Aikmel						2	1	0	1	1	1	1	0	0	0	0	0	0	1	0	0	0	0	0	0	0
2020-11-28 13:45:49	2	0.527822	1	1.05819	5	1	28.2087	7		1	2	1	2	2	1	Lombok Timur	5	1.47217					Kecamatan Sambelia						1	2	0	0	0	0	0	1	0	0	0	0	0	1	0	0	0	0	0	0	0
2020-11-29 09:14:29	2	0.527822	2	0.950673	4	4	0.227675	13		1	2	1	3	2	1	Lombok Timur	5	1.47217					Kecamatan Wanasaba						2	0	1	0	1	0	1	0	0	0	0	1	0	0	0	0	0	1	0	0	0
2020-11-29 09:24:12	1	0.790023	2	0.950673	4	3	0.677142	7		1	1	1	1	2	1	Lombok Timur	5	1.47217					Kecamatan Wanasaba						3	1	0	1	1	0	1	0	0	0	0	0	0	1	0	0	0	0	0	0	0
2020-11-29 09:57:56	1	0.790023	2	0.950673	4	3	0.677142	8		2	1	1	1	2	1	Lombok Timur	5	1.47217					Kecamatan Wanasaba						2	2	1	2	0	0	1	1	0	1	0	0	0	1	0	0	0	0	0	0	0
2020-11-29 10:58:50	1	0.790023	2	0.950673	5	3	0.677142	12		1	1	1	2	2	1	Lombok Timur	5	1.47217					Kecamatan Wanasaba						2	1	1	1	0	0	1	0	0	0	0	0	0	1	0	0	0	0	0	0	0
2020-11-29 11:41:45	2	0.527822	2	0.950673	5	3	0.677142	7		1	2	1	2	2	1	Lombok Timur	5	1.47217					Kecamatan Sembalun						3	1	1	1	1	1	1	0	0	1	0	0	0	1	0	0	0	1	0	0	0
2020-11-29 11:44:49	2	0.527822	2	0.950673	4	3	0.677142	8		1	2	1	2	2	1	Lombok Timur	5	1.47217					Kecamatan Wanasaba						2	1	1	1	1	1	1	0	0	0	1	0	0	0	0	0	0	0	0	0	0
2020-11-29 13:36:46	2	0.527822	2	0.950673	3	3	0.677142	8		1	2	1	2	2	1	Lombok Timur	5	1.47217					Kecamatan Wanasaba						3	1	0	0	1	1	1	0	0	1	1	0	0	0	0	0	0	1	0	0	0
2020-11-29 14:46:06	2	0.527822	1	1.05819	8	3	0.677142	12		2	2	1	2	2	1	Lombok Timur	5	1.47217					Kecamatan Aikmel						2	1	1	1	1	1	1	1	1	0	0	0	0	0	0	0	0	1	0	0	0
2020-11-29 16:44:45	1	0.790023	2	0.950673	4	4	0.227675	7		1	1	1	1	2	1	Lombok Timur	5	1.47217					Kecamatan Pringgasela						2	1	1	1	1	1	1	0	0	0	0	0	0	1	0	0	0	0	0	0	0
2020-11-29 22:12:04	2	0.527822	2	0.950673	3	3	0.677142	13	Petani	1	4	1	4	2	1	Lombok Timur	5	1.47217					Kecamatan Wanasaba						2	0	1	0	0	0	0	1	0	0	0	0	0	1	0	0	0	1	0	0	0
2020-11-29 23:44:28	3	0.930017	2	0.950673	4	4	0.227675	8		1	2	1	2	2	1	Lombok Timur	5	1.47217					Kecamatan Masbagik						2	1	1	0	1	0	1	0	0	1	1	0	0	1	0	1	0	0	0	0	0
2020-11-29 23:46:29	2	0.527822	2	0.950673	4	4	0.227675	7		1	2	1	2	2	1	Lombok Timur	5	1.47217					Kecamatan Wanasaba						2	1	0	0	0	0	1	0	0	0	1	0	0	0	0	0	0	0	0	0	0
2020-11-30 00:12:40	2	0.527822	2	0.950673	5	4	0.227675	6		1	1	1	1	2	1	Lombok Timur	5	1.47217					Kecamatan Masbagik						2	1	1	0	1	1	1	0	0	1	1	0	0	1	0	0	0	1	0	0	0
2020-11-30 00:11:50	1	0.790023	2	0.950673	2	3	0.677142	13		1	1	1	1	2	1	Lombok Timur	5	1.47217					Kecamatan Wanasaba						2	1	1	1	1	1	1	0	0	0	1	0	0	0	0	0	0	0	0	0	0
2020-11-30 00:34:40	2	0.527822	2	0.950673	4	3	0.677142	7		1	1	1	1	2	1	Lombok Timur	5	1.47217					Kecamatan Sukamulia						2	1	1	1	0	0	1	0	0	0	1	0	0	0	0	0	0	0	0	0	0
2020-11-30 00:31:30	2	0.527822	2	0.950673	7	3	0.677142	13	Mahasiswa	2	2	1	1	2	1	Lombok Timur	5	1.47217					Kecamatan Masbagik						4	1	1	0	1	1	1	0	0	1	1	0	0	1	1	0	0	1	0	0	0
2020-11-30 00:53:40	2	0.527822	2	0.950673	2	4	0.227675	7		1	1	1	1	2	1	Lombok Timur	5	1.47217					Kecamatan Suralaga						3	0	0	0	0	0	1	1	0	1	1	0	0	1	0	0	0	1	0	0	0
2020-11-30 00:58:11	2	0.527822	2	0.950673	4	3	0.677142	7		1	1	1	1	2	1	Lombok Timur	5	1.47217					Kecamatan Sukamulia						2	1	1	1	1	1	1	0	0	0	0	0	0	1	0	0	0	1	0	0	0
2020-11-30 02:16:45	2	0.527822	1	1.05819	5	2	2.79633	12		1	1	1	2	2	1	Lombok Timur	5	1.47217					Kecamatan Suralaga						2	0	1	1	1	1	2	0	1	0	1	0	0	1	1	0	0	0	0	0	0
2020-11-30 02:25:04	2	0.527822	2	0.950673	6	4	0.227675	5		2	2	2	2	2	1	Lombok Timur	5	1.47217					Kecamatan Masbagik						3	1	1	1	1	1	1	0	1	1	1	0	0	1	1	0	0	1	0	0	0
2020-11-30 02:36:15	2	0.527822	1	1.05819	1	3	0.677142	5		1	1	1	1	2	1	Lombok Timur	5	1.47217					Kecamatan Keruak						2	1	1	1	1	1	1	1	0	0	0	0	0	1	0	1	0	0	0	0	0
2020-11-30 03:10:08	2	0.527822	2	0.950673	7	4	0.227675	13	Pegawai honorer swadaya	1	1	1	1	2	1	Lombok Timur	5	1.47217					Kecamatan Masbagik						2	1	1	1	1	1	1	1	1	0	0	0	0	0	0	0	0	1	0	0	0
2020-11-30 03:13:50	2	0.527822	2	0.950673	4	4	0.227675	13	Honorer swadaya	1	1	1	1	2	1	Lombok Timur	5	1.47217					Kecamatan Masbagik						2	1	1	1	1	1	1	1	0	0	1	0	0	0	0	0	0	1	0	0	0
2020-11-30 03:51:38	2	0.527822	2	0.950673	6	3	0.677142	12		1	1	1	1	2	1	Lombok Timur	5	1.47217					Kecamatan Masbagik						3	0	0	0	1	1	1	1	0	1	1	0	0	1	1	1	0	1	1	0	0
2020-11-30 10:23:52	2	0.527822	1	1.05819	8	3	0.677142	13	Petani	1	2	3	2	2	1	Lombok Timur	5	1.47217					Kecamatan Masbagik						2	0	0	2	0	1	0	1	0	0	1	0	0	0	0	0	0	0	0	0	0
2020-11-30 11:13:37	2	0.527822	1	1.05819	4	3	0.677142	7		3	2	2	2	2	1	Lombok Timur	5	1.47217					Kecamatan Masbagik						2	1	1	1	1	1	1	0	0	0	0	0	0	1	0	0	0	1	0	0	0
2020-11-30 13:38:57	2	0.527822	1	1.05819	4	4	0.227675	13	Mahasiswa	1	1	1	1	2	1	Lombok Timur	5	1.47217					Kecamatan Wanasaba						2	1	0	1	1	0	1	0	0	0	1	0	0	0	0	0	0	0	0	0	0
2020-11-30 13:49:30	1	0.790023	2	0.950673	3	2	2.79633	7		1	1	1	1	2	1	Lombok Timur	5	1.47217					Kecamatan Wanasaba						2	1	1	1	1	1	1	0	0	1	0	0	0	0	0	0	0	1	0	0	0
2020-11-30 13:57:54	2	0.527822	2	0.950673	8	4	0.227675	11		1	1	1	1	2	1	Lombok Timur	5	1.47217					Kecamatan Sakra						2	0	0	0	1	1	1	0	0	1	0	0	0	1	0	0	0	1	0	0	0
2020-11-30 14:40:07	3	0.930017	1	1.05819	4	3	0.677142	10		1	1	1	1	2	1	Lombok Timur	5	1.47217					Kecamatan Wanasaba						2	1	1	1	1	0	1	0	0	0	0	0	0	1	0	0	0	0	0	0	0
2020-12-01 06:04:08	2	0.527822	2	0.950673	5	3	0.677142	7		1	1	1	1	2	1	Lombok Timur	5	1.47217					Kecamatan Montong Gading						3	1	1	0	1	1	1	0	0	0	0	0	0	1	0	0	0	1	0	0	0
2020-12-01 06:07:43	2	0.527822	2	0.950673	2	4	0.227675	12		1	1	1	1	2	1	Lombok Timur	5	1.47217					Kecamatan Labuhan Haji						2	0	1	0	1	1	1	1	0	1	1	0	0	1	1	0	0	1	0	0	0
2020-12-01 06:46:50	4	1.60951	1	1.05819	1	4	0.227675	13	Fasilitator di dinas sosial	1	1	1	1	2	1	Lombok Timur	5	1.47217					Kecamatan Selong						3	0	1	0	1	1	1	0	0	1	1	0	0	1	0	0	0	1	1	0	0
2020-12-01 07:17:42	2	0.527822	2	0.950673	3	3	0.677142	9		1	1	1	1	2	1	Lombok Timur	5	1.47217					Kecamatan Suwela						3	0	0	0	1	0	0	1	0	0	1	0	0	0	0	0	0	0	0	0	0
2020-12-01 07:33:43	2	0.527822	2	0.950673	2	3	0.677142	8		1	1	1	1	2	1	Lombok Timur	5	1.47217					Kecamatan Pringgabaya						2	1	1	1	0	1	1	0	0	1	0	0	0	1	0	0	0	0	0	0	0
2020-12-01 07:42:30	3	0.930017	2	0.950673	2	2	2.79633	3		2	1	1	1	2	1	Lombok Timur	5	1.47217					Kecamatan Suwela						2	1	1	0	1	1	1	1	0	0	0	1	0	0	0	0	0	1	0	0	0
2020-12-01 07:58:21	3	0.930017	1	1.05819	4	1	28.2087	13	Petani	2	2	1	1	2	1	Lombok Timur	5	1.47217					Kecamatan Pringgabaya						2	1	1	1	1	0	1	0	0	1	0	0	0	1	0	0	0	0	0	0	0
2020-12-01 08:01:47	1	0.790023	2	0.950673	3	2	2.79633	7		1	1	1	1	2	1	Lombok Timur	5	1.47217					Kecamatan Suwela						3	1	1	1	1	0	1	0	0	1	1	0	0	1	0	0	0	0	0	0	0
2020-12-01 09:42:04	2	0.527822	2	0.950673	5	4	0.227675	7		1	1	1	1	2	1	Lombok Timur	5	1.47217					Kecamatan Wanasaba						2	2	1	0	1	1	1	1	0	0	0	0	0	1	0	0	0	1	0	0	0
2020-12-01 11:19:23	2	0.527822	2	0.950673	5	3	0.677142	7		2	1	1	1	2	1	Lombok Timur	5	1.47217					Kecamatan Sakra						3	0	0	0	1	1	1	0	1	1	1	0	0	1	1	0	0	1	0	0	0
2020-12-01 11:31:40	2	0.527822	2	0.950673	3	4	0.227675	11		1	1	1	1	2	1	Lombok Timur	5	1.47217					Kecamatan Sakra Barat						2	0	0	1	1	1	0	1	0	0	1	0	0	0	0	0	0	1	0	0	1
2020-12-01 13:32:29	2	0.527822	1	1.05819	5	4	0.227675	10		3	2	3	2	2	1	Lombok Timur	5	1.47217					Kecamatan Keruak						5	0	0	0	1	1	1	1	0	1	1	0	0	0	0	0	0	1	0	0	0
2020-12-01 13:30:45	2	0.527822	1	1.05819	6	3	0.677142	9		2	2	1	2	2	1	Lombok Timur	5	1.47217					Kecamatan Keruak						4	0	1	0	1	1	1	0	1	1	1	0	0	0	0	0	0	1	0	0	1
2020-12-01 14:02:38	2	0.527822	1	1.05819	6	4	0.227675	2		1	1	1	1	2	1	Lombok Timur	5	1.47217					Kecamatan Montong Gading						5	0	1	0	1	1	1	0	0	1	1	0	0	1	0	0	0	1	0	0	0
2020-12-02 06:33:48	2	0.527822	2	0.950673	3	4	0.227675	12		1	1	1	1	2	1	Lombok Timur	5	1.47217					Kecamatan Sakra Barat						4	0	0	0	1	1	1	0	0	1	1	0	0	1	1	0	0	1	1	0	0
2020-12-02 07:12:48	2	0.527822	2	0.950673	5	3	0.677142	7		1	1	1	1	2	1	Lombok Timur	5	1.47217					Kecamatan Sakra						3	1	1	1	1	0	1	0	0	1	1	0	0	1	0	0	0	0	0	0	0
2020-12-02 14:20:12	2	0.527822	1	1.05819	3	4	0.227675	4		2	2	2	2	2	1	Lombok Timur	5	1.47217					Kecamatan Masbagik						2	0	0	0	0	1	1	1	0	1	1	0	0	1	0	0	0	1	0	0	0
2020-12-02 14:45:47	2	0.527822	1	1.05819	2	4	0.227675	5		1	1	1	1	2	1	Lombok Timur	5	1.47217					Kecamatan Masbagik						2	1	1	1	1	1	1	0	0	0	0	0	0	1	0	0	0	0	0	0	0
2020-12-03 11:31:35	2	0.527822	1	1.05819	3	3	0.677142	7		1	1	1	1	2	1	Lombok Timur	5	1.47217					Kecamatan Masbagik						3	1	1	1	1	1	1	1	1	0	1	0	0	0	1	0	0	1	0	0	0
2020-12-03 11:30:54	2	0.527822	1	1.05819	4	4	0.227675	7		1	1	1	1	2	1	Lombok Timur	5	1.47217					Kecamatan Pringgabaya						2	1	1	1	0	0	1	0	0	0	1	0	0	0	0	0	0	0	1	0	0
2020-12-03 11:47:35	2	0.527822	1	1.05819	4	4	0.227675	10		1	2	1	3	2	1	Lombok Timur	5	1.47217					Kecamatan Selong						1	1	2	2	1	2	2	0	0	0	1	0	0	1	1	0	0	0	0	0	0
2020-12-03 11:50:19	2	0.527822	2	0.950673	4	3	0.677142	7		1	1	1	1	2	1	Lombok Timur	5	1.47217					Kecamatan Terara						1	2	2	2	1	2	2	0	1	0	1	0	0	1	0	0	0	0	0	0	0
2020-12-03 12:33:30	1	0.790023	1	1.05819	5	4	0.227675	7		1	1	1	1	2	1	Lombok Timur	5	1.47217					Kecamatan Masbagik						1	1	1	1	1	1	1	0	0	0	1	0	0	1	0	0	0	0	0	0	0
2020-12-03 12:18:08	2	0.527822	1	1.05819	5	3	0.677142	12		1	2	2	2	2	1	Lombok Timur	5	1.47217					Kecamatan Keruak						2	1	1	0	1	1	1	0	0	0	1	0	0	1	0	0	0	0	0	0	0
2020-12-03 12:25:55	2	0.527822	1	1.05819	5	4	0.227675	7		1	1	1	1	2	1	Lombok Timur	5	1.47217					Kecamatan Masbagik						2	1	1	1	1	1	1	1	0	0	1	0	0	0	0	0	0	0	0	0	0
2020-12-03 13:23:49	4	1.60951	1	1.05819	5	4	0.227675	5		3	2	2	2	2	1	Lombok Timur	5	1.47217					Kecamatan Aikmel						3	1	1	1	1	1	0	0	1	1	1	0	0	1	1	0	0	1	0	0	0
2020-12-03 13:30:52	3	0.930017	2	0.950673	4	3	0.677142	8		1	2	2	2	2	1	Lombok Timur	5	1.47217					Kecamatan Aikmel						3	1	1	1	1	1	1	0	1	1	1	0	0	1	0	0	0	1	0	0	0
2020-12-04 01:13:50	5	2.53176	2	0.950673	3	4	0.227675	11		2	2	2	2	2	1	Lombok Timur	5	1.47217					Kecamatan Selong						3	1	1	1	1	1	1	1	0	1	0	0	0	0	0	0	0	1	0	0	0
2020-12-04 04:11:47	2	0.527822	2	0.950673	5	4	0.227675	7		1	1	1	1	2	1	Lombok Timur	5	1.47217					Kecamatan Aikmel						2	0	1	0	1	0	0	0	0	1	1	0	0	1	0	0	0	1	0	0	0
2020-12-04 05:30:06	1	0.790023	2	0.950673	2	3	0.677142	7		2	1	2	2	2	1	Lombok Timur	5	1.47217					Kecamatan Aikmel						4	1	1	0	1	1	1	0	0	1	1	0	1	1	0	0	0	1	0	0	0
2020-12-04 12:55:40	2	0.527822	2	0.950673	4	4	0.227675	7		1	1	1	2	2	1	Lombok Timur	5	1.47217					Kecamatan Aikmel						2	1	1	0	1	0	1	0	0	0	1	0	0	1	0	0	0	1	0	0	0
2020-12-04 12:53:59	1	0.790023	2	0.950673	6	4	0.227675	7		1	1	1	1	2	1	Lombok Timur	5	1.47217					Kecamatan Sikur						2	0	0	0	1	0	1	1	1	1	1	0	0	1	0	0	0	0	0	0	0
2020-12-04 13:52:54	4	1.60951	2	0.950673	5	3	0.677142	8		1	1	1	1	2	1	Lombok Timur	5	1.47217					Kecamatan Aikmel						2	0	1	0	1	0	0	1	0	1	1	0	0	1	0	0	0	1	0	0	0
2020-12-04 15:27:05	2	0.527822	2	0.950673	2	4	0.227675	11		1	1	2	1	2	1	Lombok Timur	5	1.47217					Kecamatan Suwela						3	0	0	0	1	1	1	1	0	0	1	0	0	1	1	0	0	0	0	0	0
2020-12-05 09:52:44	2	0.527822	1	1.05819	3	4	0.227675	13	Mahasiswa	2	1	1	1	2	1	Lombok Timur	5	1.47217					Kecamatan Suwela						2	1	1	0	1	0	0	0	0	0	0	0	0	1	0	0	0	0	0	0	0
2020-12-06 10:39:45	2	0.527822	2	0.950673	3	3	0.677142	8		1	1	1	1	2	1	Lombok Timur	5	1.47217					Kecamatan Sakra Barat						2	0	1	1	1	1	1	0	0	0	0	0	0	1	0	1	0	0	0	0	0
2020-12-08 16:55:14	4	1.60951	2	0.950673	7	4	0.227675	3		3	2	2	2	2	1	Lombok Timur	5	1.47217					Kecamatan Sakra Timur						4	0	1	1	1	1	1	1	1	1	1	0	0	1	1	1	1	1	1	0	1
2020-12-08 18:02:37	6	11.3438	1	1.05819	2	3	0.677142	6		3	2	2	2	2	1	Lombok Timur	5	1.47217					Kecamatan Labuhan Haji						3	1	1	0	1	1	1	0	0	1	0	0	0	1	0	1	0	1	1	0	0
2020-12-09 01:02:00	4	1.60951	1	1.05819	3	3	0.677142	9		2	2	1	2	2	1	Lombok Timur	5	1.47217					Kecamatan Sikur						2	1	1	0	1	1	1	0	0	1	1	0	0	1	0	0	0	1	0	0	0
2020-12-09 01:58:32	4	1.60951	1	1.05819	4	2	2.79633	9		1	2	1	1	2	1	Lombok Timur	5	1.47217					Kecamatan Sakra Barat						2	1	1	1	1	0	0	0	0	0	0	0	0	1	0	0	0	0	0	0	0
2020-12-09 05:40:16	4	1.60951	2	0.950673	2	4	0.227675	4		3	1	3	2	2	1	Lombok Timur	5	1.47217					Kecamatan Selong						3	0	1	0	1	1	1	0	1	1	0	0	0	1	0	0	0	1	0	0	1
2020-12-09 05:58:52	5	2.53176	1	1.05819	7	4	0.227675	5		1	2	1	2	2	1	Lombok Timur	5	1.47217					Kecamatan Sakra Barat						5	1	1	1	1	1	1	0	0	1	0	0	0	1	0	0	1	1	0	0	1
2020-12-09 06:33:22	2	0.527822	2	0.950673	4	1	28.2087	8		1	4	4	2	2	1	Lombok Timur	5	1.47217					Kecamatan Aikmel						2	1	1	1	1	1	1	0	1	0	0	0	0	0	0	0	0	0	0	0	0
2020-12-09 14:04:39	4	1.60951	2	0.950673	4	4	0.227675	4		3	3	3	3	2	1	Lombok Timur	5	1.47217					Kecamatan Selong						2	0	0	0	1	1	1	0	0	1	1	0	0	0	1	0	0	1	0	0	0
2020-12-10 14:39:56	6	11.3438	2	0.950673	3	2	2.79633	8		2	2	3	2	2	1	Lombok Timur	5	1.47217					Kecamatan Labuhan Haji						2	1	1	1	1	1	1	0	0	1	0	0	0	0	0	0	0	0	0	0	0
2020-12-11 07:37:53	2	0.527822	2	0.950673	2	3	0.677142	8		1	2	1	2	2	1	Lombok Timur	5	1.47217					Kecamatan Selong						3	1	1	0	1	1	1	0	0	0	0	0	0	1	0	0	0	0	0	0	0
2020-12-11 11:44:50	4	1.60951	1	1.05819	6	2	2.79633	9		1	1	1	1	2	1	Lombok Timur	5	1.47217					Kecamatan Sikur						2	1	1	0	1	1	1	0	0	1	1	0	0	1	0	0	0	1	0	0	0
2020-12-11 12:10:02	3	0.930017	1	1.05819	3	3	0.677142	9		1	1	1	1	2	1	Lombok Timur	5	1.47217					Kecamatan Montong Gading						2	1	1	1	1	1	1	0	0	0	0	0	0	1	0	0	0	0	0	0	0
2020-12-11 12:25:20	2	0.527822	2	0.950673	3	3	0.677142	8		1	1	1	2	2	1	Lombok Timur	5	1.47217					Kecamatan Montong Gading						2	1	1	1	1	1	1	0	0	1	0	0	0	0	0	0	0	0	0	0	0
2020-12-13 07:08:44	4	1.60951	1	1.05819	5	2	2.79633	9		1	1	1	1	2	1	Lombok Timur	5	1.47217					Kecamatan Selong						2	1	1	1	1	0	1	0	0	0	1	0	0	1	0	0	0	0	0	0	0
2020-12-13 07:30:51	2	0.527822	1	1.05819	6	4	0.227675	7		1	2	1	1	2	1	Lombok Timur	5	1.47217					Kecamatan Aikmel						3	1	1	0	1	1	1	0	1	0	0	0	0	0	1	0	0	1	0	0	0
2020-12-13 09:54:53	4	1.60951	1	1.05819	5	4	0.227675	5		1	2	1	1	2	1	Lombok Timur	5	1.47217					Kecamatan Labuhan Haji						2	1	1	1	1	1	1	0	0	1	0	0	0	0	0	0	0	1	0	0	0
2020-12-13 11:38:58	3	0.930017	2	0.950673	4	4	0.227675	9		2	2	1	2	2	1	Lombok Timur	5	1.47217					Kecamatan Selong						3	1	0	0	0	1	1	0	0	0	1	0	0	0	0	0	0	1	0	0	0
2020-12-13 11:48:30	3	0.930017	2	0.950673	5	4	0.227675	5		1	1	1	1	2	1	Lombok Timur	5	1.47217					Kecamatan Wanasaba						2	1	1	0	1	1	1	0	0	0	0	0	0	1	0	0	0	0	0	0	0
2020-12-13 12:38:56	3	0.930017	2	0.950673	4	4	0.227675	3		2	2	1	2	2	1	Lombok Timur	5	1.47217					Kecamatan Montong Gading						2	1	1	0	1	1	1	0	0	0	0	0	0	1	0	0	0	1	0	0	0
2020-12-13 12:56:13	3	0.930017	1	1.05819	7	3	0.677142	3		2	1	1	1	2	1	Lombok Timur	5	1.47217					Kecamatan Sakra						4	0	1	0	1	1	1	0	0	1	0	0	0	0	0	0	0	1	0	0	1
2020-12-13 16:22:37	3	0.930017	2	0.950673	7	3	0.677142	8		1	2	1	2	2	1	Lombok Timur	5	1.47217					Kecamatan Selong						3	0	1	0	1	1	1	0	0	1	0	0	0	0	0	0	0	0	0	0	0
2020-12-14 02:39:28	3	0.930017	2	0.950673	4	4	0.227675	8		3	2	1	1	2	1	Lombok Timur	5	1.47217					Kecamatan Wanasaba						3	1	1	1	1	1	1	1	0	0	1	0	0	1	0	0	0	1	0	0	0
2020-12-14 06:42:28	3	0.930017	2	0.950673	5	4	0.227675	8		2	2	1	2	2	1	Lombok Timur	5	1.47217					Kecamatan Wanasaba						3	1	1	1	1	1	1	1	0	0	1	0	0	1	0	0	0	1	0	0	0
2020-12-14 08:41:59	6	11.3438	1	1.05819	2	4	0.227675	13		3	3	3	3	2	1	Lombok Timur	5	1.47217					Kecamatan Montong Gading						2	1	1	0	1	1	1	1	0	1	0	0	0	0	0	0	0	0	0	0	0
2020-12-14 09:43:40	3	0.930017	1	1.05819	3	3	0.677142	3		4	2	1	2	2	1	Lombok Timur	5	1.47217					Kecamatan Keruak						4	1	1	0	1	1	1	0	0	1	0	0	0	1	0	0	0	1	0	0	0
2020-12-14 10:15:05	4	1.60951	1	1.05819	4	4	0.227675	11		2	2	2	2	2	1	Lombok Timur	5	1.47217					Kecamatan Selong						3	0	0	0	1	1	1	0	1	1	0	0	0	1	0	0	0	1	0	0	0
2020-12-14 13:39:09	4	1.60951	2	0.950673	3	4	0.227675	4		3	3	3	2	2	1	Lombok Timur	5	1.47217					Kecamatan Selong						5	1	1	1	1	1	1	1	1	0	1	0	0	1	0	0	0	1	0	0	0
2020-12-14 13:48:37	3	0.930017	2	0.950673	3	2	2.79633	8		1	2	1	1	2	1	Lombok Timur	5	1.47217					Kecamatan Selong						3	0	0	0	1	1	1	0	0	1	0	0	0	1	0	0	0	1	0	0	0
2020-12-14 14:27:15	4	1.60951	1	1.05819	3	3	0.677142	4		4	2	4	3	2	1	Lombok Timur	5	1.47217					Kecamatan Sambelia						4	0	1	0	1	1	1	0	1	1	1	0	0	1	1	0	0	1	0	0	1
2020-12-14 16:17:48	3	0.930017	1	1.05819	4	1	28.2087	9		1	1	1	1	2	1	Lombok Timur	5	1.47217					Kecamatan Sakra Timur						2	0	0	0	1	1	1	0	0	0	0	0	0	1	0	0	0	0	0	0	0
2020-12-14 16:20:09	2	0.527822	2	0.950673	5	4	0.227675	3		2	1	1	1	2	1	Lombok Timur	5	1.47217					Kecamatan Sakra						3	1	1	0	1	0	1	0	0	0	0	0	0	1	0	0	0	0	0	0	0
2020-12-15 06:19:28	3	0.930017	1	1.05819	4	4	0.227675	3		2	1	1	1	2	1	Lombok Timur	5	1.47217					Kecamatan Sakra						2	1	1	0	1	1	1	0	1	1	1	0	0	0	0	0	0	0	0	0	0
2020-12-15 06:41:58	3	0.930017	2	0.950673	5	3	0.677142	6		2	2	2	2	2	1	Lombok Timur	5	1.47217					Kecamatan Sakra Timur						4	1	1	0	1	1	1	0	0	1	1	0	0	1	0	0	0	1	0	0	0
2020-12-15 07:56:49	3	0.930017	2	0.950673	9	4	0.227675	8		1	1	1	1	2	1	Lombok Timur	5	1.47217					Kecamatan Labuhan Haji						3	1	1	1	1	1	1	0	0	0	0	0	0	1	0	0	0	0	0	0	0
2020-12-15 13:12:46	4	1.60951	2	0.950673	3	4	0.227675	8		2	2	2	2	2	1	Lombok Timur	5	1.47217					Kecamatan Selong						3	0	0	0	1	1	1	1	0	1	1	0	0	1	0	0	0	1	0	0	0
2020-12-15 13:18:25	1	0.790023	2	0.950673	4	3	0.677142	5		1	1	1	1	2	1	Lombok Timur	5	1.47217					Kecamatan Selong						2	1	0	0	1	1	1	0	0	1	1	0	0	1	1	0	0	1	1	0	0
2020-12-15 13:55:53	3	0.930017	2	0.950673	5	4	0.227675	5		1	1	1	1	2	1	Lombok Timur	5	1.47217					Kecamatan Sikur						3	1	1	0	1	1	1	0	0	1	1	0	0	1	0	0	0	1	0	0	0
2020-12-16 16:29:22	1	0.790023	2	0.950673	5	3	0.677142	7		1	4	1	1	2	1	Lombok Timur	5	1.47217					Kecamatan Sakra						2	1	1	1	1	1	1	0	1	0	0	0	0	0	0	1	0	0	0	0	0
2020-12-16 16:36:34	2	0.527822	1	1.05819	5	3	0.677142	9		1	1	1	1	2	1	Lombok Timur	5	1.47217					Kecamatan Sakra						2	1	1	1	1	1	1	0	0	0	0	0	0	1	0	0	0	0	0	0	0
2020-12-17 08:58:14	2	0.527822	1	1.05819	4	3	0.677142	6		1	1	1	1	2	1	Lombok Timur	5	1.47217					Kecamatan Pringgabaya						2	1	1	1	1	1	1	1	1	0	0	0	0	0	0	0	0	1	0	0	0
2020-12-17 12:32:50	3	0.930017	2	0.950673	4	4	0.227675	8		1	1	1	1	2	1	Lombok Timur	5	1.47217					Kecamatan Selong						2	0	0	0	1	1	1	1	0	1	0	0	0	0	0	0	0	1	0	0	0
2020-12-18 10:14:33	4	1.60951	1	1.05819	6	4	0.227675	11		2	2	2	2	2	1	Lombok Timur	5	1.47217					Kecamatan Selong						3	0	1	0	0	1	1	0	0	1	1	0	0	1	0	0	0	1	1	0	0
2020-12-19 11:49:26	4	1.60951	2	0.950673	5	4	0.227675	13		2	2	2	2	2	1	Lombok Timur	5	1.47217					Kecamatan Masbagik						3	0	0	0	1	1	1	0	0	1	0	0	0	1	0	0	0	1	0	0	0
2020-12-19 14:44:20	1	0.790023	1	1.05819	2	3	0.677142	7		1	1	1	1	2	1	Lombok Timur	5	1.47217					Kecamatan Keruak						5	0	1	0	1	1	1	1	0	1	0	0	0	1	0	0	0	1	0	0	0
2020-12-19 14:42:06	2	0.527822	1	1.05819	5	3	0.677142	6		2	2	2	2	2	1	Lombok Timur	5	1.47217					Kecamatan Keruak						2	1	1	1	1	1	1	1	1	0	0	0	0	0	0	0	0	0	0	0	0
2020-12-19 14:51:39	2	0.527822	1	1.05819	5	1	28.2087	1		4	4	3	3	2	1	Lombok Timur	5	1.47217					Kecamatan Keruak						2	1	1	1	1	0	0	0	0	0	1	0	0	0	0	0	0	0	0	0	0
2020-12-19 15:28:53	2	0.527822	2	0.950673	2	3	0.677142	8		1	1	1	1	2	1	Lombok Timur	5	1.47217					Kecamatan Keruak						5	1	1	0	1	1	1	0	0	0	1	0	0	0	0	0	0	1	0	0	0
2020-12-19 16:12:59	2	0.527822	1	1.05819	5	2	2.79633	1		1	1	1	2	2	1	Lombok Timur	5	1.47217					Kecamatan Keruak						1	2	0	0	1	1	1	1	0	1	0	0	0	0	0	0	0	0	0	0	0
2020-12-19 16:10:59	2	0.527822	2	0.950673	6	3	0.677142	7		1	1	1	1	2	1	Lombok Timur	5	1.47217					Kecamatan Keruak						3	0	1	0	1	1	1	1	1	1	1	0	0	1	1	0	0	1	0	0	0
2020-12-19 16:20:17	2	0.527822	2	0.950673	7	3	0.677142	11		1	1	1	1	2	1	Lombok Timur	5	1.47217					Kecamatan Keruak						2	1	1	1	1	1	1	0	0	0	0	0	0	1	0	0	0	0	0	0	0
2020-12-19 23:50:24	2	0.527822	1	1.05819	6	3	0.677142	6		2	2	2	2	2	1	Lombok Timur	5	1.47217					Kecamatan Keruak						2	0	0	0	1	1	1	0	0	0	1	0	0	0	0	0	0	1	0	0	0
2020-12-20 00:30:12	2	0.527822	1	1.05819	1	3	0.677142	1		4	1	4	4	2	1	Lombok Timur	5	1.47217					Kecamatan Jerowaru						3	1	1	1	0	0	1	1	0	0	1	0	0	0	0	0	0	0	0	0	0
2020-12-20 00:45:00	4	1.60951	2	0.950673	5	2	2.79633	8		2	2	1	2	2	1	Lombok Timur	5	1.47217					Kecamatan Jerowaru						1	1	1	1	0	1	1	0	0	0	1	0	0	1	0	0	0	1	0	0	0
2020-12-20 01:21:19	2	0.527822	2	0.950673	6	3	0.677142	7		1	2	1	3	2	1	Lombok Timur	5	1.47217					Kecamatan Jerowaru						3	1	1	0	1	1	1	1	0	1	0	0	0	1	0	0	0	0	0	0	0
2020-12-20 01:29:06	1	0.790023	2	0.950673	3	3	0.677142	11		1	1	1	1	2	1	Lombok Timur	5	1.47217					Kecamatan Jerowaru						5	0	0	0	1	1	1	0	0	1	1	0	0	1	0	0	0	1	0	0	0
2020-12-20 01:46:04	2	0.527822	1	1.05819	3	3	0.677142	1		2	2	1	2	2	1	Lombok Timur	5	1.47217					Kecamatan Keruak						4	0	1	0	1	1	1	1	0	0	1	0	0	0	0	0	0	0	0	0	0
2020-12-20 05:18:39	2	0.527822	2	0.950673	4	3	0.677142	12		1	1	1	1	2	1	Lombok Timur	5	1.47217					Kecamatan Keruak						2	1	1	0	1	1	1	1	0	1	0	0	0	0	0	0	0	1	1	0	0
2020-12-20 05:35:42	2	0.527822	1	1.05819	2	4	0.227675	6		1	1	1	1	2	1	Lombok Timur	5	1.47217					Kecamatan Keruak						5	1	1	0	1	1	1	1	1	1	1	0	1	1	1	1	1	1	1	1	1
2020-12-20 07:34:00	3	0.930017	2	0.950673	3	2	2.79633	8		1	1	1	1	2	1	Lombok Timur	5	1.47217					Kecamatan Keruak						2	1	1	1	1	1	1	1	0	1	0	0	0	1	0	0	0	0	0	0	0
2020-12-20 08:44:46	1	0.790023	1	1.05819	4	3	0.677142	1		1	1	1	1	2	1	Lombok Timur	5	1.47217					Kecamatan Keruak						2	1	0	1	1	1	0	0	1	0	0	1	1	0	1	1	0	1	1	0	1
2020-12-20 10:07:02	1	0.790023	1	1.05819	2	3	0.677142	1		2	2	1	1	2	1	Lombok Timur	5	1.47217					Kecamatan Keruak						5	1	1	0	1	1	1	0	1	0	1	1	1	1	1	0	0	0	0	0	0
2020-12-20 10:29:14	3	0.930017	2	0.950673	2	2	2.79633	8		2	3	1	1	2	1	Lombok Timur	5	1.47217					Kecamatan Labuhan Haji						3	1	1	1	1	1	1	0	0	0	0	0	0	1	0	0	0	0	0	0	0
2020-12-21 00:19:30	2	0.527822	2	0.950673	4	3	0.677142	13		1	2	1	1	2	1	Lombok Timur	5	1.47217					Kecamatan Jerowaru						2	0	1	0	1	1	1	0	0	1	0	0	0	1	0	0	0	1	0	0	0
2020-12-21 09:53:10	2	0.527822	1	1.05819	5	3	0.677142	7		1	1	1	1	2	1	Lombok Timur	5	1.47217					Kecamatan Selong						2	0	1	0	0	1	1	0	1	1	1	0	0	0	0	0	0	0	0	0	0
2020-12-21 11:55:31	4	1.60951	2	0.950673	5	3	0.677142	8		2	1	1	1	2	1	Lombok Timur	5	1.47217					Kecamatan Pringgabaya						2	1	0	0	1	1	1	1	0	1	1	0	0	1	0	1	0	1	0	0	1
2020-12-22 09:54:59	3	0.930017	1	1.05819	4	3	0.677142	5		1	1	2	1	2	1	Lombok Timur	5	1.47217					Kecamatan Terara						2	1	1	1	1	1	1	1	0	0	1	0	0	0	0	0	0	0	0	0	0
2020-12-22 18:52:29	1	0.790023	1	1.05819	7	3	0.677142	7		1	1	1	1	2	1	Lombok Timur	5	1.47217					Kecamatan Aikmel						2	1	1	0	1	1	1	1	0	1	0	0	0	0	0	0	0	1	0	0	0
2020-12-23 10:26:51	3	0.930017	2	0.950673	3	4	0.227675	12		1	2	1	2	2	1	Lombok Timur	5	1.47217					Kecamatan Selong						2	1	1	0	1	0	1	0	1	0	0	0	0	1	0	0	0	1	0	0	0
2020-12-24 05:36:50	3	0.930017	1	1.05819	4	3	0.677142	12		1	2	1	2	2	1	Lombok Timur	5	1.47217					Kecamatan Sakra Timur						3	0	1	1	1	1	1	0	0	1	0	0	0	1	0	0	0	1	0	0	0
2020-12-25 11:33:44	3	0.930017	2	0.950673	5	4	0.227675	11		2	3	3	3	2	1	Lombok Timur	5	1.47217					Kecamatan Selong						3	1	1	1	1	1	1	0	0	0	1	0	0	0	0	0	0	1	0	0	0
2020-12-25 14:07:58	3	0.930017	2	0.950673	5	3	0.677142	13	Yg skrng ibu rumah tangga	2	2	1	1	2	1	Lombok Timur	5	1.47217					Kecamatan Pringgabaya						2	1	1	0	1	1	1	0	0	1	0	0	0	0	0	0	0	1	0	0	0
2020-12-25 15:20:26	5	2.53176	2	0.950673	7	3	0.677142	4		3	3	2	3	2	1	Lombok Timur	5	1.47217					Kecamatan Selong						4	0	0	0	1	0	0	0	0	1	1	0	0	1	0	0	0	1	0	0	0
2020-12-26 12:36:57	4	1.60951	1	1.05819	4	3	0.677142	3		3	3	2	3	2	1	Lombok Timur	5	1.47217					Kecamatan Keruak						4	1	0	1	1	1	1	0	0	0	0	0	0	1	0	1	0	1	0	0	1
2020-12-26 13:20:38	4	1.60951	1	1.05819	5	2	2.79633	9		2	2	1	1	2	1	Lombok Timur	5	1.47217					Kecamatan Labuhan Haji						5	1	1	0	1	1	1	0	0	1	0	0	0	1	0	0	0	0	0	0	0
2020-12-27 02:40:06	3	0.930017	1	1.05819	6	4	0.227675	5		2	2	2	2	2	1	Lombok Timur	5	1.47217					Kecamatan Pringgasela						2	0	0	0	1	1	1	0	0	1	1	0	0	1	0	0	0	1	0	0	0
2020-12-27 06:00:01	3	0.930017	1	1.05819	9	3	0.677142	12		1	1	1	1	2	1	Lombok Timur	5	1.47217					Kecamatan Suralaga						2	2	1	1	1	0	1	0	0	0	0	0	0	1	0	0	0	0	0	0	0
2020-12-28 23:27:43	4	1.60951	1	1.05819	5	4	0.227675	11		2	2	2	2	2	1	Lombok Timur	5	1.47217					Kecamatan Wanasaba						2	1	1	0	1	0	2	0	0	0	0	0	0	1	0	0	0	0	0	0	0
2020-12-30 08:30:50	3	0.930017	1	1.05819	10	3	0.677142	13	Petani	1	1	1	1	2	1	Lombok Timur	5	1.47217					Kecamatan Selong						2	0	0	0	1	1	1	1	0	0	0	1	0	0	1	0	0	0	0	0	0
2020-11-24 09:15:11	1	0.790023	2	0.950673	8	3	0.677142	13	Mahasiswa	1	1	1	1	2	1	Lombok Utara	3	0.77582			Kecamatan Gangga								5	0	1	1	1	1	1	1	0	1	0	0	0	1	1	0	0	1	0	0	0
2020-11-24 09:18:08	1	0.790023	2	0.950673	6	3	0.677142	7		1	1	1	1	2	1	Lombok Utara	3	0.77582			Kecamatan Tanjung								4	1	1	1	1	0	0	0	0	1	0	0	0	1	0	0	0	0	0	0	0
2020-11-24 09:33:32	4	1.60951	1	1.05819	5	3	0.677142	5		4	4	4	4	2	1	Lombok Utara	3	0.77582			Kecamatan Pemenang								2	1	0	0	1	1	1	1	0	0	1	0	0	0	0	0	0	1	0	0	0
2020-11-24 09:33:55	3	0.930017	1	1.05819	2	4	0.227675	5		2	2	2	2	2	1	Lombok Utara	3	0.77582			Kecamatan Pemenang								2	1	1	1	1	1	1	1	0	0	1	0	0	0	0	0	0	1	0	0	0
2020-11-24 09:54:31	3	0.930017	1	1.05819	4	4	0.227675	5		4	4	4	4	2	1	Lombok Utara	3	0.77582			Kecamatan Gangga								3	0	0	0	1	1	1	1	1	1	1	0	0	1	1	1	0	1	1	0	1
2020-11-24 10:14:31	2	0.527822	2	0.950673	2	4	0.227675	4		2	2	2	2	2	1	Lombok Utara	3	0.77582			Kecamatan Tanjung								3	1	1	0	1	1	1	1	1	1	1	0	0	0	0	1	0	1	1	0	1
2020-11-24 10:19:10	2	0.527822	1	1.05819	6	3	0.677142	9		2	2	2	2	2	1	Lombok Utara	3	0.77582			Kecamatan Tanjung								4	0	0	0	1	1	1	1	1	1	1	0	0	1	0	1	1	1	1	0	1
2020-11-24 10:22:24	2	0.527822	2	0.950673	3	4	0.227675	13	Mahasiswa	1	2	1	2	2	1	Lombok Utara	3	0.77582			Kecamatan Gangga								3	1	1	1	1	1	1	1	0	1	1	0	0	1	0	0	0	1	1	0	0
2020-11-24 11:23:41	2	0.527822	2	0.950673	3	4	0.227675	11		2	1	2	1	2	1	Lombok Utara	3	0.77582			Kecamatan Gangga								2	0	0	0	1	0	1	0	0	1	1	0	0	1	0	0	0	1	0	0	0
2020-11-24 11:39:36	2	0.527822	1	1.05819	6	4	0.227675	7		1	1	1	1	2	1	Lombok Utara	3	0.77582			Kecamatan Kayangan								2	1	1	1	0	0	0	0	0	0	0	0	0	1	1	0	0	1	0	0	0
2020-11-24 11:57:59	2	0.527822	1	1.05819	5	3	0.677142	12		2	2	1	1	2	1	Lombok Utara	3	0.77582			Kecamatan Pemenang								2	1	1	0	1	1	1	0	0	1	0	0	0	0	0	0	0	0	0	0	0
2020-11-24 12:01:15	2	0.527822	1	1.05819	3	4	0.227675	12		3	3	3	3	2	1	Lombok Utara	3	0.77582			Kecamatan Tanjung								3	0	0	0	1	1	1	1	0	1	1	0	0	1	0	0	0	1	0	0	0
2020-11-24 12:07:06	3	0.930017	1	1.05819	4	4	0.227675	4		4	2	4	2	2	1	Lombok Utara	3	0.77582			Kecamatan Pemenang								2	0	0	0	1	0	1	1	0	1	1	0	0	0	0	0	0	0	0	0	0
2020-11-24 12:11:59	3	0.930017	1	1.05819	4	4	0.227675	4		3	3	3	3	2	1	Lombok Utara	3	0.77582			Kecamatan Pemenang								3	1	1	1	1	1	1	0	0	0	1	0	0	0	0	0	0	1	0	0	0
2020-11-24 12:30:57	3	0.930017	1	1.05819	2	4	0.227675	5		3	2	3	2	2	1	Lombok Utara	3	0.77582			Kecamatan Tanjung								3	0	1	0	1	1	1	1	1	1	1	0	0	1	1	1	1	1	1	1	1
2020-11-24 12:58:20	3	0.930017	2	0.950673	5	4	0.227675	8		1	1	1	2	2	1	Lombok Utara	3	0.77582			Kecamatan Pemenang								2	0	0	0	1	1	1	1	0	0	1	0	0	1	0	0	0	1	0	0	0
2020-11-24 13:11:24	4	1.60951	2	0.950673	5	4	0.227675	11		2	2	2	3	2	1	Lombok Utara	3	0.77582			Kecamatan Pemenang								5	0	1	0	1	1	1	0	1	1	1	0	0	1	1	0	0	1	0	0	1
2020-11-24 14:00:34	3	0.930017	1	1.05819	3	4	0.227675	5		3	2	2	2	2	1	Lombok Utara	3	0.77582			Kecamatan Tanjung								3	1	0	1	1	1	1	1	0	1	0	0	0	1	0	0	0	1	0	0	0
2020-11-24 14:00:48	2	0.527822	2	0.950673	3	4	0.227675	4		2	1	2	1	2	1	Lombok Utara	3	0.77582			Kecamatan Kayangan								3	0	0	0	1	1	1	1	0	1	1	0	0	1	1	0	1	1	0	0	0
2020-11-24 14:15:16	2	0.527822	1	1.05819	1	3	0.677142	4		1	2	1	1	2	1	Lombok Utara	3	0.77582			Kecamatan Tanjung								3	0	0	0	1	0	1	1	0	1	0	0	0	1	0	0	0	1	0	0	0
2020-11-24 14:04:39	2	0.527822	1	1.05819	4	4	0.227675	13	Pegawai kontrak	2	2	2	2	2	1	Lombok Utara	3	0.77582			Kecamatan Kayangan								2	1	0	1	1	1	1	0	0	0	0	0	0	1	0	0	0	0	0	0	0
2020-11-24 14:11:09	2	0.527822	1	1.05819	5	3	0.677142	12		1	1	1	1	2	1	Lombok Utara	3	0.77582			Kecamatan Tanjung								2	2	1	0	1	1	1	0	0	0	1	0	0	0	0	1	0	0	0	0	0
2020-11-24 14:20:24	2	0.527822	2	0.950673	5	4	0.227675	4		2	2	2	3	2	1	Lombok Utara	3	0.77582			Kecamatan Gangga								3	1	1	0	1	1	1	1	0	1	1	0	0	1	0	0	0	1	0	0	0
2020-11-24 14:24:12	3	0.930017	2	0.950673	3	4	0.227675	5		2	2	1	1	2	1	Lombok Utara	3	0.77582			Kecamatan Bayan								3	1	1	1	1	1	1	0	0	1	0	0	0	1	0	0	0	1	0	0	0
2020-11-24 14:27:31	2	0.527822	1	1.05819	1	4	0.227675	4		3	2	3	3	2	1	Lombok Utara	3	0.77582			Kecamatan Tanjung								2	0	1	0	1	0	1	1	0	0	1	0	0	1	1	1	0	1	1	0	0
2020-11-24 14:33:39	3	0.930017	2	0.950673	3	2	2.79633	8		2	2	2	2	2	1	Lombok Utara	3	0.77582			Kecamatan Kayangan								2	0	0	0	1	1	1	0	0	1	1	0	0	1	0	0	0	1	0	0	0
2020-11-24 14:42:26	2	0.527822	1	1.05819	3	4	0.227675	4		3	2	3	2	2	1	Lombok Utara	3	0.77582			Kecamatan Gangga								2	1	0	0	1	0	0	1	0	1	1	0	0	1	1	1	0	1	0	0	1
2020-11-24 14:44:26	2	0.527822	2	0.950673	1	4	0.227675	5		4	2	4	2	2	1	Lombok Utara	3	0.77582			Kecamatan Tanjung								2	0	1	0	1	1	1	1	1	0	1	0	0	1	1	1	0	1	0	0	0
2020-11-24 14:48:20	2	0.527822	1	1.05819	2	4	0.227675	9		2	2	2	2	2	1	Lombok Utara	3	0.77582			Kecamatan Bayan								2	1	1	1	1	1	1	1	0	1	0	0	0	0	0	0	0	1	0	0	1
2020-11-24 15:23:14	3	0.930017	1	1.05819	3	2	2.79633	9		1	1	1	1	2	1	Lombok Utara	3	0.77582			Kecamatan Kayangan								2	2	1	2	1	2	0	0	1	0	0	0	0	0	0	0	0	0	0	0	0
2020-11-24 15:08:48	3	0.930017	2	0.950673	5	4	0.227675	4		2	2	2	2	2	1	Lombok Utara	3	0.77582			Kecamatan Bayan								2	1	1	0	1	1	1	0	0	0	1	0	0	1	0	0	0	1	0	0	0
2020-11-24 15:35:28	2	0.527822	1	1.05819	7	3	0.677142	9		1	1	1	1	2	1	Lombok Utara	3	0.77582			Kecamatan Kayangan								2	1	0	1	1	1	1	0	0	0	1	0	0	1	0	0	0	0	0	0	0
2020-11-24 15:42:47	2	0.527822	1	1.05819	2	3	0.677142	12		1	1	1	2	2	1	Lombok Utara	3	0.77582			Kecamatan Kayangan								2	1	1	0	1	1	1	0	1	1	1	0	0	1	1	0	0	1	1	0	0
2020-11-24 15:58:21	3	0.930017	1	1.05819	6	3	0.677142	5		3	3	1	2	2	1	Lombok Utara	3	0.77582			Kecamatan Pemenang								3	1	2	0	1	1	1	0	0	1	0	0	0	1	0	0	0	0	1	0	0
2020-11-24 15:54:55	1	0.790023	1	1.05819	6	2	2.79633	13	Belum kerja masih sekolah	1	1	1	1	2	1	Lombok Utara	3	0.77582			Kecamatan Bayan								1	1	1	1	1	1	1	1	0	0	0	0	0	1	0	0	0	0	0	0	0
2020-11-24 16:20:38	3	0.930017	1	1.05819	3	3	0.677142	2		1	1	1	1	2	1	Lombok Utara	3	0.77582			Kecamatan Kayangan								1	2	2	2	0	2	2	0	0	0	0	0	0	1	0	0	0	0	0	0	0
2020-11-24 18:46:22	2	0.527822	1	1.05819	4	4	0.227675	7		1	1	1	1	2	1	Lombok Utara	3	0.77582			Kecamatan Kayangan								2	0	0	0	1	1	1	0	0	1	1	0	0	0	0	0	0	1	0	0	0
2020-11-24 22:24:06	2	0.527822	1	1.05819	4	2	2.79633	12		1	2	1	2	2	1	Lombok Utara	3	0.77582			Kecamatan Tanjung								2	0	0	0	1	0	0	0	0	1	0	0	0	0	0	0	0	1	0	0	0
2020-11-24 22:56:21	2	0.527822	1	1.05819	6	3	0.677142	5		1	1	2	2	2	1	Lombok Utara	3	0.77582			Kecamatan Kayangan								2	1	1	0	1	1	1	0	0	0	1	0	0	0	0	0	0	1	0	0	0
2020-11-24 23:28:11	2	0.527822	1	1.05819	5	3	0.677142	7		1	1	1	1	2	1	Lombok Utara	3	0.77582			Kecamatan Tanjung								2	1	1	1	0	1	1	1	0	1	0	0	0	0	0	0	0	1	0	0	0
2020-11-25 00:04:45	3	0.930017	1	1.05819	3	2	2.79633	9		4	4	1	1	2	1	Lombok Utara	3	0.77582			Kecamatan Kayangan								2	0	0	0	1	1	1	1	0	0	1	0	0	0	0	0	0	0	0	0	0
2020-11-25 01:29:55	2	0.527822	1	1.05819	3	4	0.227675	4		3	2	3	3	2	1	Lombok Utara	3	0.77582			Kecamatan Tanjung								3	0	1	0	1	0	0	0	1	1	1	0	0	1	1	1	0	1	0	0	0
2020-11-25 02:44:07	2	0.527822	1	1.05819	7	3	0.677142	13	Pariwisata	2	1	1	1	2	1	Lombok Utara	3	0.77582			Kecamatan Pemenang								2	1	0	0	1	1	1	0	0	1	1	0	0	1	0	0	0	1	1	1	0
2020-11-25 03:04:36	2	0.527822	1	1.05819	3	2	2.79633	5		1	1	1	1	2	1	Lombok Utara	3	0.77582			Kecamatan Pemenang								4	0	0	0	1	2	1	1	0	0	0	0	0	1	0	0	0	0	0	0	0
2020-11-25 05:32:48	3	0.930017	2	0.950673	4	4	0.227675	5		2	2	2	2	2	1	Lombok Utara	3	0.77582			Kecamatan Kayangan								2	1	0	2	1	1	1	1	0	0	1	0	0	1	1	0	0	0	0	0	0
2020-11-25 05:38:28	3	0.930017	2	0.950673	5	4	0.227675	11		1	1	1	1	2	1	Lombok Utara	3	0.77582			Kecamatan Pemenang								1	1	1	1	1	1	1	0	0	0	0	0	0	1	0	0	0	0	0	0	0
2020-11-25 10:19:36	4	1.60951	1	1.05819	4	3	0.677142	5		2	2	2	2	2	1	Lombok Utara	3	0.77582			Kecamatan Tanjung								3	0	0	0	1	1	1	1	0	0	1	0	0	1	0	0	0	0	0	0	0
2020-11-25 10:59:40	4	1.60951	1	1.05819	6	3	0.677142	6		2	3	2	2	2	1	Lombok Utara	3	0.77582			Kecamatan Pemenang								5	1	0	0	1	1	1	0	0	1	1	0	0	1	0	0	0	1	0	0	0
2020-11-25 11:16:34	3	0.930017	2	0.950673	4	4	0.227675	11		2	2	2	2	2	1	Lombok Utara	3	0.77582			Kecamatan Pemenang								3	0	1	0	1	1	1	1	0	1	1	0	0	1	0	0	1	1	0	0	1
2020-11-25 11:37:12	2	0.527822	2	0.950673	2	4	0.227675	6		2	2	2	2	2	1	Lombok Utara	3	0.77582			Kecamatan Tanjung								2	0	0	0	1	1	1	1	1	1	0	0	1	1	1	0	0	0	0	0	0
2020-11-25 12:32:00	4	1.60951	1	1.05819	5	3	0.677142	6		4	4	2	4	2	1	Lombok Utara	3	0.77582			Kecamatan Pemenang								2	1	1	1	1	1	1	0	0	0	1	0	0	1	0	0	0	1	0	0	0
2020-11-25 23:39:15	3	0.930017	2	0.950673	3	4	0.227675	6		1	2	1	1	2	1	Lombok Utara	3	0.77582			Kecamatan Tanjung								3	0	0	0	1	1	1	0	0	1	1	0	0	1	1	1	0	1	0	0	1
2020-11-26 06:08:13	2	0.527822	2	0.950673	3	3	0.677142	8		2	2	1	1	2	1	Lombok Utara	3	0.77582			Kecamatan Bayan								3	0	0	0	1	1	1	1	0	0	1	0	0	0	0	0	0	0	0	0	0
2020-11-27 01:55:59	2	0.527822	1	1.05819	5	3	0.677142	12		1	1	1	1	2	1	Lombok Utara	3	0.77582			Kecamatan Pemenang								2	1	1	1	1	1	1	1	0	0	1	0	0	0	0	0	0	0	0	0	0
2020-11-27 02:00:14	2	0.527822	2	0.950673	4	3	0.677142	7		1	1	1	1	2	1	Lombok Utara	3	0.77582			Kecamatan Gangga								2	1	1	1	1	1	1	0	0	0	0	0	0	1	0	0	0	1	0	0	0
2020-11-27 04:08:59	1	0.790023	1	1.05819	4	4	0.227675	13	Mahasiswa	1	1	1	1	2	1	Lombok Utara	3	0.77582			Kecamatan Gangga								5	0	1	0	1	1	1	0	0	0	0	0	0	1	0	0	0	0	0	0	0
2020-11-27 04:03:33	1	0.790023	1	1.05819	5	4	0.227675	7		1	1	1	1	2	1	Lombok Utara	3	0.77582			Kecamatan Tanjung								2	1	1	1	1	1	1	1	1	0	0	0	0	0	0	0	0	1	0	0	0
2020-11-27 15:18:55	2	0.527822	2	0.950673	7	3	0.677142	7		1	1	1	1	2	1	Lombok Utara	3	0.77582			Kecamatan Gangga								3	1	1	1	1	0	1	0	0	1	1	0	0	1	0	0	1	1	0	0	1
2020-11-29 13:49:22	2	0.527822	1	1.05819	3	3	0.677142	5		2	2	2	2	2	1	Lombok Utara	3	0.77582			Kecamatan Kayangan								2	0	0	0	1	1	1	1	0	1	1	0	0	1	1	0	0	1	0	0	0
2020-12-01 11:57:00	2	0.527822	1	1.05819	2	3	0.677142	12		1	1	1	1	2	1	Lombok Utara	3	0.77582			Kecamatan Tanjung								4	1	0	0	1	1	1	0	0	1	1	0	0	1	0	0	0	0	0	0	0
2020-12-03 06:07:31	2	0.527822	1	1.05819	3	3	0.677142	12		2	2	1	2	2	1	Lombok Utara	3	0.77582			Kecamatan Tanjung								2	1	1	1	1	1	1	0	0	0	1	0	0	1	0	0	0	0	0	0	1
2020-12-03 06:51:38	3	0.930017	1	1.05819	3	3	0.677142	5		2	2	2	2	2	1	Lombok Utara	3	0.77582			Kecamatan Tanjung								2	1	0	0	1	1	1	1	0	1	0	0	0	0	0	0	0	1	0	0	1
2020-12-03 06:55:23	2	0.527822	1	1.05819	3	3	0.677142	13		1	1	1	2	2	1	Lombok Utara	3	0.77582			Kecamatan Tanjung								2	1	0	1	1	1	1	1	0	1	0	0	0	0	0	0	0	0	0	0	1
2020-12-03 08:25:02	2	0.527822	1	1.05819	5	3	0.677142	12		1	1	1	1	2	1	Lombok Utara	3	0.77582			Kecamatan Tanjung								2	0	1	1	1	1	1	0	1	0	0	0	0	0	0	0	0	1	0	0	0
2020-12-03 08:34:11	2	0.527822	1	1.05819	6	3	0.677142	5		2	2	2	1	2	1	Lombok Utara	3	0.77582			Kecamatan Tanjung								3	1	1	1	1	1	1	1	0	1	1	0	0	1	0	0	0	0	0	0	0
2020-12-03 08:38:23	3	0.930017	1	1.05819	3	3	0.677142	5		4	3	2	2	2	1	Lombok Utara	3	0.77582			Kecamatan Tanjung								4	1	0	0	1	1	1	0	0	0	0	0	0	1	0	0	0	0	0	0	0
2020-12-03 08:33:54	2	0.527822	1	1.05819	3	2	2.79633	1		1	1	1	1	2	1	Lombok Utara	3	0.77582			Kecamatan Pemenang								2	1	0	0	1	1	1	0	0	0	0	0	0	1	0	0	0	1	0	0	0
2020-12-03 08:35:53	3	0.930017	1	1.05819	4	2	2.79633	9		1	1	1	1	2	1	Lombok Utara	3	0.77582			Kecamatan Tanjung								3	1	0	0	1	1	1	0	0	1	0	0	0	0	0	0	0	1	0	0	0
2020-12-03 09:38:52	3	0.930017	1	1.05819	4	2	2.79633	12		1	1	1	1	2	1	Lombok Utara	3	0.77582			Kecamatan Pemenang								2	2	0	0	1	1	1	0	0	0	0	0	0	0	1	0	0	1	0	0	0
2020-12-03 10:20:19	3	0.930017	2	0.950673	2	4	0.227675	5		3	2	1	2	2	1	Lombok Utara	3	0.77582			Kecamatan Pemenang								3	1	1	0	1	1	1	0	0	1	1	0	0	1	0	0	0	1	1	1	0
2020-12-03 13:14:37	2	0.527822	1	1.05819	6	3	0.677142	1		2	2	2	2	2	1	Lombok Utara	3	0.77582			Kecamatan Tanjung								2	1	0	1	0	0	0	1	0	0	1	0	0	1	0	0	0	0	0	1	0
2020-12-03 13:17:41	2	0.527822	2	0.950673	4	3	0.677142	7		1	2	1	1	2	1	Lombok Utara	3	0.77582			Kecamatan Pemenang								5	0	0	0	1	1	1	0	0	1	0	0	0	1	0	0	0	1	0	0	0
2020-12-04 04:55:05	3	0.930017	2	0.950673	6	2	2.79633	8		2	1	1	1	2	1	Lombok Utara	3	0.77582			Kecamatan Bayan								2	1	1	1	1	1	1	0	0	0	0	0	0	1	0	0	0	1	0	0	0
2020-12-12 09:44:34	3	0.930017	1	1.05819	1	3	0.677142	5		2	1	2	1	2	1	Lombok Utara	3	0.77582			Kecamatan Pemenang								3	1	1	0	1	1	1	0	0	0	0	0	0	1	0	0	0	1	0	0	0
2020-12-13 07:29:04	3	0.930017	2	0.950673	4	4	0.227675	13	Guru honorer	1	1	1	1	2	1	Lombok Utara	3	0.77582			Kecamatan Bayan								3	1	1	1	1	1	1	1	0	0	1	0	0	0	0	0	0	0	0	0	0
2020-12-13 08:34:51	3	0.930017	1	1.05819	4	2	2.79633	12		1	2	3	3	2	1	Lombok Utara	3	0.77582			Kecamatan Bayan								2	1	1	0	1	0	1	0	0	0	0	0	0	1	0	0	0	0	0	0	0
2020-12-13 10:32:11	3	0.930017	2	0.950673	4	3	0.677142	4		2	2	2	2	2	1	Lombok Utara	3	0.77582			Kecamatan Tanjung								2	1	1	1	1	1	1	0	0	1	0	0	0	1	0	0	0	1	0	0	0
2020-12-13 21:21:35	3	0.930017	1	1.05819	3	3	0.677142	12		1	1	1	1	2	1	Lombok Utara	3	0.77582			Kecamatan Tanjung								2	1	0	0	1	1	1	1	1	0	0	0	0	0	0	0	0	0	0	0	0
2020-12-14 09:36:21	3	0.930017	2	0.950673	6	4	0.227675	13	Wirawasta	1	1	1	1	2	1	Lombok Utara	3	0.77582			Kecamatan Gangga								2	1	1	0	1	1	1	0	0	1	0	0	0	1	0	0	0	1	0	0	0
2020-12-14 15:48:05	3	0.930017	2	0.950673	5	3	0.677142	8		1	1	1	1	2	1	Lombok Utara	3	0.77582			Kecamatan Gangga								2	1	1	0	1	1	1	1	0	1	0	0	0	0	0	0	0	0	0	0	0
2020-12-15 01:04:43	3	0.930017	2	0.950673	3	4	0.227675	8		2	2	1	2	2	1	Lombok Utara	3	0.77582			Kecamatan Tanjung								2	1	0	1	1	1	1	0	0	1	1	0	0	1	0	1	0	1	0	0	0
2020-12-15 07:08:32	3	0.930017	1	1.05819	2	4	0.227675	4		2	2	2	2	2	1	Lombok Utara	3	0.77582			Kecamatan Gangga								3	1	1	1	1	0	1	0	0	1	0	0	0	1	0	0	0	0	0	0	0
2020-12-15 10:53:34	4	1.60951	1	1.05819	5	2	2.79633	5		4	3	1	2	2	1	Lombok Utara	3	0.77582			Kecamatan Pemenang								3	1	1	0	1	1	1	0	0	1	1	0	0	1	0	0	0	0	0	0	0
2020-12-23 12:34:30	4	1.60951	2	0.950673	3	4	0.227675	10		4	4	4	4	2	1	Lombok Utara	3	0.77582			Kecamatan Tanjung								3	0	0	0	1	1	1	1	0	0	1	0	0	1	0	0	0	1	0	0	0
2020-12-24 09:34:31	4	1.60951	1	1.05819	5	2	2.79633	9		1	2	1	2	2	1	Lombok Utara	3	0.77582			Kecamatan Bayan								3	0	0	0	1	1	1	1	0	1	1	0	0	0	0	0	0	1	0	0	0
2020-11-24 09:14:20	2	0.527822	1	1.05819	4	3	0.677142	7		2	2	1	2	1	1	Mataram Kota	1	0.488656	Kecamatan Cakranegara										3	0	1	0	1	1	1	0	0	1	0	0	0	0	0	0	0	1	0	0	0
2020-11-24 09:13:11	2	0.527822	1	1.05819	3	3	0.677142	7		1	1	1	1	1	1	Mataram Kota	1	0.488656	Kecamatan Sekarbela										3	0	1	1	1	0	1	0	0	1	1	0	0	1	0	0	0	1	0	0	0
2020-11-24 10:25:34	2	0.527822	1	1.05819	4	4	0.227675	13	Kontrak pemerintah	2	2	2	2	1	1	Mataram Kota	1	0.488656	Kecamatan Ampenan										3	0	1	0	1	1	1	1	0	1	1	0	0	1	0	1	1	0	0	0	0
2020-11-24 09:15:11	2	0.527822	1	1.05819	3	4	0.227675	11		3	3	3	3	1	1	Mataram Kota	1	0.488656	Kecamatan Sekarbela										2	1	1	1	1	1	1	1	0	0	1	0	0	0	1	1	1	1	0	0	1
2020-11-24 09:16:58	3	0.930017	2	0.950673	3	4	0.227675	11		3	2	2	2	1	1	Mataram Kota	1	0.488656	Kecamatan Ampenan										3	0	0	0	1	0	0	1	0	1	1	0	0	1	1	0	0	1	0	0	0
2020-11-24 09:29:49	3	0.930017	2	0.950673	4	4	0.227675	11		4	3	4	4	1	1	Mataram Kota	1	0.488656	Kecamatan Mataram										5	0	0	0	1	1	1	1	1	1	1	0	1	1	1	1	0	1	0	1	1
2020-11-24 10:51:53	5	2.53176	2	0.950673	4	4	0.227675	4		4	4	4	4	1	1	Mataram Kota	1	0.488656	Kecamatan Mataram										3	0	0	0	1	0	0	1	1	1	1	0	0	1	1	1	0	1	0	0	0
2020-11-24 09:31:55	2	0.527822	2	0.950673	3	4	0.227675	8		1	2	2	2	1	1	Mataram Kota	1	0.488656	Kecamatan Sekarbela										2	1	0	0	1	1	1	0	0	1	1	0	0	1	1	0	1	1	0	0	1
2020-11-24 09:38:38	2	0.527822	2	0.950673	6	4	0.227675	5		2	2	2	2	1	1	Mataram Kota	1	0.488656	Kecamatan Mataram										3	1	1	0	1	1	1	1	1	1	1	0	0	1	0	0	0	1	0	0	1
2020-11-24 09:33:31	2	0.527822	1	1.05819	5	3	0.677142	9		1	1	1	1	1	1	Mataram Kota	1	0.488656	Kecamatan Ampenan										4	0	0	0	1	1	1	1	1	1	1	0	0	1	1	0	0	0	0	0	1
2020-11-24 09:34:04	1	0.790023	1	1.05819	4	3	0.677142	7		1	1	1	1	1	1	Mataram Kota	1	0.488656	Kecamatan Sekarbela										5	1	1	1	1	1	1	0	0	0	0	0	0	1	0	0	0	0	0	0	0
2020-11-24 09:37:09	2	0.527822	2	0.950673	6	4	0.227675	12		1	1	1	1	1	1	Mataram Kota	1	0.488656	Kecamatan Selaparang										5	1	1	1	1	1	1	0	0	0	0	0	0	1	0	0	0	0	0	0	0
2020-11-24 09:37:54	1	0.790023	2	0.950673	2	4	0.227675	7		2	1	1	2	1	1	Mataram Kota	1	0.488656	Kecamatan Sekarbela										2	1	0	0	1	0	0	1	0	0	0	0	0	1	0	0	0	1	0	0	0
2020-11-24 09:39:59	2	0.527822	2	0.950673	4	4	0.227675	13	Asisten Peneliti	1	1	1	1	1	1	Mataram Kota	1	0.488656	Kecamatan Selaparang										2	0	0	0	1	1	1	1	0	0	1	0	0	1	0	0	0	1	0	0	1
2020-11-24 09:38:04	5	2.53176	2	0.950673	10	4	0.227675	11		4	4	4	3	1	1	Mataram Kota	1	0.488656	Kecamatan Ampenan										5	1	1	0	1	0	1	1	0	0	0	0	0	1	0	0	0	0	0	0	1
2020-11-24 09:47:22	4	1.60951	2	0.950673	3	3	0.677142	6		3	2	1	1	1	1	Mataram Kota	1	0.488656	Kecamatan Sekarbela										3	0	0	0	1	1	1	0	0	1	1	0	0	1	0	0	1	0	0	0	0
2020-11-24 09:43:10	2	0.527822	1	1.05819	4	4	0.227675	11		1	2	1	1	1	1	Mataram Kota	1	0.488656	Kecamatan Mataram										2	1	0	0	1	1	1	0	0	0	0	0	0	1	0	0	0	1	0	0	0
2020-11-24 09:42:25	3	0.930017	1	1.05819	5	4	0.227675	11		3	3	3	3	1	1	Mataram Kota	1	0.488656	Kecamatan Sekarbela										4	1	0	0	1	0	1	1	0	0	1	0	0	0	0	0	1	1	0	0	1
2020-11-24 09:49:23	4	1.60951	1	1.05819	5	4	0.227675	4		3	2	3	2	1	1	Mataram Kota	1	0.488656	Kecamatan Ampenan										4	1	1	0	1	1	1	0	0	1	1	0	0	1	1	1	0	0	0	0	0
2020-11-24 09:47:10	2	0.527822	2	0.950673	4	4	0.227675	5		2	2	1	1	1	1	Mataram Kota	1	0.488656	Kecamatan Ampenan										4	0	1	1	1	1	1	0	1	0	0	0	0	0	0	0	0	1	0	0	0
2020-11-24 09:54:12	3	0.930017	1	1.05819	8	4	0.227675	11		3	2	3	3	1	1	Mataram Kota	1	0.488656	Kecamatan Mataram										2	1	0	0	1	0	1	1	1	1	1	0	0	1	1	0	0	1	0	0	0
2020-11-24 09:51:57	4	1.60951	2	0.950673	3	4	0.227675	4		3	3	2	3	1	1	Mataram Kota	1	0.488656	Kecamatan Sekarbela										5	1	1	0	1	1	1	0	0	1	0	0	0	0	0	1	0	1	0	0	1
2020-11-24 09:52:10	3	0.930017	2	0.950673	6	4	0.227675	11		2	2	2	2	1	1	Mataram Kota	1	0.488656	Kecamatan Ampenan										3	0	0	0	1	1	1	1	0	1	1	0	0	1	0	0	0	1	0	0	0
2020-11-24 09:58:01	5	2.53176	1	1.05819	1	4	0.227675	11		4	3	4	3	1	1	Mataram Kota	1	0.488656	Kecamatan Mataram										4	0	0	0	1	1	1	1	0	0	1	0	0	0	0	0	0	1	0	0	0
2020-11-24 10:01:24	3	0.930017	2	0.950673	2	4	0.227675	11		2	2	2	2	1	1	Mataram Kota	1	0.488656	Kecamatan Sekarbela										2	0	0	0	1	0	0	1	1	1	1	0	0	1	1	0	0	1	0	0	1
2020-11-24 10:06:39	2	0.527822	2	0.950673	5	4	0.227675	10		4	1	4	2	1	1	Mataram Kota	1	0.488656	Kecamatan Ampenan										3	1	1	1	1	1	1	1	0	1	0	0	1	1	0	0	0	1	0	0	0
2020-11-24 10:11:52	5	2.53176	1	1.05819	7	3	0.677142	4		3	3	3	3	1	1	Mataram Kota	1	0.488656	Kecamatan Sekarbela										2	0	1	0	1	0	1	0	0	1	1	0	0	1	0	0	0	0	0	0	1
2020-11-24 10:12:51	4	1.60951	1	1.05819	4	4	0.227675	6		4	3	4	4	1	1	Mataram Kota	1	0.488656	Kecamatan Mataram										3	0	1	0	0	1	0	1	1	1	0	0	0	0	1	0	0	1	0	0	1
2020-11-24 10:17:03	3	0.930017	1	1.05819	4	4	0.227675	4		3	3	3	3	1	1	Mataram Kota	1	0.488656	Kecamatan Mataram										2	1	1	0	1	0	0	0	0	1	1	0	0	0	0	1	0	1	0	0	0
2020-11-24 10:22:25	4	1.60951	1	1.05819	5	3	0.677142	4		2	3	1	2	1	1	Mataram Kota	1	0.488656	Kecamatan Cakranegara										3	1	1	1	1	1	1	0	0	1	0	0	0	1	0	1	1	1	0	0	0
2020-11-24 10:25:37	4	1.60951	2	0.950673	6	3	0.677142	6		2	2	1	1	1	1	Mataram Kota	1	0.488656	Kecamatan Ampenan										4	1	1	0	1	1	1	0	0	1	0	0	0	1	1	0	0	1	0	0	0
2020-11-24 10:29:39	4	1.60951	2	0.950673	2	4	0.227675	11		2	2	2	2	1	1	Mataram Kota	1	0.488656	Kecamatan Selaparang										2	0	1	0	1	1	1	1	0	0	1	0	0	1	0	0	0	1	0	0	0
2020-11-24 10:33:14	1	0.790023	2	0.950673	4	3	0.677142	13	Mahasiswa	1	1	1	1	1	1	Mataram Kota	1	0.488656	Kecamatan Sandubay										3	1	1	1	1	1	1	0	0	1	1	0	0	1	0	0	0	1	0	0	0
2020-11-24 10:49:25	5	2.53176	1	1.05819	4	4	0.227675	11		4	3	4	4	1	1	Mataram Kota	1	0.488656	Kecamatan Mataram										5	0	1	0	1	1	1	1	0	1	1	0	0	1	0	0	0	1	0	0	0
2020-11-24 10:48:32	2	0.527822	2	0.950673	5	4	0.227675	12		1	1	1	1	1	1	Mataram Kota	1	0.488656	Kecamatan Sekarbela										3	1	1	0	1	1	1	0	0	1	1	0	0	1	0	0	0	1	0	0	0
2020-11-24 10:52:07	2	0.527822	1	1.05819	4	3	0.677142	7		1	1	1	1	1	1	Mataram Kota	1	0.488656	Kecamatan Ampenan										3	1	1	1	1	1	1	1	0	1	1	0	0	0	0	0	0	1	0	0	0
2020-11-24 10:57:25	3	0.930017	1	1.05819	6	3	0.677142	12		2	2	1	1	1	1	Mataram Kota	1	0.488656	Kecamatan Selaparang										2	1	2	2	1	2	2	0	0	0	0	0	0	1	0	0	0	0	0	0	0
2020-11-24 10:56:27	3	0.930017	1	1.05819	5	4	0.227675	11		3	3	3	3	1	1	Mataram Kota	1	0.488656	Kecamatan Selaparang										3	0	0	0	1	1	1	1	0	1	1	0	0	1	0	0	0	1	0	0	0
2020-11-24 10:57:26	2	0.527822	1	1.05819	5	4	0.227675	11		1	2	1	2	1	1	Mataram Kota	1	0.488656	Kecamatan Sekarbela										2	1	1	1	1	2	2	0	0	0	0	0	0	1	0	0	0	0	0	0	0
2020-11-24 11:03:20	3	0.930017	2	0.950673	4	4	0.227675	8		1	1	1	1	1	1	Mataram Kota	1	0.488656	Kecamatan Ampenan										3	1	0	0	1	1	1	1	0	1	1	0	0	1	0	0	0	0	0	0	0
2020-11-24 11:04:30	2	0.527822	2	0.950673	2	4	0.227675	7		3	2	1	2	1	1	Mataram Kota	1	0.488656	Kecamatan Mataram										3	0	0	0	0	0	1	1	0	1	0	0	0	0	0	0	0	1	0	0	1
2020-11-24 11:06:40	2	0.527822	2	0.950673	5	4	0.227675	3		2	2	1	1	1	1	Mataram Kota	1	0.488656	Kecamatan Selaparang										2	1	1	0	1	0	0	1	0	1	1	0	0	1	0	0	0	1	0	0	0
2020-11-24 11:14:43	2	0.527822	1	1.05819	3	4	0.227675	5		2	2	2	2	1	1	Mataram Kota	1	0.488656	Kecamatan Selaparang										2	1	1	1	1	1	1	1	0	1	0	0	0	1	1	0	0	1	0	0	1
2020-11-24 11:16:28	2	0.527822	1	1.05819	4	4	0.227675	7		1	1	1	1	1	1	Mataram Kota	1	0.488656	Kecamatan Selaparang										2	1	1	0	1	1	1	0	0	1	1	0	0	1	0	0	0	0	1	0	0
2020-11-24 11:14:52	2	0.527822	1	1.05819	7	4	0.227675	5		2	2	2	1	1	1	Mataram Kota	1	0.488656	Kecamatan Ampenan										4	0	1	0	1	1	1	1	1	1	0	0	0	1	1	0	0	1	1	0	0
2020-11-24 11:17:35	2	0.527822	1	1.05819	4	4	0.227675	7		1	1	1	1	1	1	Mataram Kota	1	0.488656	Kecamatan Selaparang										2	1	1	0	1	1	1	0	0	1	1	0	0	1	0	0	0	1	1	0	0
2020-11-24 11:20:20	3	0.930017	1	1.05819	5	4	0.227675	11		4	3	4	3	1	1	Mataram Kota	1	0.488656	Kecamatan Sekarbela										4	0	1	0	1	0	0	1	1	1	1	0	1	0	1	0	0	0	0	0	1
2020-11-24 11:23:48	2	0.527822	1	1.05819	5	3	0.677142	6		2	2	1	1	1	1	Mataram Kota	1	0.488656	Kecamatan Cakranegara										2	1	1	0	1	1	1	0	0	0	0	0	0	1	0	0	0	0	0	0	0
2020-11-24 11:34:40	2	0.527822	1	1.05819	10	3	0.677142	12		1	1	1	1	1	1	Mataram Kota	1	0.488656	Kecamatan Mataram										2	1	0	0	1	1	1	0	0	1	1	0	0	1	0	0	0	0	0	0	0
2020-11-24 11:45:19	3	0.930017	1	1.05819	1	4	0.227675	11		2	2	2	2	1	1	Mataram Kota	1	0.488656	Kecamatan Mataram										3	0	0	0	1	1	1	1	1	1	0	0	0	1	1	1	0	1	0	0	0
2020-11-24 11:41:56	2	0.527822	1	1.05819	3	4	0.227675	13	Wiraswasta	2	2	1	1	1	1	Mataram Kota	1	0.488656	Kecamatan Sekarbela										2	1	1	1	1	0	1	0	0	0	1	0	0	0	0	0	0	0	0	0	0
2020-11-24 11:50:26	5	2.53176	1	1.05819	6	4	0.227675	11		4	4	4	4	1	1	Mataram Kota	1	0.488656	Kecamatan Sekarbela										4	0	0	0	0	1	1	1	0	1	1	0	0	1	0	0	1	1	0	0	1
2020-11-24 12:00:10	2	0.527822	1	1.05819	2	4	0.227675	5		2	2	2	2	1	1	Mataram Kota	1	0.488656	Kecamatan Selaparang										2	0	1	0	1	1	1	0	1	1	1	0	0	1	1	1	0	1	0	0	0
2020-11-24 11:56:16	3	0.930017	2	0.950673	4	4	0.227675	3		2	3	2	3	1	1	Mataram Kota	1	0.488656	Kecamatan Selaparang										3	0	0	0	1	1	1	0	1	1	1	0	0	1	0	0	0	0	0	0	0
2020-11-24 12:08:30	2	0.527822	2	0.950673	4	4	0.227675	4		2	2	2	1	1	1	Mataram Kota	1	0.488656	Kecamatan Ampenan										2	1	1	0	1	1	1	1	1	1	1	0	0	1	1	1	0	1	0	0	0
2020-11-24 12:03:30	3	0.930017	2	0.950673	4	4	0.227675	11		2	1	2	1	1	1	Mataram Kota	1	0.488656	Kecamatan Ampenan										3	0	0	1	1	1	1	0	1	0	0	0	0	0	1	1	1	1	0	0	0
2020-11-24 12:10:04	4	1.60951	2	0.950673	5	4	0.227675	11		3	3	3	3	1	1	Mataram Kota	1	0.488656	Kecamatan Selaparang										2	1	1	1	1	1	1	1	1	1	1	0	0	1	0	0	0	0	0	0	0
2020-11-24 12:07:41	2	0.527822	2	0.950673	4	4	0.227675	4		2	2	2	2	1	1	Mataram Kota	1	0.488656	Kecamatan Sandubay										4	0	1	0	1	1	1	1	0	1	1	0	0	1	1	1	1	1	1	0	0
2020-11-24 12:32:20	2	0.527822	2	0.950673	5	3	0.677142	8		1	1	1	1	1	1	Mataram Kota	1	0.488656	Kecamatan Ampenan										2	1	1	0	1	0	1	0	0	0	1	0	0	0	0	0	1	0	0	0	0
2020-11-24 12:23:02	3	0.930017	1	1.05819	2	4	0.227675	4		3	2	3	3	1	1	Mataram Kota	1	0.488656	Kecamatan Ampenan										4	0	1	1	1	1	2	0	0	1	0	0	0	1	0	0	0	1	0	0	0
2020-11-24 12:30:24	2	0.527822	2	0.950673	4	4	0.227675	5		3	2	2	2	1	1	Mataram Kota	1	0.488656	Kecamatan Selaparang										2	0	0	0	1	0	1	1	1	1	1	0	0	1	1	1	0	0	0	0	0
2020-11-24 12:32:42	5	2.53176	2	0.950673	3	4	0.227675	11		4	4	4	4	1	1	Mataram Kota	1	0.488656	Kecamatan Ampenan										3	0	0	0	1	1	1	1	0	1	1	0	0	1	1	0	0	1	0	0	0
2020-11-24 12:40:38	2	0.527822	2	0.950673	5	4	0.227675	4		1	1	1	1	1	1	Mataram Kota	1	0.488656	Kecamatan Selaparang										5	0	0	0	1	1	1	0	1	1	1	0	0	1	0	0	0	1	0	0	0
2020-11-24 12:39:33	1	0.790023	2	0.950673	3	3	0.677142	7		1	1	1	1	1	1	Mataram Kota	1	0.488656	Kecamatan Cakranegara										2	1	1	1	1	0	0	0	1	0	1	0	0	1	1	0	0	1	0	0	0
2020-11-24 12:38:04	2	0.527822	1	1.05819	3	4	0.227675	5		4	4	4	4	1	1	Mataram Kota	1	0.488656	Kecamatan Selaparang										2	1	1	0	1	0	1	1	1	1	1	0	0	1	1	0	0	1	0	1	0
2020-11-24 12:48:11	2	0.527822	1	1.05819	5	4	0.227675	5		3	2	3	2	1	1	Mataram Kota	1	0.488656	Kecamatan Sandubay										3	0	0	1	1	1	1	1	1	1	1	0	0	1	0	0	0	1	0	0	1
2020-11-24 12:44:58	3	0.930017	1	1.05819	4	4	0.227675	5		3	2	2	2	1	1	Mataram Kota	1	0.488656	Kecamatan Sekarbela										3	1	1	0	1	1	1	0	0	1	0	0	0	0	0	0	0	1	0	0	0
2020-11-24 12:49:16	4	1.60951	2	0.950673	3	4	0.227675	4		4	3	4	3	1	1	Mataram Kota	1	0.488656	Kecamatan Selaparang										2	0	1	0	1	1	0	1	0	0	1	0	0	1	0	0	0	0	0	0	0
2020-11-24 12:47:05	2	0.527822	1	1.05819	3	3	0.677142	13	Mahasiswa	2	2	2	2	1	1	Mataram Kota	1	0.488656	Kecamatan Mataram										3	1	0	1	1	0	0	1	0	0	1	0	0	1	0	1	0	1	1	0	0
2020-11-24 12:52:40	2	0.527822	1	1.05819	3	1	28.2087	5		2	2	1	1	1	1	Mataram Kota	1	0.488656	Kecamatan Mataram										2	1	1	1	1	0	0	0	0	0	0	0	0	1	0	0	0	0	0	0	0
2020-11-24 12:54:14	3	0.930017	1	1.05819	5	4	0.227675	9		3	3	3	3	1	1	Mataram Kota	1	0.488656	Kecamatan Ampenan										3	0	1	0	1	1	1	0	1	0	0	0	0	0	0	0	0	0	0	0	0
2020-11-24 13:05:05	2	0.527822	1	1.05819	7	3	0.677142	5		2	2	2	2	1	1	Mataram Kota	1	0.488656	Kecamatan Ampenan										2	0	0	0	0	1	1	1	0	0	0	0	0	1	0	0	0	1	0	0	0
2020-11-24 13:05:05	4	1.60951	1	1.05819	5	4	0.227675	5		2	2	2	2	1	1	Mataram Kota	1	0.488656	Kecamatan Ampenan										2	1	0	0	1	1	1	0	0	1	1	0	0	1	0	0	0	1	0	0	0
2020-11-24 13:06:54	2	0.527822	1	1.05819	5	4	0.227675	5		3	3	2	2	1	1	Mataram Kota	1	0.488656	Kecamatan Ampenan										3	1	1	1	1	1	1	1	0	1	0	0	0	0	0	0	0	0	0	0	0
2020-11-24 13:10:09	4	1.60951	1	1.05819	5	4	0.227675	4		3	3	3	4	1	1	Mataram Kota	1	0.488656	Kecamatan Ampenan										3	0	0	0	1	1	1	0	0	1	1	0	0	1	0	0	0	0	0	0	0
2020-11-24 13:16:13	6	11.3438	2	0.950673	2	4	0.227675	8		3	3	3	3	1	1	Mataram Kota	1	0.488656	Kecamatan Sekarbela										3	0	0	0	1	0	1	1	1	1	1	0	0	1	1	0	0	1	1	0	0
2020-11-24 13:10:38	2	0.527822	2	0.950673	3	4	0.227675	4		2	2	2	2	1	1	Mataram Kota	1	0.488656	Kecamatan Sekarbela										3	1	0	0	1	1	1	1	0	1	1	0	0	1	1	0	0	0	0	0	1
2020-11-24 13:14:44	2	0.527822	1	1.05819	6	4	0.227675	10		3	3	3	3	1	1	Mataram Kota	1	0.488656	Kecamatan Ampenan										4	0	0	0	1	1	1	1	1	1	1	0	0	1	1	0	0	1	0	0	0
2020-11-24 13:19:49	5	2.53176	1	1.05819	4	3	0.677142	4		2	1	1	2	1	1	Mataram Kota	1	0.488656	Kecamatan Cakranegara										2	1	0	0	1	1	1	1	0	0	1	0	0	0	0	1	0	0	0	0	0
2020-11-24 13:22:27	3	0.930017	2	0.950673	3	4	0.227675	8		2	1	1	1	1	1	Mataram Kota	1	0.488656	Kecamatan Selaparang										3	0	0	0	1	1	1	1	0	1	1	0	1	1	1	1	1	1	0	0	1
2020-11-24 13:28:57	3	0.930017	2	0.950673	3	4	0.227675	4		4	2	4	2	1	1	Mataram Kota	1	0.488656	Kecamatan Mataram										2	0	0	0	1	1	1	1	1	1	1	0	0	1	1	1	0	1	0	0	0
2020-11-24 13:28:35	2	0.527822	1	1.05819	4	3	0.677142	5		2	2	2	2	1	1	Mataram Kota	1	0.488656	Kecamatan Ampenan										5	0	1	0	1	1	1	0	0	1	0	0	0	0	0	0	0	1	0	0	0
2020-11-24 13:35:22	5	2.53176	1	1.05819	4	4	0.227675	11		4	3	4	3	1	1	Mataram Kota	1	0.488656	Kecamatan Mataram										4	0	1	0	1	0	1	1	0	1	1	0	0	0	0	1	0	1	0	0	0
2020-11-24 13:37:29	5	2.53176	1	1.05819	3	4	0.227675	6		4	4	2	4	1	1	Mataram Kota	1	0.488656	Kecamatan Mataram										3	0	0	0	1	1	1	1	0	1	0	0	0	0	0	0	0	0	0	0	0
2020-11-24 13:41:07	2	0.527822	2	0.950673	7	3	0.677142	7		1	2	1	3	1	1	Mataram Kota	1	0.488656	Kecamatan Ampenan										2	1	1	1	1	1	1	0	0	0	0	0	0	1	0	0	0	0	0	0	0
2020-11-24 13:40:09	2	0.527822	2	0.950673	5	4	0.227675	12		1	1	1	1	1	1	Mataram Kota	1	0.488656	Kecamatan Sekarbela										2	1	1	0	1	1	0	0	0	0	1	0	0	0	0	0	0	0	0	0	0
2020-11-24 13:39:21	2	0.527822	2	0.950673	4	4	0.227675	9		2	2	2	2	1	1	Mataram Kota	1	0.488656	Kecamatan Mataram										2	2	2	2	1	2	1	1	1	0	1	0	0	1	1	0	0	0	0	0	1
2020-11-24 13:44:32	3	0.930017	1	1.05819	4	2	2.79633	13		1	2	2	2	1	1	Mataram Kota	1	0.488656	Kecamatan Cakranegara										2	1	1	1	1	1	1	1	1	1	1	1	1	1	1	1	0	1	0	0	0
2020-11-24 13:51:49	2	0.527822	2	0.950673	5	4	0.227675	12		1	2	1	2	1	1	Mataram Kota	1	0.488656	Kecamatan Sekarbela										3	0	0	0	1	1	1	1	0	1	0	0	0	0	0	0	0	1	0	0	0
2020-11-24 13:56:22	2	0.527822	1	1.05819	4	3	0.677142	7		1	1	1	1	1	1	Mataram Kota	1	0.488656	Kecamatan Ampenan										3	1	1	1	1	1	1	1	0	1	1	0	0	1	0	0	0	1	0	0	0
2020-11-24 14:00:47	2	0.527822	2	0.950673	5	4	0.227675	12		1	3	1	1	1	1	Mataram Kota	1	0.488656	Kecamatan Sekarbela										2	1	1	0	1	0	1	0	0	0	0	0	0	1	1	0	0	1	1	0	0
2020-11-24 13:59:48	3	0.930017	2	0.950673	3	4	0.227675	11		3	3	3	3	1	1	Mataram Kota	1	0.488656	Kecamatan Sekarbela										5	0	1	0	1	1	1	1	1	1	1	0	0	1	1	0	0	1	0	0	1
2020-11-24 14:01:29	1	0.790023	1	1.05819	6	3	0.677142	7		1	1	1	1	1	1	Mataram Kota	1	0.488656	Kecamatan Cakranegara										1	2	2	2	1	2	2	0	0	0	1	0	0	0	0	0	0	1	0	0	0
2020-11-24 14:15:43	4	1.60951	2	0.950673	5	4	0.227675	13	Bisnis online	3	2	1	2	1	1	Mataram Kota	1	0.488656	Kecamatan Ampenan										4	0	1	0	1	1	1	1	0	0	1	0	0	0	0	0	0	1	0	0	0
2020-11-24 14:04:56	2	0.527822	2	0.950673	6	4	0.227675	4		3	2	3	2	1	1	Mataram Kota	1	0.488656	Kecamatan Selaparang										4	0	0	0	1	1	1	1	1	1	0	0	0	1	1	0	0	1	0	0	0
2020-11-24 14:20:52	3	0.930017	2	0.950673	4	4	0.227675	4		3	3	3	3	1	1	Mataram Kota	1	0.488656	Kecamatan Ampenan										2	0	0	0	1	0	1	1	1	1	1	0	0	1	1	0	0	1	0	1	1
2020-11-24 14:19:22	6	11.3438	2	0.950673	3	4	0.227675	13	Pensiunan PNS	3	3	3	3	1	1	Mataram Kota	1	0.488656	Kecamatan Mataram										3	0	0	0	1	1	1	1	1	1	1	0	0	1	1	1	0	0	0	0	1
2020-11-24 14:08:20	2	0.527822	1	1.05819	4	3	0.677142	9		1	1	1	1	1	1	Mataram Kota	1	0.488656	Kecamatan Mataram										2	0	1	0	1	0	1	0	0	1	1	0	0	1	1	0	0	1	0	0	0
2020-11-24 14:12:13	1	0.790023	2	0.950673	5	3	0.677142	6		2	2	2	2	1	1	Mataram Kota	1	0.488656	Kecamatan Mataram										2	2	1	0	1	1	2	1	0	0	0	0	0	1	0	0	0	0	0	0	0
2020-11-24 14:11:59	2	0.527822	2	0.950673	4	4	0.227675	5		2	2	2	2	1	1	Mataram Kota	1	0.488656	Kecamatan Mataram										2	1	1	1	1	1	1	0	0	0	1	0	0	0	0	0	0	0	0	0	0
2020-11-24 14:09:38	2	0.527822	2	0.950673	2	4	0.227675	7		1	1	1	1	1	1	Mataram Kota	1	0.488656	Kecamatan Ampenan										2	1	0	0	1	1	1	1	0	0	1	0	0	1	0	0	0	0	0	0	0
2020-11-24 14:13:28	2	0.527822	1	1.05819	5	3	0.677142	12		1	2	1	2	1	1	Mataram Kota	1	0.488656	Kecamatan Ampenan										2	1	1	1	1	1	1	1	0	0	0	0	0	1	0	0	0	0	0	0	0
2020-11-24 14:13:59	2	0.527822	1	1.05819	4	4	0.227675	7		1	1	1	1	1	1	Mataram Kota	1	0.488656	Kecamatan Ampenan										3	0	1	0	1	1	1	1	0	1	1	0	0	1	0	0	0	0	0	0	0
2020-11-24 14:14:10	2	0.527822	1	1.05819	7	3	0.677142	7		2	2	2	2	1	1	Mataram Kota	1	0.488656	Kecamatan Ampenan										3	0	1	1	1	0	0	1	1	1	1	0	0	1	1	1	0	1	1	0	0
2020-11-24 14:17:36	3	0.930017	2	0.950673	5	4	0.227675	8		1	3	1	1	1	1	Mataram Kota	1	0.488656	Kecamatan Sekarbela										5	0	0	0	1	1	1	1	1	0	0	0	0	0	0	0	0	0	0	0	0
2020-11-24 14:22:20	4	1.60951	2	0.950673	4	4	0.227675	8		4	3	1	2	1	1	Mataram Kota	1	0.488656	Kecamatan Mataram										2	1	0	0	1	0	0	1	0	1	1	0	0	1	1	1	0	0	0	0	1
2020-11-24 14:21:32	2	0.527822	1	1.05819	3	4	0.227675	5		3	3	2	2	1	1	Mataram Kota	1	0.488656	Kecamatan Ampenan										2	1	0	0	1	1	1	1	0	1	1	0	0	1	0	1	0	1	1	0	0
2020-11-24 14:17:09	2	0.527822	1	1.05819	4	4	0.227675	5		1	1	3	2	1	1	Mataram Kota	1	0.488656	Kecamatan Sandubay										2	1	1	1	1	2	0	0	1	0	0	0	0	0	0	1	0	0	0	0	0
2020-11-24 14:22:24	2	0.527822	2	0.950673	4	3	0.677142	7		1	1	1	1	1	1	Mataram Kota	1	0.488656	Kecamatan Mataram										2	1	1	1	1	1	1	0	0	0	1	0	0	1	0	0	0	0	0	0	0
2020-11-24 14:29:48	3	0.930017	2	0.950673	3	4	0.227675	11		3	2	3	2	1	1	Mataram Kota	1	0.488656	Kecamatan Sekarbela										3	1	1	0	1	1	1	1	1	1	1	0	0	1	0	0	0	1	0	0	1
2020-11-24 14:32:04	2	0.527822	1	1.05819	4	3	0.677142	7		1	1	1	1	1	1	Mataram Kota	1	0.488656	Kecamatan Selaparang										2	1	1	1	1	1	0	0	0	1	1	0	0	1	0	1	0	0	1	0	0
2020-11-24 14:45:20	4	1.60951	1	1.05819	4	4	0.227675	4		3	2	2	1	1	1	Mataram Kota	1	0.488656	Kecamatan Mataram										2	0	0	0	1	1	1	1	1	1	1	0	0	1	1	0	0	1	1	0	0
2020-11-24 14:38:28	5	2.53176	2	0.950673	4	4	0.227675	4		3	3	3	3	1	1	Mataram Kota	1	0.488656	Kecamatan Cakranegara										3	0	0	0	1	1	1	1	1	0	0	0	0	0	0	1	1	1	0	0	0
2020-11-24 14:41:30	5	2.53176	1	1.05819	5	4	0.227675	4		3	2	3	3	1	1	Mataram Kota	1	0.488656	Kecamatan Mataram										3	0	0	0	1	1	1	1	0	1	0	0	0	0	0	0	0	0	0	0	0
2020-11-24 14:44:19	2	0.527822	2	0.950673	5	4	0.227675	12		1	1	1	1	1	1	Mataram Kota	1	0.488656	Kecamatan Ampenan										2	0	0	0	1	0	1	1	0	1	1	0	0	1	1	1	1	1	0	0	0
2020-11-24 14:48:08	2	0.527822	2	0.950673	7	3	0.677142	13	Mahasiswa	1	1	1	1	1	1	Mataram Kota	1	0.488656	Kecamatan Ampenan										3	0	1	0	1	1	1	1	1	1	1	0	0	1	1	1	0	1	1	0	1
2020-11-24 14:58:41	3	0.930017	1	1.05819	4	4	0.227675	11		4	3	2	3	1	1	Mataram Kota	1	0.488656	Kecamatan Sekarbela										5	1	1	0	1	0	1	1	1	0	0	0	0	0	0	1	0	1	1	0	1
2020-11-24 14:59:38	2	0.527822	1	1.05819	4	3	0.677142	13	Cleaning servis	2	1	1	1	1	1	Mataram Kota	1	0.488656	Kecamatan Sandubay										1	2	2	2	1	2	2	1	0	0	1	0	0	1	0	0	0	0	0	0	0
2020-11-24 15:11:12	2	0.527822	2	0.950673	5	4	0.227675	6		1	2	1	2	1	1	Mataram Kota	1	0.488656	Kecamatan Mataram										3	0	1	1	1	1	1	1	0	1	1	0	0	1	0	1	1	1	0	0	0
2020-11-24 15:20:14	3	0.930017	2	0.950673	2	4	0.227675	4		4	4	3	3	1	1	Mataram Kota	1	0.488656	Kecamatan Sekarbela										4	0	1	0	1	0	1	0	0	1	0	0	0	1	0	0	0	1	0	0	0
2020-11-24 15:39:15	3	0.930017	1	1.05819	5	2	2.79633	9		2	2	2	2	1	1	Mataram Kota	1	0.488656	Kecamatan Cakranegara										2	0	0	0	1	1	1	0	1	1	1	0	0	1	1	0	0	1	0	0	0
2020-11-24 15:34:32	4	1.60951	2	0.950673	5	4	0.227675	9		2	2	2	2	1	1	Mataram Kota	1	0.488656	Kecamatan Selaparang										2	1	1	1	1	0	0	0	0	0	1	0	0	1	0	0	0	1	0	0	0
2020-11-24 15:52:23	3	0.930017	2	0.950673	5	4	0.227675	4		3	2	3	2	1	1	Mataram Kota	1	0.488656	Kecamatan Mataram										3	0	0	0	1	1	1	0	0	1	1	0	0	0	0	0	0	1	0	0	0
2020-11-24 15:56:09	4	1.60951	1	1.05819	6	4	0.227675	9		3	3	2	2	1	1	Mataram Kota	1	0.488656	Kecamatan Ampenan										3	1	2	2	1	1	1	0	0	0	1	0	0	1	0	0	0	1	0	0	0
2020-11-24 16:28:11	3	0.930017	1	1.05819	4	4	0.227675	6		2	1	1	2	1	1	Mataram Kota	1	0.488656	Kecamatan Ampenan										4	1	1	0	1	1	1	0	0	1	1	0	0	1	0	0	1	1	1	0	0
2020-11-24 17:04:27	2	0.527822	2	0.950673	5	4	0.227675	7		1	1	1	1	1	1	Mataram Kota	1	0.488656	Kecamatan Sekarbela										2	1	1	0	1	1	1	1	0	1	0	0	0	1	0	0	0	0	0	0	0
2020-11-24 17:26:34	2	0.527822	2	0.950673	2	3	0.677142	1		1	1	2	2	1	1	Mataram Kota	1	0.488656	Kecamatan Ampenan										1	0	1	0	1	1	2	1	0	1	0	0	0	0	0	0	0	0	0	1	0
2020-11-24 17:57:03	1	0.790023	1	1.05819	4	4	0.227675	7		1	1	1	1	1	1	Mataram Kota	1	0.488656	Kecamatan Sekarbela										2	1	1	0	1	1	1	0	0	0	1	0	0	0	0	1	1	1	0	0	0
2020-11-24 22:09:30	3	0.930017	1	1.05819	3	4	0.227675	11		4	3	4	4	1	1	Mataram Kota	1	0.488656	Kecamatan Selaparang										2	0	0	0	1	0	0	1	0	1	1	0	0	1	0	0	0	1	0	0	0
2020-11-24 22:26:45	2	0.527822	2	0.950673	7	4	0.227675	13	Penyluh Perikaban bantu (tenaga kontrak)	2	2	2	2	1	1	Mataram Kota	1	0.488656	Kecamatan Cakranegara										3	0	0	0	1	1	1	1	0	1	1	0	0	1	0	0	0	1	0	0	0
2020-11-24 22:47:19	2	0.527822	2	0.950673	5	4	0.227675	7		1	1	1	1	1	1	Mataram Kota	1	0.488656	Kecamatan Ampenan										2	0	0	0	1	1	0	0	0	1	1	0	0	1	1	0	0	0	0	0	0
2020-11-24 23:45:53	5	2.53176	1	1.05819	4	4	0.227675	11		4	4	4	4	1	1	Mataram Kota	1	0.488656	Kecamatan Mataram										3	0	0	0	1	1	1	1	0	1	1	0	0	1	0	1	1	1	1	0	1
2020-11-24 23:48:16	2	0.527822	2	0.950673	2	4	0.227675	5		2	2	2	2	1	1	Mataram Kota	1	0.488656	Kecamatan Mataram										2	0	1	0	1	1	1	1	0	0	1	0	0	1	0	0	0	1	0	0	0
2020-11-24 23:51:18	4	1.60951	1	1.05819	5	4	0.227675	11		4	3	4	3	1	1	Mataram Kota	1	0.488656	Kecamatan Sekarbela										2	0	0	0	1	1	1	1	1	1	1	0	0	0	0	0	0	1	0	0	0
2020-11-25 00:23:21	2	0.527822	2	0.950673	3	4	0.227675	6		3	2	1	2	1	1	Mataram Kota	1	0.488656	Kecamatan Ampenan										3	0	1	1	1	1	1	0	0	1	1	0	0	1	0	0	0	0	0	0	0
2020-11-25 01:14:31	2	0.527822	1	1.05819	2	4	0.227675	4		2	2	2	2	1	1	Mataram Kota	1	0.488656	Kecamatan Sekarbela										3	1	1	0	1	0	1	0	0	1	1	0	0	1	0	0	0	1	0	0	0
2020-11-25 01:14:13	2	0.527822	2	0.950673	5	3	0.677142	7		1	1	1	1	1	1	Mataram Kota	1	0.488656	Kecamatan Ampenan										2	1	1	0	1	0	0	0	0	0	1	0	0	1	0	0	0	1	0	0	0
2020-11-25 01:54:43	5	2.53176	2	0.950673	6	4	0.227675	11		4	4	4	4	1	1	Mataram Kota	1	0.488656	Kecamatan Selaparang										3	0	1	0	1	1	1	0	0	1	1	0	0	1	0	0	0	1	0	0	0
2020-11-25 03:11:36	2	0.527822	1	1.05819	3	4	0.227675	9		2	1	1	1	1	1	Mataram Kota	1	0.488656	Kecamatan Selaparang										2	1	1	0	1	0	0	0	0	0	1	0	0	1	0	0	0	1	0	0	0
2020-11-25 03:19:28	1	0.790023	1	1.05819	5	3	0.677142	7		2	2	1	1	1	1	Mataram Kota	1	0.488656	Kecamatan Selaparang										3	0	1	0	1	1	1	0	0	1	0	0	0	0	0	0	0	0	0	0	0
2020-11-25 06:52:11	5	2.53176	1	1.05819	8	4	0.227675	11		4	4	4	4	1	1	Mataram Kota	1	0.488656	Kecamatan Mataram										2	1	1	0	1	1	1	0	0	1	1	0	0	1	0	0	0	0	0	0	1
2020-11-25 06:54:31	2	0.527822	2	0.950673	2	3	0.677142	6		1	1	1	1	1	1	Mataram Kota	1	0.488656	Kecamatan Ampenan										2	1	1	0	1	0	1	1	1	1	1	0	1	1	1	0	0	1	0	0	0
2020-11-25 07:29:35	2	0.527822	1	1.05819	4	4	0.227675	13	Asisten Peneliti	1	1	1	1	1	1	Mataram Kota	1	0.488656	Kecamatan Sandubay										3	0	0	0	1	1	1	1	0	1	1	0	0	1	0	0	0	1	0	0	0
2020-11-25 09:32:34	3	0.930017	2	0.950673	2	4	0.227675	11		3	3	3	3	1	1	Mataram Kota	1	0.488656	Kecamatan Sekarbela										2	1	0	0	1	0	1	1	0	1	0	0	0	1	1	1	0	1	0	1	1
2020-11-25 09:48:01	2	0.527822	1	1.05819	3	4	0.227675	5		2	2	2	2	1	1	Mataram Kota	1	0.488656	Kecamatan Sandubay										3	0	0	0	1	0	1	0	0	1	1	0	0	1	1	0	0	1	0	0	0
2020-11-25 10:14:24	2	0.527822	1	1.05819	1	3	0.677142	7		1	1	1	1	1	1	Mataram Kota	1	0.488656	Kecamatan Ampenan										2	0	1	0	1	0	1	0	0	0	0	0	0	1	0	0	0	0	0	0	0
2020-11-25 10:49:11	3	0.930017	2	0.950673	2	4	0.227675	8		2	2	2	2	1	1	Mataram Kota	1	0.488656	Kecamatan Sekarbela										3	1	1	1	1	1	1	0	0	0	1	0	0	0	0	1	0	0	0	0	0
2020-11-25 10:50:56	2	0.527822	2	0.950673	4	4	0.227675	11		1	2	2	1	1	1	Mataram Kota	1	0.488656	Kecamatan Cakranegara										3	0	0	0	1	1	1	0	1	1	1	0	0	1	1	0	0	1	0	0	0
2020-11-25 12:03:20	4	1.60951	1	1.05819	8	1	28.2087	5		1	1	1	1	1	1	Mataram Kota	1	0.488656	Kecamatan Cakranegara										3	2	2	2	1	2	2	0	0	0	1	0	0	0	0	0	0	0	0	0	0
2020-11-25 12:19:30	4	1.60951	2	0.950673	2	3	0.677142	5		4	3	2	1	1	1	Mataram Kota	1	0.488656	Kecamatan Ampenan										2	1	1	1	1	0	1	0	0	1	1	0	0	1	1	0	0	1	1	0	0
2020-11-25 12:47:57	6	11.3438	1	1.05819	4	4	0.227675	11		3	2	3	2	1	1	Mataram Kota	1	0.488656	Kecamatan Ampenan										3	0	0	0	1	1	1	1	0	1	0	0	0	0	0	0	0	0	0	0	0
2020-11-25 12:49:24	3	0.930017	2	0.950673	3	4	0.227675	11		2	2	2	2	1	1	Mataram Kota	1	0.488656	Kecamatan Sandubay										3	0	1	0	1	1	1	1	1	1	1	0	0	1	0	1	1	1	0	0	1
2020-11-26 13:52:16	3	0.930017	2	0.950673	2	4	0.227675	13	Karyawan bumd	3	1	3	2	1	1	Mataram Kota	1	0.488656	Kecamatan Selaparang										2	0	0	0	1	1	1	1	1	0	1	0	0	0	0	0	1	1	0	0	0
2020-11-26 13:53:31	2	0.527822	1	1.05819	3	4	0.227675	11		2	2	2	2	1	1	Mataram Kota	1	0.488656	Kecamatan Cakranegara										2	1	1	1	1	1	1	1	0	0	1	0	0	0	0	1	0	0	0	0	1
2020-11-26 14:57:32	2	0.527822	1	1.05819	5	4	0.227675	10		1	1	1	1	1	1	Mataram Kota	1	0.488656	Kecamatan Mataram										2	1	1	1	1	1	1	1	1	0	0	0	0	0	0	0	0	1	0	0	0
2020-11-26 16:14:32	2	0.527822	2	0.950673	5	4	0.227675	7		2	2	1	1	1	1	Mataram Kota	1	0.488656	Kecamatan Sandubay										2	1	1	1	1	1	1	1	0	0	0	0	0	1	0	0	0	1	0	0	0
2020-11-26 18:24:53	3	0.930017	2	0.950673	4	4	0.227675	4		2	2	2	2	1	1	Mataram Kota	1	0.488656	Kecamatan Ampenan										3	0	0	0	1	1	1	1	1	1	0	0	0	1	0	0	1	1	0	0	0
2020-11-27 01:08:14	4	1.60951	1	1.05819	5	4	0.227675	4		3	2	3	2	1	1	Mataram Kota	1	0.488656	Kecamatan Mataram										1	1	1	1	1	1	1	1	1	0	0	0	0	0	0	0	0	0	0	0	0
2020-11-27 01:37:10	5	2.53176	1	1.05819	6	4	0.227675	4		4	3	4	3	1	1	Mataram Kota	1	0.488656	Kecamatan Mataram										3	1	0	0	1	1	1	0	1	1	1	0	0	1	1	1	0	1	0	0	1
2020-11-27 01:41:52	4	1.60951	1	1.05819	4	4	0.227675	11		3	3	3	2	1	1	Mataram Kota	1	0.488656	Kecamatan Sekarbela										3	0	0	0	1	1	1	0	0	0	1	0	0	1	0	0	0	0	0	0	0
2020-11-27 01:51:28	5	2.53176	1	1.05819	6	4	0.227675	11		4	4	3	4	1	1	Mataram Kota	1	0.488656	Kecamatan Sekarbela										4	1	1	1	1	1	1	0	0	1	0	0	0	1	0	1	0	1	0	0	0
2020-11-27 01:55:21	2	0.527822	2	0.950673	10	3	0.677142	7		1	1	1	1	1	1	Mataram Kota	1	0.488656	Kecamatan Mataram										3	0	1	0	1	0	1	1	0	0	1	0	0	0	0	0	0	0	0	0	0
2020-11-27 01:52:32	2	0.527822	1	1.05819	4	3	0.677142	13	Mahasiswa	2	2	2	2	1	1	Mataram Kota	1	0.488656	Kecamatan Mataram										3	0	1	0	1	1	1	1	0	1	1	0	0	1	0	0	0	1	1	0	0
2020-11-27 01:55:36	2	0.527822	2	0.950673	7	3	0.677142	6		2	2	1	2	1	1	Mataram Kota	1	0.488656	Kecamatan Selaparang										3	1	1	0	1	1	1	0	0	0	1	0	0	1	0	1	0	1	0	0	0
2020-11-27 01:52:36	2	0.527822	2	0.950673	6	3	0.677142	7		1	1	1	1	1	1	Mataram Kota	1	0.488656	Kecamatan Ampenan										3	0	1	1	1	2	1	1	1	1	1	0	0	1	0	0	0	1	0	0	0
2020-11-27 01:55:39	1	0.790023	2	0.950673	4	4	0.227675	7		1	2	1	2	1	1	Mataram Kota	1	0.488656	Kecamatan Mataram										2	1	1	0	1	1	1	0	0	0	1	0	0	0	0	0	0	0	0	0	0
2020-11-27 01:56:10	2	0.527822	1	1.05819	4	4	0.227675	7		1	1	1	1	1	1	Mataram Kota	1	0.488656	Kecamatan Mataram										2	2	2	2	1	0	2	1	0	0	0	0	0	1	0	0	0	0	0	0	0
2020-11-27 01:58:29	2	0.527822	1	1.05819	4	4	0.227675	7		3	2	1	1	1	1	Mataram Kota	1	0.488656	Kecamatan Ampenan										1	2	2	2	1	1	1	1	0	0	1	0	0	0	0	0	0	1	0	0	0
2020-11-27 02:20:52	2	0.527822	1	1.05819	5	4	0.227675	12		1	1	1	1	1	1	Mataram Kota	1	0.488656	Kecamatan Sekarbela										2	1	1	0	1	0	1	0	0	1	1	0	0	0	0	0	0	1	0	0	0
2020-11-27 02:21:15	2	0.527822	1	1.05819	7	3	0.677142	7		2	1	1	2	1	1	Mataram Kota	1	0.488656	Kecamatan Sekarbela										3	1	1	1	1	1	1	0	0	0	1	0	0	0	0	0	0	1	0	0	0
2020-11-27 02:20:00	1	0.790023	1	1.05819	3	3	0.677142	7		1	1	1	1	1	1	Mataram Kota	1	0.488656	Kecamatan Selaparang										2	1	0	0	1	0	1	1	1	1	1	0	1	1	1	0	0	1	0	0	0
2020-11-27 02:22:59	4	1.60951	1	1.05819	5	4	0.227675	5		4	4	4	4	1	1	Mataram Kota	1	0.488656	Kecamatan Cakranegara										3	0	0	0	1	1	1	0	0	1	1	0	0	1	0	0	0	1	0	0	0
2020-11-27 02:28:22	5	2.53176	2	0.950673	3	4	0.227675	11		4	4	4	3	1	1	Mataram Kota	1	0.488656	Kecamatan Cakranegara										2	0	0	0	1	1	1	1	0	1	1	0	0	1	1	1	0	1	0	0	1
2020-11-27 02:32:56	2	0.527822	1	1.05819	5	4	0.227675	12		1	1	1	1	1	1	Mataram Kota	1	0.488656	Kecamatan Mataram										3	0	0	0	1	0	1	1	1	1	1	0	0	1	0	0	0	1	0	0	0
2020-11-27 02:33:58	2	0.527822	2	0.950673	10	3	0.677142	7		1	1	1	1	1	1	Mataram Kota	1	0.488656	Kecamatan Sekarbela										4	1	1	0	1	1	1	1	0	1	0	0	0	1	0	0	0	0	1	0	0
2020-11-27 03:05:51	2	0.527822	1	1.05819	4	4	0.227675	13	Mahasiswa	1	1	1	1	1	1	Mataram Kota	1	0.488656	Kecamatan Selaparang										2	0	0	0	0	0	1	0	0	0	1	0	0	1	0	0	0	1	0	0	0
2020-11-27 04:06:25	2	0.527822	1	1.05819	5	3	0.677142	12		2	1	1	1	1	1	Mataram Kota	1	0.488656	Kecamatan Selaparang										2	1	1	1	1	1	1	0	0	1	0	0	0	1	0	0	0	1	0	0	0
2020-11-27 05:59:59	2	0.527822	1	1.05819	4	3	0.677142	7		1	1	1	1	1	1	Mataram Kota	1	0.488656	Kecamatan Mataram										2	0	1	0	1	0	0	0	0	0	1	0	0	1	1	1	0	1	0	0	0
2020-11-27 06:19:09	2	0.527822	2	0.950673	3	3	0.677142	7		2	2	1	1	1	1	Mataram Kota	1	0.488656	Kecamatan Ampenan										2	1	1	0	1	1	1	0	0	0	1	0	0	0	0	1	0	1	0	0	0
2020-11-27 06:31:17	3	0.930017	1	1.05819	3	3	0.677142	13	Freelance	2	2	1	1	1	1	Mataram Kota	1	0.488656	Kecamatan Ampenan										2	1	0	0	1	1	1	0	0	0	0	0	0	1	0	0	0	1	0	0	0
2020-11-27 06:33:40	2	0.527822	2	0.950673	3	4	0.227675	6		2	2	1	1	1	1	Mataram Kota	1	0.488656	Kecamatan Selaparang										2	1	1	0	1	1	1	0	0	1	1	0	0	1	0	0	0	1	1	0	1
2020-11-27 06:43:14	2	0.527822	2	0.950673	5	3	0.677142	7		1	1	1	1	1	1	Mataram Kota	1	0.488656	Kecamatan Sekarbela										2	0	0	0	1	0	1	0	0	0	1	0	0	1	1	0	0	0	0	0	0
2020-11-27 07:58:14	4	1.60951	1	1.05819	4	4	0.227675	4		4	3	4	3	1	1	Mataram Kota	1	0.488656	Kecamatan Mataram										2	0	0	0	1	1	1	1	0	0	1	0	0	0	0	0	0	0	0	0	0
2020-11-27 08:36:36	5	2.53176	1	1.05819	2	4	0.227675	4		3	3	3	3	1	1	Mataram Kota	1	0.488656	Kecamatan Cakranegara										3	0	0	0	1	1	1	1	0	1	0	0	0	0	0	0	0	0	0	0	0
2020-11-27 08:37:52	3	0.930017	1	1.05819	6	4	0.227675	11		4	3	4	3	1	1	Mataram Kota	1	0.488656	Kecamatan Selaparang										2	0	0	0	1	1	1	1	0	1	1	0	0	1	0	1	0	1	1	0	1
2020-11-27 12:53:46	3	0.930017	1	1.05819	3	4	0.227675	10		3	3	2	2	1	1	Mataram Kota	1	0.488656	Kecamatan Sandubay										2	1	1	0	1	1	1	1	1	1	1	0	0	1	0	0	0	1	1	0	0
2020-11-27 13:07:52	3	0.930017	2	0.950673	3	2	2.79633	12		1	1	1	1	1	1	Mataram Kota	1	0.488656	Kecamatan Sekarbela										3	0	1	1	1	1	1	1	0	1	1	0	0	1	0	0	1	1	0	0	0
2020-11-27 13:01:52	3	0.930017	1	1.05819	3	4	0.227675	11		2	2	2	2	1	1	Mataram Kota	1	0.488656	Kecamatan Sandubay										3	0	0	0	1	0	1	0	0	0	1	0	0	1	0	0	0	1	1	0	0
2020-11-28 02:10:55	1	0.790023	2	0.950673	8	4	0.227675	13	Mahasiswa	1	2	1	2	1	1	Mataram Kota	1	0.488656	Kecamatan Sekarbela										2	0	0	0	1	1	1	1	0	1	1	0	0	1	0	0	0	0	0	0	0
2020-11-28 12:00:10	1	0.790023	2	0.950673	2	3	0.677142	7		1	2	1	3	1	1	Mataram Kota	1	0.488656	Kecamatan Selaparang										2	1	1	0	1	1	1	0	0	0	0	0	0	1	0	0	0	0	0	0	0
2020-11-28 12:09:17	2	0.527822	2	0.950673	5	3	0.677142	7		1	2	1	1	1	1	Mataram Kota	1	0.488656	Kecamatan Selaparang										2	1	1	0	1	1	1	0	0	1	1	0	0	0	0	0	0	1	0	0	0
2020-11-28 12:09:26	2	0.527822	2	0.950673	4	4	0.227675	13	Mahasiswa	1	1	1	1	1	1	Mataram Kota	1	0.488656	Kecamatan Sekarbela										2	1	1	1	1	1	1	1	0	1	1	0	0	1	1	0	0	0	0	0	0
2020-11-28 12:19:31	2	0.527822	1	1.05819	6	4	0.227675	12		1	2	1	2	1	1	Mataram Kota	1	0.488656	Kecamatan Ampenan										2	1	1	0	1	1	1	0	1	1	1	0	0	1	1	1	0	1	0	0	0
2020-11-28 12:28:59	2	0.527822	2	0.950673	1	4	0.227675	13	Mahasiswi	1	1	1	1	1	1	Mataram Kota	1	0.488656	Kecamatan Sekarbela										3	1	1	1	1	1	1	0	0	1	0	0	0	1	1	0	0	1	1	0	1
2020-11-28 12:36:45	2	0.527822	1	1.05819	4	3	0.677142	7		1	1	1	1	1	1	Mataram Kota	1	0.488656	Kecamatan Ampenan										3	1	0	0	1	1	1	0	0	1	1	0	0	1	0	0	0	1	0	0	0
2020-11-28 12:54:30	2	0.527822	2	0.950673	7	4	0.227675	11		1	2	1	2	1	1	Mataram Kota	1	0.488656	Kecamatan Ampenan										3	0	0	0	1	0	1	1	0	1	1	0	0	1	1	1	0	1	0	0	0
2020-11-28 13:07:03	2	0.527822	2	0.950673	3	4	0.227675	7		3	3	3	3	1	1	Mataram Kota	1	0.488656	Kecamatan Selaparang										3	0	1	0	1	1	1	1	0	0	0	1	1	0	0	0	0	1	1	0	0
2020-11-28 13:23:17	2	0.527822	2	0.950673	5	4	0.227675	3		1	1	1	1	1	1	Mataram Kota	1	0.488656	Kecamatan Selaparang										3	1	1	0	1	1	1	0	0	1	0	0	0	1	0	0	0	1	0	0	0
2020-11-28 13:46:38	2	0.527822	1	1.05819	6	2	2.79633	1		2	1	1	2	1	1	Mataram Kota	1	0.488656	Kecamatan Ampenan										2	1	1	1	1	1	1	0	0	1	0	0	0	0	0	0	0	1	0	0	0
2020-11-28 14:20:02	3	0.930017	1	1.05819	6	3	0.677142	5		1	1	1	1	1	1	Mataram Kota	1	0.488656	Kecamatan Selaparang										1	2	2	2	1	2	2	0	0	0	1	0	0	0	0	0	0	1	0	0	0
2020-11-28 14:13:01	4	1.60951	2	0.950673	7	1	28.2087	3		2	1	1	1	1	1	Mataram Kota	1	0.488656	Kecamatan Selaparang										2	1	1	0	1	1	1	0	0	1	0	0	0	0	0	0	0	1	0	0	0
2020-11-29 00:52:31	2	0.527822	2	0.950673	5	4	0.227675	5		2	1	2	1	1	1	Mataram Kota	1	0.488656	Kecamatan Ampenan										3	0	1	0	1	1	1	1	1	0	0	0	0	1	0	0	0	0	0	0	0
2020-11-29 06:43:03	3	0.930017	2	0.950673	5	4	0.227675	4		4	3	3	2	1	1	Mataram Kota	1	0.488656	Kecamatan Mataram										3	1	1	1	1	0	1	1	1	1	1	0	0	1	1	1	0	1	1	1	0
2020-11-29 06:44:53	3	0.930017	2	0.950673	4	4	0.227675	11		2	4	3	3	1	1	Mataram Kota	1	0.488656	Kecamatan Mataram										3	0	0	0	1	0	1	1	1	1	1	0	0	1	1	0	0	1	0	0	0
2020-11-29 07:25:07	3	0.930017	2	0.950673	5	4	0.227675	4		4	3	4	3	1	1	Mataram Kota	1	0.488656	Kecamatan Selaparang										3	0	0	0	1	1	1	1	1	1	1	0	0	1	1	1	1	1	0	0	1
2020-11-29 08:22:35	2	0.527822	2	0.950673	4	3	0.677142	7		2	2	2	3	1	1	Mataram Kota	1	0.488656	Kecamatan Selaparang										2	1	1	1	1	0	1	0	0	0	0	0	0	1	0	0	0	0	0	0	0
2020-11-29 09:53:01	3	0.930017	2	0.950673	10	4	0.227675	4		4	3	4	4	1	1	Mataram Kota	1	0.488656	Kecamatan Sekarbela										4	1	1	0	1	0	0	1	1	1	1	0	0	1	1	0	0	0	0	0	0
2020-11-29 11:00:25	3	0.930017	1	1.05819	4	4	0.227675	13	Pegawai honorer Pemerintah	3	2	2	2	1	1	Mataram Kota	1	0.488656	Kecamatan Sekarbela										2	0	1	1	1	1	1	1	1	0	1	0	0	1	0	0	0	1	0	0	1
2020-11-29 15:20:50	6	11.3438	1	1.05819	3	4	0.227675	11		4	3	4	3	1	1	Mataram Kota	1	0.488656	Kecamatan Mataram										3	0	0	0	1	0	1	1	1	1	1	0	0	1	1	1	0	1	0	0	1
2020-11-29 15:45:26	2	0.527822	2	0.950673	6	4	0.227675	8		2	1	2	1	1	1	Mataram Kota	1	0.488656	Kecamatan Ampenan										3	0	0	0	1	1	1	1	1	1	1	0	0	1	1	0	0	1	0	0	0
2020-11-30 04:01:51	4	1.60951	2	0.950673	4	2	2.79633	8		1	1	1	1	1	1	Mataram Kota	1	0.488656	Kecamatan Ampenan										2	1	1	1	1	1	1	0	0	0	1	0	0	1	0	0	0	1	0	0	0
2020-12-01 06:26:55	4	1.60951	2	0.950673	7	4	0.227675	11		4	4	4	4	1	1	Mataram Kota	1	0.488656	Kecamatan Selaparang										2	0	0	0	0	0	1	1	1	1	1	0	0	1	1	0	0	0	1	0	0
2020-12-01 05:21:45	4	1.60951	2	0.950673	7	4	0.227675	4		4	4	4	4	1	1	Mataram Kota	1	0.488656	Kecamatan Sandubay										4	0	1	0	1	1	1	1	1	1	1	0	0	1	1	0	1	1	0	1	1
2020-12-01 06:18:18	5	2.53176	1	1.05819	4	4	0.227675	11		4	4	4	4	1	1	Mataram Kota	1	0.488656	Kecamatan Mataram										3	0	1	0	1	1	1	1	0	1	1	0	1	1	0	0	0	0	0	0	1
2020-12-01 07:17:11	3	0.930017	1	1.05819	4	3	0.677142	5		2	2	2	2	1	1	Mataram Kota	1	0.488656	Kecamatan Sekarbela										2	1	1	1	0	1	1	0	0	0	1	0	0	0	0	0	0	0	0	0	0
2020-12-01 07:46:20	2	0.527822	1	1.05819	2	4	0.227675	4		4	3	4	3	1	1	Mataram Kota	1	0.488656	Kecamatan Selaparang										4	0	0	0	1	1	1	1	0	1	1	0	0	1	0	0	0	1	0	0	0
2020-12-01 08:07:48	3	0.930017	2	0.950673	10	4	0.227675	6		4	4	2	3	1	1	Mataram Kota	1	0.488656	Kecamatan Sekarbela										3	0	0	0	1	1	1	1	1	1	1	0	0	1	1	0	0	1	0	1	1
2020-12-01 08:26:36	4	1.60951	1	1.05819	5	3	0.677142	13		2	2	1	1	1	1	Mataram Kota	1	0.488656	Kecamatan Ampenan										3	0	0	0	1	1	1	0	0	1	1	0	0	1	0	0	0	1	0	0	0
2020-12-01 08:20:33	3	0.930017	2	0.950673	4	3	0.677142	5		1	1	1	1	1	1	Mataram Kota	1	0.488656	Kecamatan Ampenan										2	1	1	1	1	1	1	1	0	0	1	0	0	0	0	0	0	0	0	0	0
2020-12-01 09:36:21	3	0.930017	1	1.05819	5	4	0.227675	11		2	2	2	1	1	1	Mataram Kota	1	0.488656	Kecamatan Selaparang										3	0	1	0	1	0	1	1	1	0	1	0	0	1	0	0	0	0	0	0	1
2020-12-01 10:00:59	5	2.53176	1	1.05819	4	4	0.227675	11		4	4	4	4	1	1	Mataram Kota	1	0.488656	Kecamatan Ampenan										2	1	1	0	1	0	1	1	0	1	1	0	0	1	0	1	0	1	0	1	0
2020-12-01 10:33:27	6	11.3438	2	0.950673	5	4	0.227675	11		4	4	4	4	1	1	Mataram Kota	1	0.488656	Kecamatan Mataram										4	0	1	0	1	1	1	1	1	1	1	0	0	1	1	1	0	1	0	0	1
2020-12-01 10:45:00	3	0.930017	2	0.950673	2	4	0.227675	11		4	3	4	4	1	1	Mataram Kota	1	0.488656	Kecamatan Mataram										3	0	1	1	1	1	1	1	1	1	1	0	0	1	1	0	0	0	0	0	0
2020-12-01 11:01:25	4	1.60951	1	1.05819	3	4	0.227675	13	Reseller konvensi	2	2	1	2	1	1	Mataram Kota	1	0.488656	Kecamatan Sekarbela										3	1	1	0	1	1	1	0	0	1	0	0	0	1	0	1	1	1	0	0	1
2020-12-01 11:02:24	1	0.790023	1	1.05819	8	3	0.677142	7		1	1	1	1	1	1	Mataram Kota	1	0.488656	Kecamatan Ampenan										3	0	0	1	1	1	1	0	1	0	0	1	1	0	0	1	0	1	0	0	0
2020-12-01 12:09:04	2	0.527822	1	1.05819	4	3	0.677142	6		4	3	1	2	1	1	Mataram Kota	1	0.488656	Kecamatan Sekarbela										1	1	1	1	1	2	0	0	0	0	1	0	0	0	0	0	0	0	0	0	0
2020-12-01 13:19:51	5	2.53176	2	0.950673	6	4	0.227675	11		4	4	4	4	1	1	Mataram Kota	1	0.488656	Kecamatan Sekarbela										3	0	0	0	1	1	1	1	0	1	1	0	0	1	0	1	1	1	1	0	1
2020-12-01 13:18:05	2	0.527822	1	1.05819	6	4	0.227675	10		1	1	1	1	1	1	Mataram Kota	1	0.488656	Kecamatan Sekarbela										2	1	1	1	1	1	1	1	0	1	0	1	0	1	1	0	0	1	0	0	0
2020-12-01 13:32:30	5	2.53176	2	0.950673	4	4	0.227675	4		4	3	3	3	1	1	Mataram Kota	1	0.488656	Kecamatan Mataram										3	1	1	0	1	0	1	0	0	0	1	0	0	0	0	0	0	0	0	0	0
2020-12-01 13:34:14	2	0.527822	2	0.950673	3	4	0.227675	11		1	1	1	1	1	1	Mataram Kota	1	0.488656	Kecamatan Sekarbela										2	1	0	0	1	1	1	1	0	0	1	0	0	0	0	0	0	0	0	0	0
2020-12-01 13:52:11	5	2.53176	1	1.05819	5	4	0.227675	11		3	3	3	3	1	1	Mataram Kota	1	0.488656	Kecamatan Sekarbela										3	0	0	0	1	1	1	1	0	1	1	0	0	1	0	0	0	1	0	0	0
2020-12-01 13:55:07	2	0.527822	2	0.950673	3	4	0.227675	11		2	2	2	2	1	1	Mataram Kota	1	0.488656	Kecamatan Sekarbela										2	1	1	0	1	0	1	0	0	0	0	0	0	1	0	0	0	1	0	0	0
2020-12-01 14:24:10	5	2.53176	2	0.950673	5	4	0.227675	4		4	3	4	3	1	1	Mataram Kota	1	0.488656	Kecamatan Sekarbela										3	0	0	0	1	1	1	1	1	1	1	0	0	1	1	1	0	1	0	0	0
2020-12-01 15:38:26	5	2.53176	1	1.05819	6	4	0.227675	11		4	2	4	3	1	1	Mataram Kota	1	0.488656	Kecamatan Cakranegara										3	1	1	1	0	0	0	1	0	1	1	0	0	1	1	1	0	0	0	0	0
2020-12-01 15:31:09	2	0.527822	2	0.950673	4	4	0.227675	8		3	3	3	4	1	1	Mataram Kota	1	0.488656	Kecamatan Sekarbela										4	0	1	0	1	1	1	1	0	1	1	0	0	1	0	0	0	0	0	0	0
2020-12-03 01:55:00	2	0.527822	2	0.950673	6	3	0.677142	7		1	1	1	1	1	1	Mataram Kota	1	0.488656	Kecamatan Sekarbela										2	1	1	0	1	0	1	0	0	0	0	0	0	1	0	0	0	0	0	0	0
2020-12-03 08:32:23	4	1.60951	1	1.05819	4	4	0.227675	5		4	4	2	2	1	1	Mataram Kota	1	0.488656	Kecamatan Mataram										3	1	1	0	1	1	1	0	0	1	1	0	0	1	0	1	1	1	0	0	0
2020-12-03 10:01:26	3	0.930017	1	1.05819	2	4	0.227675	6		3	1	3	2	1	1	Mataram Kota	1	0.488656	Kecamatan Sekarbela										2	1	1	0	1	0	0	0	0	1	1	0	0	1	0	0	0	1	0	0	0
2020-12-03 11:16:56	5	2.53176	2	0.950673	6	4	0.227675	4		4	4	4	4	1	1	Mataram Kota	1	0.488656	Kecamatan Mataram										3	0	1	0	1	1	1	0	0	0	1	0	0	0	0	0	0	0	0	0	0
2020-12-03 11:19:22	5	2.53176	1	1.05819	1	4	0.227675	4		4	3	3	3	1	1	Mataram Kota	1	0.488656	Kecamatan Ampenan										2	1	1	0	1	1	1	0	0	0	0	0	0	0	1	0	0	0	0	0	0
2020-12-03 11:29:44	5	2.53176	1	1.05819	7	4	0.227675	11		4	3	3	3	1	1	Mataram Kota	1	0.488656	Kecamatan Sekarbela										3	0	1	0	1	0	0	1	1	1	1	0	0	0	0	0	0	0	0	0	0
2020-12-03 11:35:03	2	0.527822	1	1.05819	3	3	0.677142	12		1	1	1	1	1	1	Mataram Kota	1	0.488656	Kecamatan Mataram										2	1	1	1	1	1	1	1	0	0	1	0	0	0	0	0	0	0	0	0	0
2020-12-03 12:00:19	1	0.790023	2	0.950673	6	3	0.677142	6		2	2	1	2	1	1	Mataram Kota	1	0.488656	Kecamatan Ampenan										3	0	0	0	1	1	1	0	1	1	1	0	0	1	1	0	0	0	0	0	0
2020-12-03 12:00:27	2	0.527822	2	0.950673	7	3	0.677142	7		1	1	1	1	1	1	Mataram Kota	1	0.488656	Kecamatan Selaparang										2	2	2	1	1	1	1	0	0	0	1	0	0	1	0	0	0	0	0	0	0
2020-12-03 13:34:28	3	0.930017	1	1.05819	4	3	0.677142	5		4	1	1	2	1	1	Mataram Kota	1	0.488656	Kecamatan Ampenan										2	1	1	1	0	1	1	0	0	0	0	0	0	1	0	0	0	0	0	0	0
2020-12-05 14:05:41	1	0.790023	2	0.950673	5	3	0.677142	13	mahasiswa	1	1	1	1	1	1	Mataram Kota	1	0.488656	Kecamatan Ampenan										4	0	0	0	1	0	1	1	1	1	1	0	0	1	1	0	0	1	0	0	0
2020-12-08 10:38:19	2	0.527822	1	1.05819	4	1	28.2087	3		4	4	4	4	1	1	Mataram Kota	1	0.488656	Kecamatan Sekarbela										2	1	1	1	1	1	1	0	0	0	1	0	0	0	0	0	0	0	0	0	0
2020-12-08 17:10:19	6	11.3438	2	0.950673	3	3	0.677142	8		1	2	2	2	1	1	Mataram Kota	1	0.488656	Kecamatan Mataram										2	1	0	0	1	0	1	0	0	0	1	0	0	0	0	0	0	0	0	0	0
2020-12-08 19:00:58	4	1.60951	1	1.05819	3	2	2.79633	9		2	1	1	1	1	1	Mataram Kota	1	0.488656	Kecamatan Selaparang										2	1	1	0	1	1	1	0	0	1	1	0	0	1	0	0	0	0	0	0	0
2020-12-08 19:01:59	3	0.930017	1	1.05819	7	3	0.677142	9		1	1	1	1	1	1	Mataram Kota	1	0.488656	Kecamatan Ampenan										2	2	2	2	1	1	1	0	0	0	0	0	0	1	0	0	0	0	0	0	0
2020-12-09 00:55:32	5	2.53176	2	0.950673	1	2	2.79633	3		3	3	2	4	1	1	Mataram Kota	1	0.488656	Kecamatan Ampenan										4	0	1	0	1	1	1	1	0	0	1	0	0	0	0	0	0	1	0	0	0
2020-12-09 03:09:17	4	1.60951	1	1.05819	6	3	0.677142	13	Pegawai swasta status dirumahkan	3	2	1	2	1	1	Mataram Kota	1	0.488656	Kecamatan Ampenan										2	1	0	0	1	1	1	1	1	1	1	0	0	1	0	1	0	1	1	0	1
2020-12-09 03:20:11	5	2.53176	2	0.950673	4	4	0.227675	8		2	2	2	2	1	1	Mataram Kota	1	0.488656	Kecamatan Ampenan										3	0	0	0	1	1	1	0	1	0	1	0	0	1	0	1	1	1	0	0	1
2020-12-09 03:29:01	3	0.930017	2	0.950673	6	3	0.677142	13	Pedagang makanan online	2	2	2	2	1	1	Mataram Kota	1	0.488656	Kecamatan Ampenan										2	1	0	0	1	1	1	0	1	1	1	0	0	1	0	0	0	1	0	0	0
2020-12-09 09:22:14	4	1.60951	2	0.950673	4	4	0.227675	11		1	2	1	3	1	1	Mataram Kota	1	0.488656	Kecamatan Ampenan										3	0	1	0	1	1	1	0	0	0	0	0	0	0	1	0	1	1	0	0	0
2020-12-09 09:28:09	6	11.3438	2	0.950673	6	3	0.677142	13	Pensiunan	2	2	2	2	1	1	Mataram Kota	1	0.488656	Kecamatan Ampenan										3	1	0	0	1	1	1	0	1	1	1	0	0	1	0	1	0	1	0	0	1
2020-12-09 16:49:53	3	0.930017	2	0.950673	5	4	0.227675	4		3	4	3	4	1	1	Mataram Kota	1	0.488656	Kecamatan Mataram										3	0	1	0	1	1	1	0	0	1	0	0	0	1	0	0	0	0	0	0	0
2020-12-09 23:49:06	4	1.60951	2	0.950673	3	1	28.2087	8		1	2	1	2	1	1	Mataram Kota	1	0.488656	Kecamatan Mataram										3	0	0	0	1	1	1	0	0	0	1	0	0	0	0	0	0	1	0	0	0
2020-12-10 02:49:42	5	2.53176	2	0.950673	3	3	0.677142	4		4	3	4	3	1	1	Mataram Kota	1	0.488656	Kecamatan Ampenan										4	0	0	0	1	0	0	1	1	1	1	0	1	1	0	1	1	1	0	0	1
2020-12-10 05:00:50	4	1.60951	1	1.05819	2	4	0.227675	6		2	2	1	2	1	1	Mataram Kota	1	0.488656	Kecamatan Sekarbela										2	1	0	0	1	1	1	0	0	1	1	0	0	1	0	0	0	0	0	0	1
2020-12-10 05:40:49	4	1.60951	1	1.05819	4	4	0.227675	11		2	1	1	1	1	1	Mataram Kota	1	0.488656	Kecamatan Ampenan										2	1	1	1	1	1	1	0	0	0	1	0	0	1	0	0	0	0	0	0	0
2020-12-10 09:57:52	5	2.53176	2	0.950673	3	3	0.677142	10		2	2	1	2	1	1	Mataram Kota	1	0.488656	Kecamatan Sekarbela										2	0	0	2	0	1	1	0	0	1	1	0	0	1	0	0	0	1	1	0	0
2020-12-10 12:16:30	4	1.60951	2	0.950673	4	4	0.227675	4		3	2	3	2	1	1	Mataram Kota	1	0.488656	Kecamatan Sekarbela										3	1	0	0	1	1	1	0	1	0	1	0	0	1	1	0	0	1	1	0	0
2020-12-10 15:47:51	2	0.527822	2	0.950673	4	3	0.677142	7		2	1	1	1	1	1	Mataram Kota	1	0.488656	Kecamatan Ampenan										2	0	1	0	1	1	1	0	0	1	0	0	0	0	0	0	0	0	0	0	0
2020-12-10 16:09:03	2	0.527822	2	0.950673	5	3	0.677142	7		1	1	1	1	1	1	Mataram Kota	1	0.488656	Kecamatan Mataram										2	0	1	0	1	1	1	0	0	1	1	0	0	1	1	0	0	1	0	0	0
2020-12-10 16:57:47	5	2.53176	2	0.950673	4	3	0.677142	6		2	2	1	2	1	1	Mataram Kota	1	0.488656	Kecamatan Cakranegara										2	1	0	0	1	1	1	0	0	1	0	0	0	1	0	0	0	1	0	0	0
2020-12-11 03:25:29	4	1.60951	1	1.05819	6	3	0.677142	5		2	2	1	3	1	1	Mataram Kota	1	0.488656	Kecamatan Selaparang										2	1	1	1	1	1	0	0	0	0	1	0	1	1	0	0	0	1	0	0	0
2020-12-11 04:09:53	2	0.527822	2	0.950673	4	3	0.677142	7		2	2	1	2	1	1	Mataram Kota	1	0.488656	Kecamatan Cakranegara										2	1	1	1	1	1	1	0	0	0	0	0	0	1	0	0	0	1	0	0	0
2020-12-11 04:22:52	4	1.60951	2	0.950673	4	3	0.677142	9		2	2	1	2	1	1	Mataram Kota	1	0.488656	Kecamatan Mataram										2	1	1	1	1	1	1	1	0	0	1	0	0	0	0	0	0	0	0	0	0
2020-12-11 08:25:34	4	1.60951	1	1.05819	5	3	0.677142	9		1	1	1	1	1	1	Mataram Kota	1	0.488656	Kecamatan Mataram										4	0	1	0	1	1	1	0	0	1	1	0	0	0	0	0	1	1	0	0	0
2020-12-11 13:26:05	1	0.790023	1	1.05819	4	3	0.677142	7		2	1	1	1	1	1	Mataram Kota	1	0.488656	Kecamatan Cakranegara										2	1	1	1	1	1	1	1	0	0	1	0	0	1	0	0	0	0	0	0	0
2020-12-12 12:56:54	5	2.53176	2	0.950673	1	3	0.677142	6		1	1	1	1	1	1	Mataram Kota	1	0.488656	Kecamatan Cakranegara										3	0	1	1	1	1	1	1	0	0	1	0	0	0	0	1	0	1	1	0	1
2020-12-12 14:27:04	1	0.790023	2	0.950673	4	4	0.227675	7		1	4	1	4	1	1	Mataram Kota	1	0.488656	Kecamatan Mataram										2	1	1	1	1	0	1	0	0	0	0	0	0	1	0	0	0	0	0	0	0
2020-12-13 06:16:14	4	1.60951	1	1.05819	5	4	0.227675	5		4	2	4	3	1	1	Mataram Kota	1	0.488656	Kecamatan Sandubay										3	0	1	0	1	1	1	1	1	1	1	0	0	1	1	1	0	1	0	0	1
2020-12-13 07:36:19	3	0.930017	1	1.05819	3	4	0.227675	13		4	3	3	3	1	1	Mataram Kota	1	0.488656	Kecamatan Selaparang										3	1	0	0	1	1	0	0	0	0	0	0	0	1	0	0	0	0	0	0	0
2020-12-13 08:13:10	4	1.60951	1	1.05819	5	4	0.227675	4		4	2	4	3	1	1	Mataram Kota	1	0.488656	Kecamatan Cakranegara										3	1	0	0	1	0	1	1	0	1	1	0	0	1	1	1	0	1	0	0	1
2020-12-13 10:17:25	4	1.60951	2	0.950673	4	2	2.79633	3		1	1	1	1	1	1	Mataram Kota	1	0.488656	Kecamatan Cakranegara										3	1	1	0	1	1	1	0	0	0	0	0	0	1	0	0	0	0	0	0	0
2020-12-13 12:10:09	4	1.60951	2	0.950673	3	4	0.227675	9		2	2	1	2	1	1	Mataram Kota	1	0.488656	Kecamatan Mataram										3	1	1	0	1	0	1	0	0	1	0	0	0	1	0	0	0	1	0	0	0
2020-12-13 16:25:39	4	1.60951	1	1.05819	4	3	0.677142	10		2	4	1	4	1	1	Mataram Kota	1	0.488656	Kecamatan Selaparang										2	1	0	0	1	1	1	0	0	1	0	0	0	0	0	0	0	1	0	0	0
2020-12-14 03:19:59	4	1.60951	2	0.950673	5	1	28.2087	8		2	2	2	2	1	1	Mataram Kota	1	0.488656	Kecamatan Cakranegara										2	1	1	0	1	0	1	1	0	1	1	0	0	1	0	0	0	1	0	0	0
2020-12-15 11:21:46	5	2.53176	1	1.05819	7	3	0.677142	12		2	2	1	2	1	1	Mataram Kota	1	0.488656	Kecamatan Cakranegara										2	1	0	0	1	1	1	0	0	0	1	0	0	1	0	0	0	1	0	0	0
2020-12-15 17:52:41	5	2.53176	2	0.950673	3	3	0.677142	5		2	2	2	2	1	1	Mataram Kota	1	0.488656	Kecamatan Sandubay										3	1	1	0	1	1	1	0	0	1	0	0	0	0	0	0	0	1	0	0	1
2020-12-16 15:55:01	1	0.790023	2	0.950673	2	3	0.677142	7		1	1	1	1	1	1	Mataram Kota	1	0.488656	Kecamatan Selaparang										2	1	2	0	1	1	1	0	0	0	1	0	0	1	0	1	0	0	0	0	0
2020-12-16 15:57:18	1	0.790023	2	0.950673	2	4	0.227675	13	Mahasiswa	1	1	1	1	1	1	Mataram Kota	1	0.488656	Kecamatan Sekarbela										2	2	1	0	1	0	1	0	0	0	0	0	0	1	0	0	0	0	0	0	0
2020-12-16 17:22:39	2	0.527822	2	0.950673	4	3	0.677142	7		1	2	1	2	1	1	Mataram Kota	1	0.488656	Kecamatan Sekarbela										3	1	1	1	1	1	1	0	0	1	0	0	0	1	0	0	0	0	0	0	0
2020-12-18 12:36:34	2	0.527822	2	0.950673	3	3	0.677142	7		1	1	1	2	1	1	Mataram Kota	1	0.488656	Kecamatan Mataram										2	1	1	1	1	0	1	0	0	1	1	0	0	1	0	0	0	1	0	0	0
2020-12-19 04:05:05	5	2.53176	1	1.05819	6	4	0.227675	2		4	3	2	2	1	1	Mataram Kota	1	0.488656	Kecamatan Sandubay										5	0	0	0	1	1	1	1	1	1	1	0	0	1	0	1	0	1	0	0	0
2020-12-21 02:12:03	3	0.930017	2	0.950673	4	3	0.677142	8		2	2	1	1	1	1	Mataram Kota	1	0.488656	Kecamatan Selaparang										3	1	1	0	1	1	1	0	0	1	1	0	0	1	0	0	0	1	0	0	0
2020-12-21 12:10:08	3	0.930017	2	0.950673	4	3	0.677142	8		2	3	3	3	1	1	Mataram Kota	1	0.488656	Kecamatan Selaparang										2	0	0	0	1	1	1	0	0	1	1	0	0	1	0	0	0	1	0	0	0
2020-12-22 00:12:57	6	11.3438	1	1.05819	2	4	0.227675	13	Pensiunan	4	3	3	3	1	1	Mataram Kota	1	0.488656	Kecamatan Ampenan										3	1	1	0	1	1	1	1	0	1	1	0	0	1	0	0	0	1	0	0	1
2020-12-22 17:47:31	4	1.60951	1	1.05819	4	3	0.677142	6		2	2	2	3	1	1	Mataram Kota	1	0.488656	Kecamatan Selaparang										2	1	1	1	1	0	1	0	1	1	1	0	0	1	0	0	0	1	0	0	0
2020-12-22 18:00:37	4	1.60951	2	0.950673	4	3	0.677142	8		1	2	1	2	1	1	Mataram Kota	1	0.488656	Kecamatan Ampenan										2	1	0	0	1	1	1	0	0	1	1	0	0	1	0	0	0	1	0	0	1
2020-12-27 03:48:15	3	0.930017	2	0.950673	3	3	0.677142	3		3	2	1	1	1	1	Mataram Kota	1	0.488656	Kecamatan Selaparang										2	1	1	1	1	1	1	1	1	0	0	0	0	0	0	0	0	1	0	0	0
2020-12-27 06:05:33	4	1.60951	1	1.05819	3	4	0.227675	13	Ojol	3	2	2	2	1	1	Mataram Kota	1	0.488656	Kecamatan Ampenan										2	1	1	0	1	0	1	0	0	0	1	0	0	0	0	0	0	0	0	0	0
2020-12-27 08:38:38	3	0.930017	2	0.950673	6	4	0.227675	4		3	2	3	3	1	1	Mataram Kota	1	0.488656	Kecamatan Cakranegara										4	1	1	0	1	1	1	0	0	1	1	0	0	1	1	0	1	1	1	0	0
2020-12-27 10:51:03	4	1.60951	1	1.05819	4	4	0.227675	6		3	3	2	2	1	1	Mataram Kota	1	0.488656	Kecamatan Mataram										3	1	1	0	1	1	1	0	1	1	1	0	0	1	0	1	0	0	1	0	0
2020-12-29 10:34:21	3	0.930017	2	0.950673	2	4	0.227675	9		1	1	2	2	1	1	Mataram Kota	1	0.488656	Kecamatan Ampenan										3	0	1	0	1	1	1	1	0	1	1	0	0	1	1	1	0	1	0	0	0
2020-12-30 11:04:00	5	2.53176	2	0.950673	3	3	0.677142	8		1	2	1	2	1	1	Mataram Kota	1	0.488656	Kecamatan Mataram										4	0	1	0	1	1	1	0	0	0	1	0	0	0	0	0	0	0	0	0	0
2020-11-24 09:20:11	1	0.790023	2	0.950673	5	4	0.227675	7		1	1	1	1	2	2	Sumbawa	7	0.824878							Kecamatan Buer				2	1	1	1	1	1	1	0	0	0	0	0	0	1	0	0	0	0	0	0	0
2020-11-24 09:37:34	1	0.790023	1	1.05819	5	3	0.677142	7		1	1	1	1	2	2	Sumbawa	7	0.824878							Kecamatan Sumbawa				4	1	1	0	1	1	1	1	1	1	1	0	0	1	1	1	0	0	0	0	1
2020-11-24 09:36:16	1	0.790023	2	0.950673	4	3	0.677142	7		1	1	1	1	2	2	Sumbawa	7	0.824878							Kecamatan Sumbawa				2	1	0	1	1	0	1	0	0	1	0	0	0	1	0	0	0	0	0	0	0
2020-11-24 11:02:45	3	0.930017	2	0.950673	6	4	0.227675	1		1	1	1	1	2	2	Sumbawa	7	0.824878							Kecamatan Buer				3	1	0	1	1	1	1	1	0	1	0	0	0	0	0	0	0	0	0	0	0
2020-11-24 11:59:14	2	0.527822	2	0.950673	2	4	0.227675	5		2	2	2	2	2	2	Sumbawa	7	0.824878							Kecamatan Labuhan Badas				4	0	0	0	1	1	1	0	0	1	0	0	0	1	0	0	0	1	0	0	0
2020-11-24 13:40:44	2	0.527822	1	1.05819	1	3	0.677142	4		4	3	4	3	2	2	Sumbawa	7	0.824878							Kecamatan Unter Iwes				2	1	0	0	1	0	1	1	0	0	1	0	0	0	0	0	0	0	0	0	0
2020-11-24 13:59:57	4	1.60951	2	0.950673	4	2	2.79633	8		1	1	1	1	2	2	Sumbawa	7	0.824878							Kecamatan Moyo Hilir				5	1	1	0	1	1	1	0	1	1	1	0	0	1	1	1	0	1	1	0	1
2020-11-24 13:54:43	2	0.527822	2	0.950673	6	4	0.227675	12		1	1	1	1	2	2	Sumbawa	7	0.824878							Kecamatan Moyo Hilir				5	1	1	0	1	1	1	0	1	1	0	0	0	1	0	0	0	1	0	0	0
2020-11-24 14:24:44	2	0.527822	1	1.05819	4	3	0.677142	7		1	2	1	1	2	2	Sumbawa	7	0.824878							Kecamatan Moyo Utara				2	1	1	1	1	1	1	0	0	0	0	0	0	1	0	0	0	0	0	0	0
2020-11-24 14:40:00	3	0.930017	1	1.05819	2	4	0.227675	12		3	2	4	2	2	2	Sumbawa	7	0.824878							Kecamatan Utan				3	0	0	0	1	0	1	0	0	0	1	0	0	1	0	0	0	0	0	0	0
2020-11-24 14:45:54	2	0.527822	1	1.05819	6	4	0.227675	5		2	2	1	2	2	2	Sumbawa	7	0.824878							Kecamatan Alas				3	1	1	1	1	1	1	0	0	1	1	0	0	1	1	1	0	0	0	0	0
2020-11-24 15:54:31	2	0.527822	2	0.950673	4	4	0.227675	7		1	1	1	2	2	2	Sumbawa	7	0.824878							Kecamatan Moyo Hilir				3	1	1	1	1	1	1	0	0	1	1	0	0	1	1	1	0	1	0	0	0
2020-11-25 01:09:12	2	0.527822	2	0.950673	4	4	0.227675	12		1	1	1	1	2	2	Sumbawa	7	0.824878							Kecamatan Labuhan Badas				4	0	1	0	1	1	1	0	0	1	1	0	0	1	0	0	0	0	0	0	0
2020-11-25 03:11:36	2	0.527822	2	0.950673	6	3	0.677142	12		1	1	1	1	2	2	Sumbawa	7	0.824878							Kecamatan Alas				2	1	1	0	1	1	1	1	1	0	0	0	0	1	0	0	0	0	0	0	0
2020-11-25 05:40:34	3	0.930017	1	1.05819	4	4	0.227675	3		2	1	1	2	2	2	Sumbawa	7	0.824878							Kecamatan Moyo Hulu				2	1	1	1	1	1	1	0	1	0	1	0	0	1	1	1	0	1	0	0	1
2020-11-25 05:43:50	3	0.930017	1	1.05819	4	4	0.227675	3		3	2	2	2	2	2	Sumbawa	7	0.824878							Kecamatan Sumbawa				4	1	1	1	1	1	1	0	1	1	1	0	1	0	0	0	0	0	0	0	1
2020-11-25 06:14:24	2	0.527822	2	0.950673	4	3	0.677142	13	Bekerja	1	1	1	1	2	2	Sumbawa	7	0.824878							Kecamatan Buer				2	0	0	0	1	0	1	0	0	0	0	0	0	1	0	0	0	0	0	0	0
2020-11-25 07:51:40	1	0.790023	1	1.05819	6	3	0.677142	7		1	1	1	1	2	2	Sumbawa	7	0.824878							Kecamatan Sumbawa				4	0	1	0	1	0	1	1	0	1	0	0	0	0	0	0	0	1	0	0	0
2020-11-25 08:55:46	3	0.930017	1	1.05819	4	4	0.227675	2		2	2	3	2	2	2	Sumbawa	7	0.824878							Kecamatan Alas Barat				4	0	0	0	1	1	1	1	0	1	0	0	0	0	0	1	0	1	0	0	1
2020-11-25 09:12:57	2	0.527822	1	1.05819	5	4	0.227675	5		3	2	4	2	2	2	Sumbawa	7	0.824878							Kecamatan Labuhan Badas				2	1	1	1	1	1	1	1	1	1	0	0	0	0	0	0	0	1	0	0	1
2020-11-25 09:20:33	3	0.930017	1	1.05819	5	3	0.677142	6		4	4	1	4	2	2	Sumbawa	7	0.824878							Kecamatan Sumbawa				2	1	0	0	1	0	1	0	0	1	1	0	0	1	0	0	0	0	0	0	0
2020-11-25 10:59:28	2	0.527822	1	1.05819	4	3	0.677142	6		3	2	1	1	2	2	Sumbawa	7	0.824878							Kecamatan Moyo Utara				3	1	1	1	1	1	1	1	0	1	0	0	0	0	0	0	0	0	0	0	1
2020-11-25 11:25:00	2	0.527822	2	0.950673	5	4	0.227675	13	Perangkat Desa	2	2	2	2	2	2	Sumbawa	7	0.824878							Kecamatan Moyo Utara				2	1	1	0	1	1	1	1	0	1	0	0	0	0	0	0	0	0	0	0	0
2020-11-25 12:22:43	3	0.930017	1	1.05819	5	2	2.79633	3		3	2	1	2	2	2	Sumbawa	7	0.824878							Kecamatan Moyo Hulu				2	2	1	0	1	1	1	0	0	0	0	0	0	1	0	0	0	0	0	0	0
2020-11-25 12:30:03	1	0.790023	1	1.05819	1	3	0.677142	12		1	1	1	1	2	2	Sumbawa	7	0.824878							Kecamatan Buer				2	0	1	1	1	0	1	0	0	0	0	0	0	1	0	1	0	0	0	0	0
2020-11-25 15:15:21	2	0.527822	2	0.950673	5	2	2.79633	6		2	4	1	2	2	2	Sumbawa	7	0.824878							Kecamatan Labuhan Badas				2	1	0	0	1	1	1	1	0	1	0	0	0	0	0	0	0	0	0	0	0
2020-11-26 13:22:44	2	0.527822	1	1.05819	1	4	0.227675	11		3	2	3	2	2	2	Sumbawa	7	0.824878							Kecamatan Sumbawa				3	0	1	0	1	1	1	1	1	1	1	0	0	1	1	0	0	0	0	0	1
2020-11-26 13:25:11	2	0.527822	2	0.950673	2	4	0.227675	7		1	1	1	1	2	2	Sumbawa	7	0.824878							Kecamatan Sumbawa				1	1	1	0	1	0	1	0	0	0	0	0	0	1	0	0	0	0	0	0	0
2020-11-26 13:24:13	3	0.930017	2	0.950673	3	4	0.227675	12		4	2	4	2	2	2	Sumbawa	7	0.824878							Kecamatan Sumbawa				5	0	0	0	1	1	1	1	0	1	1	0	0	1	1	1	1	1	1	1	1
2020-11-26 13:25:22	2	0.527822	2	0.950673	4	4	0.227675	7		1	1	1	1	2	2	Sumbawa	7	0.824878							Kecamatan Sumbawa				2	0	1	0	1	0	1	1	1	1	1	0	0	1	1	0	0	0	0	0	0
2020-11-26 13:27:55	1	0.790023	2	0.950673	5	4	0.227675	7		1	1	1	1	2	2	Sumbawa	7	0.824878							Kecamatan Empang				2	1	1	0	1	1	1	0	0	0	1	0	0	1	0	0	0	1	0	0	1
2020-11-26 13:27:42	1	0.790023	2	0.950673	4	4	0.227675	7		1	1	1	2	2	2	Sumbawa	7	0.824878							Kecamatan Moyo Hulu				4	1	1	1	1	1	1	0	0	1	1	0	0	1	0	0	0	1	0	0	0
2020-11-26 13:27:19	2	0.527822	2	0.950673	7	3	0.677142	7		1	1	1	1	2	2	Sumbawa	7	0.824878							Kecamatan Unter Iwes				3	0	1	0	1	0	1	1	0	1	1	0	0	1	1	0	0	1	0	0	0
2020-11-26 13:27:39	2	0.527822	1	1.05819	4	3	0.677142	7		1	1	1	1	2	2	Sumbawa	7	0.824878							Kecamatan Utan				2	0	0	0	1	1	1	0	0	0	1	0	0	1	0	0	0	0	0	0	0
2020-11-26 13:26:51	2	0.527822	1	1.05819	6	4	0.227675	12		1	1	1	1	2	2	Sumbawa	7	0.824878							Kecamatan Sumbawa				4	0	0	0	1	0	1	0	0	1	1	0	0	1	1	0	0	1	0	0	0
2020-11-26 13:31:21	1	0.790023	2	0.950673	6	3	0.677142	6		1	2	1	2	2	2	Sumbawa	7	0.824878							Kecamatan Lopok				4	1	1	1	1	1	1	0	0	0	0	0	0	1	0	0	0	0	0	0	0
2020-11-26 13:30:41	1	0.790023	2	0.950673	3	3	0.677142	7		1	1	1	1	2	2	Sumbawa	7	0.824878							Kecamatan Sumbawa				2	1	0	0	1	1	1	1	0	0	0	0	0	1	0	1	0	0	0	0	1
2020-11-26 13:30:18	2	0.527822	2	0.950673	3	4	0.227675	7		1	1	1	1	2	2	Sumbawa	7	0.824878							Kecamatan Sumbawa				2	0	0	0	1	0	0	1	0	0	1	0	0	0	1	0	0	0	0	0	0
2020-11-26 13:29:42	2	0.527822	2	0.950673	3	3	0.677142	13	Mahasiswa	1	1	1	1	2	2	Sumbawa	7	0.824878							Kecamatan Utan				3	0	0	0	1	1	1	1	0	1	0	0	0	1	0	0	0	0	0	0	0
2020-11-26 13:28:31	2	0.527822	2	0.950673	2	4	0.227675	11		2	2	2	2	2	2	Sumbawa	7	0.824878							Kecamatan Sumbawa				2	0	1	0	1	0	1	1	0	1	1	0	0	1	1	0	0	0	0	0	0
2020-11-26 13:31:51	1	0.790023	2	0.950673	4	4	0.227675	7		2	2	1	1	2	2	Sumbawa	7	0.824878							Kecamatan Utan				3	0	0	1	1	1	1	1	0	1	1	0	0	1	0	0	0	1	0	0	0
2020-11-26 13:33:54	1	0.790023	2	0.950673	2	3	0.677142	13	Mahasiswa	1	1	1	1	2	2	Sumbawa	7	0.824878							Kecamatan Alas Barat				3	1	0	0	1	0	1	1	0	0	0	0	0	1	0	1	0	0	0	0	0
2020-11-26 13:36:42	2	0.527822	2	0.950673	7	4	0.227675	13	Petani	1	1	1	1	2	2	Sumbawa	7	0.824878							Kecamatan Sumbawa				2	1	1	1	1	1	1	0	0	1	0	0	0	1	0	0	0	1	0	0	0
2020-11-26 13:42:45	3	0.930017	1	1.05819	4	4	0.227675	11		3	4	4	3	2	2	Sumbawa	7	0.824878							Kecamatan Sumbawa				4	0	0	0	1	1	1	1	1	1	1	0	1	1	1	1	1	1	1	0	1
2020-11-26 13:43:49	1	0.790023	1	1.05819	6	3	0.677142	12		1	1	1	1	2	2	Sumbawa	7	0.824878							Kecamatan Utan				5	0	0	0	1	1	1	1	0	1	1	0	0	1	0	0	0	1	0	0	1
2020-11-26 13:42:54	1	0.790023	1	1.05819	3	4	0.227675	7		1	2	1	1	2	2	Sumbawa	7	0.824878							Kecamatan Moyo Hulu				2	1	1	1	1	2	1	0	0	0	0	0	0	1	0	0	0	0	0	0	0
2020-11-26 13:46:26	2	0.527822	1	1.05819	3	4	0.227675	7		1	2	1	2	2	2	Sumbawa	7	0.824878							Kecamatan Moyo Hulu				2	1	1	1	1	1	1	1	0	0	0	0	0	1	0	0	0	0	1	0	0
2020-11-26 13:51:24	2	0.527822	1	1.05819	6	4	0.227675	7		1	1	1	1	2	2	Sumbawa	7	0.824878							Kecamatan Unter Iwes				2	1	1	1	1	1	1	0	0	1	0	0	0	1	0	0	0	0	0	0	0
2020-11-26 13:53:51	2	0.527822	2	0.950673	5	3	0.677142	7		1	1	1	1	2	2	Sumbawa	7	0.824878							Kecamatan Labuhan Badas				5	0	1	1	1	1	1	0	0	1	0	0	0	1	0	0	0	1	0	0	0
2020-11-26 13:56:33	1	0.790023	1	1.05819	6	3	0.677142	13	Mahasiswa	1	1	1	1	2	2	Sumbawa	7	0.824878							Kecamatan Lopok				3	0	0	1	1	1	1	0	0	1	0	0	0	0	0	0	0	0	0	0	0
2020-11-26 13:54:44	2	0.527822	2	0.950673	5	3	0.677142	7		1	1	1	1	2	2	Sumbawa	7	0.824878							Kecamatan Sumbawa				4	1	1	0	1	1	1	1	0	1	1	0	0	1	1	0	0	1	0	0	1
2020-11-26 14:06:10	1	0.790023	2	0.950673	4	4	0.227675	7		1	1	1	2	2	2	Sumbawa	7	0.824878							Kecamatan Moyo Hulu				2	1	1	1	1	0	1	0	0	0	1	0	0	1	0	0	0	1	0	0	0
2020-11-26 13:58:42	2	0.527822	2	0.950673	6	4	0.227675	7		1	1	1	1	2	2	Sumbawa	7	0.824878							Kecamatan Moyo Hilir				2	1	1	0	1	1	1	1	0	1	1	0	0	1	1	0	0	1	1	0	0
2020-11-26 13:59:46	2	0.527822	1	1.05819	3	3	0.677142	7		1	1	1	1	2	2	Sumbawa	7	0.824878							Kecamatan Lape				1	1	1	0	1	1	1	0	0	0	0	0	0	1	0	1	0	1	0	0	0
2020-11-26 14:03:40	1	0.790023	2	0.950673	5	3	0.677142	7		1	2	1	3	2	2	Sumbawa	7	0.824878							Kecamatan Moyo Hilir				5	1	1	1	1	1	1	0	0	1	0	0	0	1	0	0	0	1	0	0	1
2020-11-26 14:03:34	2	0.527822	1	1.05819	3	3	0.677142	7		1	1	1	1	2	2	Sumbawa	7	0.824878							Kecamatan Batu Lenteh				3	1	1	1	1	1	1	1	0	0	1	0	0	0	1	0	0	1	0	1	0
2020-11-26 14:04:54	1	0.790023	1	1.05819	6	3	0.677142	13	Mahasiswa	1	1	1	1	2	2	Sumbawa	7	0.824878							Kecamatan Labuhan Badas				2	1	1	1	0	1	0	0	1	1	1	0	0	1	1	0	0	0	0	0	1
2020-11-26 14:33:19	2	0.527822	1	1.05819	7	3	0.677142	7		1	1	1	1	2	2	Sumbawa	7	0.824878							Kecamatan Alas Barat				3	1	1	1	0	1	1	0	0	1	0	0	0	1	0	1	0	1	0	0	0
2020-11-26 14:07:05	1	0.790023	1	1.05819	5	3	0.677142	7		1	1	1	1	2	2	Sumbawa	7	0.824878							Kecamatan Alas Barat				2	1	0	1	1	1	1	0	0	0	0	0	0	1	0	1	0	0	0	0	0
2020-11-26 14:11:15	1	0.790023	1	1.05819	8	3	0.677142	7		1	1	1	1	2	2	Sumbawa	7	0.824878							Kecamatan Unter Iwes				2	1	1	1	1	1	1	0	0	0	1	0	0	1	0	0	0	1	0	0	0
2020-11-26 14:09:58	2	0.527822	1	1.05819	3	3	0.677142	7		1	1	1	1	2	2	Sumbawa	7	0.824878							Kecamatan Sumbawa				2	1	0	1	1	1	1	0	0	1	1	0	0	1	1	0	0	1	0	0	0
2020-11-26 14:12:58	1	0.790023	2	0.950673	6	4	0.227675	7		2	1	2	1	2	2	Sumbawa	7	0.824878							Kecamatan Sumbawa				2	1	1	0	1	0	1	0	0	1	1	0	0	1	1	1	0	1	0	0	0
2020-11-26 14:13:47	2	0.527822	2	0.950673	5	3	0.677142	13	Mahasiswa	1	1	1	1	2	2	Sumbawa	7	0.824878							Kecamatan Labuhan Badas				2	1	1	1	1	2	0	0	0	0	1	0	0	0	0	0	0	0	0	0	0
2020-11-26 14:19:39	1	0.790023	2	0.950673	4	3	0.677142	7		1	2	3	4	2	2	Sumbawa	7	0.824878							Kecamatan Roping				2	1	1	1	1	1	1	0	0	0	1	0	0	0	0	0	0	1	0	0	0
2020-11-26 14:19:12	1	0.790023	1	1.05819	4	4	0.227675	7		1	1	1	1	2	2	Sumbawa	7	0.824878							Kecamatan Moyo Hulu				2	1	1	1	1	0	1	0	0	0	0	0	0	1	1	0	0	1	0	0	0
2020-11-26 14:21:56	2	0.527822	2	0.950673	4	4	0.227675	13	Mahasiswa	1	1	1	1	2	2	Sumbawa	7	0.824878							Kecamatan Moyo Hulu				3	1	1	0	1	0	1	1	0	1	0	0	0	0	0	0	0	1	0	0	0
2020-11-26 14:26:28	2	0.527822	1	1.05819	5	4	0.227675	7		1	1	1	1	2	2	Sumbawa	7	0.824878							Kecamatan Empang				2	0	1	0	1	1	1	0	0	0	1	0	0	0	0	0	0	1	0	0	1
2020-11-26 14:24:29	1	0.790023	2	0.950673	5	4	0.227675	7		2	2	1	1	2	2	Sumbawa	7	0.824878							Kecamatan Pelampang				4	1	1	1	1	1	1	0	0	1	1	0	0	1	0	1	0	1	0	0	1
2020-11-26 14:27:26	1	0.790023	2	0.950673	4	4	0.227675	7		1	1	1	1	2	2	Sumbawa	7	0.824878							Kecamatan Lopok				4	1	1	1	1	0	1	0	0	1	0	0	0	0	0	0	0	0	0	0	0
2020-11-26 14:29:43	2	0.527822	2	0.950673	4	3	0.677142	7		1	1	1	1	2	2	Sumbawa	7	0.824878							Kecamatan Unter Iwes				1	1	1	0	1	1	1	0	0	0	0	0	0	1	0	0	0	0	0	0	0
2020-11-26 14:30:54	1	0.790023	1	1.05819	3	4	0.227675	7		1	1	1	1	2	2	Sumbawa	7	0.824878							Kecamatan Alas				4	1	1	1	1	1	1	1	0	1	1	0	0	1	1	0	0	0	0	0	0
2020-11-26 14:30:51	2	0.527822	1	1.05819	3	4	0.227675	7		1	1	1	1	2	2	Sumbawa	7	0.824878							Kecamatan Alas				2	1	0	0	0	1	1	0	0	0	1	0	0	0	0	0	0	0	0	0	0
2020-11-26 14:34:38	2	0.527822	1	1.05819	4	4	0.227675	13	Mahasiswa	1	1	1	1	2	2	Sumbawa	7	0.824878							Kecamatan Lopok				2	1	1	1	1	0	1	0	0	0	1	0	0	1	0	0	0	1	0	0	0
2020-11-26 14:34:52	1	0.790023	1	1.05819	3	3	0.677142	7		1	1	1	1	2	2	Sumbawa	7	0.824878							Kecamatan Lantung				2	1	1	1	1	1	1	0	0	0	0	0	0	1	0	0	0	0	0	0	0
2020-11-26 14:35:43	1	0.790023	2	0.950673	4	3	0.677142	7		1	1	1	1	2	2	Sumbawa	7	0.824878							Kecamatan Alas				4	0	1	1	1	1	1	1	1	1	1	0	0	1	0	0	0	1	0	0	0
2020-11-26 14:37:04	2	0.527822	2	0.950673	5	3	0.677142	7		1	1	1	1	2	2	Sumbawa	7	0.824878							Kecamatan Alas				2	1	1	1	1	0	1	0	0	0	1	0	0	0	0	0	0	0	0	0	0
2020-11-26 14:45:20	2	0.527822	2	0.950673	3	4	0.227675	7		2	2	3	3	2	2	Sumbawa	7	0.824878							Kecamatan Moyo Hilir				2	0	0	0	1	1	1	0	1	0	0	0	0	0	0	1	0	0	0	0	0
2020-11-26 14:46:02	1	0.790023	1	1.05819	8	4	0.227675	7		1	1	1	1	2	2	Sumbawa	7	0.824878							Kecamatan Sumbawa				2	1	1	0	1	0	0	1	1	0	1	0	0	1	1	0	0	0	1	0	0
2020-11-26 14:41:16	1	0.790023	2	0.950673	5	3	0.677142	7		1	2	1	2	2	2	Sumbawa	7	0.824878							Kecamatan Labuhan Badas				3	1	1	1	1	1	1	0	0	1	0	0	0	1	0	1	0	1	0	0	1
2020-11-26 14:39:22	1	0.790023	1	1.05819	3	3	0.677142	9		1	1	1	1	2	2	Sumbawa	7	0.824878							Kecamatan Alas				3	0	1	1	1	1	0	1	0	0	1	0	0	1	0	0	0	0	0	0	0
2020-11-26 14:42:48	2	0.527822	2	0.950673	2	3	0.677142	7		1	1	1	1	2	2	Sumbawa	7	0.824878							Kecamatan Sumbawa				3	0	1	0	1	0	0	0	1	0	1	0	0	0	0	0	0	1	0	0	0
2020-11-26 14:43:11	2	0.527822	1	1.05819	3	4	0.227675	7		1	3	1	2	2	2	Sumbawa	7	0.824878							Kecamatan Alas Barat				3	1	1	0	1	0	1	1	0	1	1	0	0	1	0	0	0	1	0	0	0
2020-11-26 14:46:16	1	0.790023	2	0.950673	4	3	0.677142	7		1	1	1	1	2	2	Sumbawa	7	0.824878							Kecamatan Moyo Hilir				4	0	0	0	1	1	1	1	0	1	0	0	0	0	0	0	0	0	0	0	1
2020-11-26 15:00:13	2	0.527822	1	1.05819	2	3	0.677142	7		1	1	1	1	2	2	Sumbawa	7	0.824878							Kecamatan Moyo Hulu				2	1	1	0	1	0	1	0	0	0	0	0	0	1	0	0	0	0	0	0	0
2020-11-26 15:15:41	2	0.527822	2	0.950673	2	3	0.677142	7		1	2	1	2	2	2	Sumbawa	7	0.824878							Kecamatan Alas Barat				2	1	1	0	1	1	2	0	0	0	0	0	0	1	0	0	0	0	0	0	0
2020-11-26 15:27:10	1	0.790023	2	0.950673	4	4	0.227675	7		1	2	1	2	2	2	Sumbawa	7	0.824878							Kecamatan Moyo Hilir				2	1	1	1	1	0	1	0	0	0	1	0	0	0	0	0	0	0	0	0	0
2020-11-26 15:59:28	1	0.790023	2	0.950673	5	3	0.677142	7		2	1	2	3	2	2	Sumbawa	7	0.824878							Kecamatan Sumbawa				3	0	1	0	1	1	1	0	0	1	1	0	0	1	1	0	0	0	0	0	0
2020-11-26 16:56:08	1	0.790023	1	1.05819	6	3	0.677142	1		2	2	1	1	2	2	Sumbawa	7	0.824878							Kecamatan Alas Barat				4	1	1	1	1	1	1	0	0	0	0	0	0	1	0	0	0	1	0	0	0
2020-11-26 17:56:14	2	0.527822	2	0.950673	7	3	0.677142	13	Mahasiswa	1	2	1	4	2	2	Sumbawa	7	0.824878							Kecamatan Moyo Hulu				2	0	1	1	1	0	1	0	0	0	1	0	0	0	0	0	0	1	1	0	0
2020-11-26 21:20:27	3	0.930017	2	0.950673	4	4	0.227675	8		1	1	1	1	2	2	Sumbawa	7	0.824878							Kecamatan Lopok				5	0	1	1	1	1	1	0	1	1	1	0	0	1	0	1	0	1	0	0	1
2020-11-26 22:40:38	2	0.527822	2	0.950673	5	4	0.227675	7		1	1	1	1	2	2	Sumbawa	7	0.824878							Kecamatan Lape				2	1	1	1	1	1	1	0	0	1	1	0	0	1	1	1	0	0	0	0	0
2020-11-26 22:43:08	2	0.527822	2	0.950673	4	4	0.227675	13	Mahasiswa	1	1	1	1	2	2	Sumbawa	7	0.824878							Kecamatan Lape				2	1	1	1	1	1	0	1	0	1	0	0	0	0	0	1	0	0	0	0	0
2020-11-26 22:53:10	1	0.790023	2	0.950673	6	4	0.227675	13	Mahasiswa	1	1	1	1	2	2	Sumbawa	7	0.824878							Kecamatan Lopok				2	1	1	1	1	1	1	0	1	0	1	1	1	0	0	0	0	1	0	0	0
2020-11-26 23:25:44	1	0.790023	2	0.950673	4	3	0.677142	7		1	1	1	1	2	2	Sumbawa	7	0.824878							Kecamatan Empang				4	0	1	1	1	1	1	0	0	1	0	0	0	1	0	0	0	0	0	0	0
2020-11-26 23:50:26	2	0.527822	2	0.950673	10	3	0.677142	7		1	1	1	1	2	2	Sumbawa	7	0.824878							Kecamatan Empang				5	0	0	0	1	1	1	1	1	1	1	0	0	1	0	0	0	1	0	0	1
2020-11-27 00:00:23	1	0.790023	1	1.05819	5	3	0.677142	13	Buruh tani	1	1	1	1	2	2	Sumbawa	7	0.824878							Kecamatan Empang				2	1	1	0	1	1	1	0	0	1	0	0	0	1	0	1	0	1	0	0	0
2020-11-27 00:02:51	2	0.527822	1	1.05819	5	4	0.227675	7		2	1	1	1	2	2	Sumbawa	7	0.824878							Kecamatan Moyo Hulu				3	0	1	0	1	0	1	1	0	0	1	0	0	0	0	1	0	1	0	0	0
2020-11-27 00:24:20	1	0.790023	2	0.950673	5	4	0.227675	13	Mahasiswa	1	1	1	1	2	2	Sumbawa	7	0.824878							Kecamatan Unter Iwes				3	1	1	0	1	1	1	0	0	1	1	0	0	1	1	0	0	1	0	0	0
2020-11-27 00:35:08	1	0.790023	2	0.950673	4	3	0.677142	7		1	1	1	1	2	2	Sumbawa	7	0.824878							Kecamatan Moyo Hulu				2	1	1	0	1	0	1	0	0	1	1	0	0	1	0	0	0	1	0	0	0
2020-11-27 00:35:57	1	0.790023	1	1.05819	4	3	0.677142	7		1	1	1	1	2	2	Sumbawa	7	0.824878							Kecamatan Sumbawa				2	1	1	1	1	1	1	1	0	0	0	0	0	0	1	0	0	1	0	0	0
2020-11-27 00:40:06	2	0.527822	2	0.950673	5	3	0.677142	13	Tenaga honorer	1	1	1	2	2	2	Sumbawa	7	0.824878							Kecamatan Moyo Hilir				5	1	1	0	1	1	1	0	0	1	1	0	0	1	1	1	0	1	0	0	1
2020-11-27 00:40:27	1	0.790023	1	1.05819	5	4	0.227675	13	Mahasiswa	2	1	2	1	2	2	Sumbawa	7	0.824878							Kecamatan Sumbawa				3	1	1	1	1	1	1	1	1	0	0	0	0	0	0	0	0	1	0	0	1
2020-11-27 00:43:16	1	0.790023	2	0.950673	4	2	2.79633	7		1	1	1	1	2	2	Sumbawa	7	0.824878							Kecamatan Sumbawa				3	1	1	0	1	0	1	0	0	1	0	0	0	0	0	1	0	0	0	0	0
2020-11-27 01:07:57	1	0.790023	1	1.05819	3	4	0.227675	6		3	2	3	2	2	2	Sumbawa	7	0.824878							Kecamatan Labangka				2	0	0	1	0	0	1	0	0	1	1	0	0	1	0	0	0	1	0	0	0
2020-11-27 01:17:00	1	0.790023	2	0.950673	2	3	0.677142	7		1	2	1	2	2	2	Sumbawa	7	0.824878							Kecamatan Lape				2	0	0	0	1	1	0	1	0	0	0	0	0	1	0	0	0	0	0	0	0
2020-11-27 01:14:34	2	0.527822	2	0.950673	4	3	0.677142	8		2	2	1	1	2	2	Sumbawa	7	0.824878							Kecamatan Unter Iwes				3	0	1	1	1	1	1	1	1	0	0	0	0	0	0	0	0	0	0	0	0
2020-11-27 01:38:59	2	0.527822	2	0.950673	4	4	0.227675	7		2	3	1	1	2	2	Sumbawa	7	0.824878							Kecamatan Moyo Hulu				3	0	0	0	1	1	1	1	0	1	0	0	0	0	0	0	0	0	0	0	0
2020-11-27 02:15:33	2	0.527822	2	0.950673	4	3	0.677142	13	Mahasiswa	1	1	1	1	2	2	Sumbawa	7	0.824878							Kecamatan Empang				3	0	1	0	1	1	1	0	0	1	0	0	0	0	1	0	0	0	0	0	1
2020-11-27 02:01:12	2	0.527822	2	0.950673	5	3	0.677142	7		1	2	1	2	2	2	Sumbawa	7	0.824878							Kecamatan Buer				3	1	1	1	1	1	1	0	0	1	0	0	0	0	0	0	0	0	0	0	0
2020-11-27 02:15:24	2	0.527822	1	1.05819	5	4	0.227675	7		1	2	3	2	2	2	Sumbawa	7	0.824878							Kecamatan Unter Iwes				3	1	1	1	1	0	1	0	0	0	0	0	0	1	0	0	1	0	0	0	0
2020-11-27 03:09:07	1	0.790023	2	0.950673	7	3	0.677142	7		3	4	3	4	2	2	Sumbawa	7	0.824878							Kecamatan Moyo Hulu				1	1	1	0	1	0	0	0	0	0	0	0	0	1	0	1	0	1	0	0	0
2020-11-27 04:05:34	1	0.790023	1	1.05819	5	3	0.677142	7		1	1	1	2	2	2	Sumbawa	7	0.824878							Kecamatan Pelampang				2	1	0	0	1	1	1	1	0	0	1	0	0	0	0	0	0	0	0	0	0
2020-11-27 04:08:27	2	0.527822	1	1.05819	2	4	0.227675	7		1	2	1	1	2	2	Sumbawa	7	0.824878							Kecamatan Sumbawa				1	1	0	0	1	1	1	1	1	0	1	0	0	0	0	0	0	0	0	0	0
2020-11-27 04:14:36	2	0.527822	2	0.950673	3	3	0.677142	12		1	1	1	1	2	2	Sumbawa	7	0.824878							Kecamatan Pelampang				3	1	0	2	1	1	1	0	0	1	0	0	0	0	0	0	0	0	0	0	0
2020-11-27 04:53:20	5	2.53176	1	1.05819	5	4	0.227675	11		1	1	1	1	2	2	Sumbawa	7	0.824878							Kecamatan Alas				4	0	0	0	1	1	1	0	0	1	1	0	0	1	0	1	0	1	1	0	0
2020-11-27 08:06:28	1	0.790023	1	1.05819	7	3	0.677142	7		1	1	1	1	2	2	Sumbawa	7	0.824878							Kecamatan Alas				2	1	1	0	1	1	1	0	0	1	1	0	0	1	0	0	0	1	0	0	0
2020-11-27 10:38:48	1	0.790023	2	0.950673	4	3	0.677142	7		1	1	1	1	2	2	Sumbawa	7	0.824878							Kecamatan Moyo Hulu				2	1	1	1	1	0	1	0	0	1	0	0	0	1	0	0	0	0	0	0	0
2020-11-27 14:45:22	1	0.790023	1	1.05819	6	3	0.677142	12		2	1	1	1	2	2	Sumbawa	7	0.824878							Kecamatan Utan				3	1	1	0	1	1	1	0	0	1	1	0	0	1	1	0	0	1	0	1	1
2020-11-27 14:59:53	1	0.790023	2	0.950673	3	4	0.227675	7		1	1	1	2	2	2	Sumbawa	7	0.824878							Kecamatan Empang				2	1	1	1	1	1	1	0	0	0	0	0	0	1	0	0	0	0	0	0	0
2020-11-28 08:49:42	1	0.790023	1	1.05819	4	4	0.227675	7		1	1	1	1	2	2	Sumbawa	7	0.824878							Kecamatan Rhee				2	1	1	1	1	1	1	0	0	0	0	0	0	1	0	0	0	0	0	0	0
2020-11-28 12:27:38	1	0.790023	2	0.950673	4	3	0.677142	7		1	1	1	1	2	2	Sumbawa	7	0.824878							Kecamatan Moyo Hulu				1	2	2	0	1	1	0	0	0	1	0	0	0	1	0	0	0	0	0	0	0
2020-11-29 07:15:16	3	0.930017	2	0.950673	3	4	0.227675	11		2	2	2	2	2	2	Sumbawa	7	0.824878							Kecamatan Sumbawa				5	0	1	0	1	1	1	1	1	1	1	0	0	1	1	1	0	1	0	0	1
2020-11-29 14:47:25	5	2.53176	2	0.950673	4	1	28.2087	8		1	1	1	1	2	2	Sumbawa	7	0.824878							Kecamatan Maronge				2	1	1	1	1	1	1	0	0	1	0	0	0	1	0	0	0	0	0	0	0
2020-11-29 14:51:55	5	2.53176	1	1.05819	4	3	0.677142	9		1	1	1	1	2	2	Sumbawa	7	0.824878							Kecamatan Maronge				2	1	1	1	1	1	1	0	0	1	0	0	0	0	0	0	0	0	0	0	0
2020-11-30 00:53:27	2	0.527822	1	1.05819	4	4	0.227675	6		2	1	1	1	2	2	Sumbawa	7	0.824878							Kecamatan Alas				4	1	1	1	1	1	1	0	0	1	1	0	0	1	0	1	0	1	0	0	0
2020-11-30 01:20:14	2	0.527822	2	0.950673	5	3	0.677142	7		2	2	1	1	2	2	Sumbawa	7	0.824878							Kecamatan Sumbawa				2	1	1	1	1	1	1	0	0	0	0	0	0	1	1	0	0	1	1	0	0
2020-12-01 01:34:51	2	0.527822	2	0.950673	7	4	0.227675	8		1	1	1	2	2	2	Sumbawa	7	0.824878							Kecamatan Labuhan Badas				4	1	0	0	1	1	1	0	0	1	0	0	0	1	1	1	0	1	0	0	0
2020-12-01 04:28:19	5	2.53176	1	1.05819	6	4	0.227675	4		4	4	4	4	2	2	Sumbawa	7	0.824878							Kecamatan Sumbawa				4	0	0	0	1	1	1	1	1	1	1	0	1	1	1	1	0	1	0	0	1
2020-12-01 04:28:24	2	0.527822	2	0.950673	6	4	0.227675	7		1	1	1	1	2	2	Sumbawa	7	0.824878							Kecamatan Sumbawa				2	1	1	1	1	1	1	1	0	1	1	0	0	0	0	0	0	1	0	0	1
2020-12-01 04:44:09	2	0.527822	1	1.05819	4	4	0.227675	5		3	3	2	2	2	2	Sumbawa	7	0.824878							Kecamatan Utan				3	0	1	0	1	0	1	0	1	0	0	0	0	0	0	0	0	0	0	0	1
2020-12-01 04:29:15	2	0.527822	1	1.05819	6	3	0.677142	5		2	2	1	2	2	2	Sumbawa	7	0.824878							Kecamatan Sumbawa				2	1	1	1	1	1	1	1	0	1	1	0	0	1	0	0	0	0	0	0	0
2020-12-01 05:56:45	2	0.527822	1	1.05819	7	3	0.677142	3		2	2	1	1	2	2	Sumbawa	7	0.824878							Kecamatan Empang				2	1	1	1	1	1	1	0	0	0	1	0	0	0	0	0	0	0	0	0	0
2020-12-01 10:03:49	3	0.930017	1	1.05819	5	4	0.227675	6		4	3	2	3	2	2	Sumbawa	7	0.824878							Kecamatan Pelampang				3	1	1	0	1	1	1	0	0	0	0	0	0	1	0	0	0	0	0	0	0
2020-12-01 22:19:14	2	0.527822	1	1.05819	3	3	0.677142	7		1	1	1	1	2	2	Sumbawa	7	0.824878							Kecamatan Sumbawa				2	1	1	1	1	1	1	1	1	1	1	0	1	1	1	1	1	1	1	1	1
2020-12-02 14:17:05	4	1.60951	2	0.950673	5	4	0.227675	11		2	1	1	2	2	2	Sumbawa	7	0.824878							Kecamatan Moyo Utara				3	0	0	0	1	1	1	1	1	0	1	0	0	0	1	1	0	0	0	0	1
2020-12-02 14:29:15	3	0.930017	2	0.950673	2	4	0.227675	11		2	2	1	1	2	2	Sumbawa	7	0.824878							Kecamatan Moyo Utara				3	1	1	0	1	1	1	0	0	0	1	0	0	0	0	1	0	0	0	0	0
2020-12-02 14:38:56	3	0.930017	1	1.05819	2	3	0.677142	6		2	2	2	2	2	2	Sumbawa	7	0.824878							Kecamatan Moyo Utara				4	1	1	1	1	1	1	1	0	1	0	0	0	1	1	1	0	0	0	0	0
2020-12-02 15:05:03	2	0.527822	2	0.950673	3	4	0.227675	3		1	2	1	2	2	2	Sumbawa	7	0.824878							Kecamatan Moyo Utara				3	1	1	1	1	1	1	0	0	1	0	0	0	1	0	0	0	0	0	0	0
2020-12-02 15:47:02	3	0.930017	1	1.05819	5	3	0.677142	4		4	3	2	2	2	2	Sumbawa	7	0.824878							Kecamatan Utan				5	0	0	0	1	1	1	0	0	1	0	0	0	0	0	0	0	1	0	0	0
2020-12-03 05:07:33	3	0.930017	1	1.05819	3	3	0.677142	5		2	2	1	1	2	2	Sumbawa	7	0.824878							Kecamatan Moyo Utara				2	1	1	1	1	1	1	0	0	0	1	0	0	1	0	0	0	0	0	0	0
2020-12-03 11:26:34	5	2.53176	1	1.05819	6	4	0.227675	11		4	4	4	4	2	2	Sumbawa	7	0.824878							Kecamatan Lopok				2	1	1	0	1	1	1	0	0	0	0	1	0	0	0	1	0	1	0	0	1
2020-12-03 11:34:11	1	0.790023	2	0.950673	5	4	0.227675	7		1	1	1	1	2	2	Sumbawa	7	0.824878							Kecamatan Moyo Utara				3	1	1	1	1	1	1	0	0	1	0	0	0	0	0	0	0	0	0	0	1
2020-12-03 11:59:20	3	0.930017	2	0.950673	4	4	0.227675	11		2	2	2	2	2	2	Sumbawa	7	0.824878							Kecamatan Moyo Hilir				5	0	0	0	1	1	1	1	1	1	1	0	0	1	0	1	0	0	0	0	1
2020-12-03 12:23:49	3	0.930017	1	1.05819	3	4	0.227675	5		3	2	2	2	2	2	Sumbawa	7	0.824878							Kecamatan Sumbawa				3	1	0	0	1	1	1	0	1	0	0	0	0	0	0	0	0	0	0	0	0
2020-12-03 12:36:33	1	0.790023	1	1.05819	6	3	0.677142	12		1	1	1	1	2	2	Sumbawa	7	0.824878							Kecamatan Lopok				3	1	1	1	1	1	1	1	0	1	1	0	0	1	1	1	1	1	0	0	0
2020-12-03 12:52:16	1	0.790023	1	1.05819	7	3	0.677142	12		1	1	1	1	2	2	Sumbawa	7	0.824878							Kecamatan Lape				3	1	1	1	1	1	1	1	0	1	1	0	0	1	1	1	1	1	0	0	0
2020-12-04 01:07:04	4	1.60951	1	1.05819	2	4	0.227675	11		2	2	2	2	2	2	Sumbawa	7	0.824878							Kecamatan Unter Iwes				3	1	1	1	1	1	1	0	0	1	0	0	0	0	0	1	0	0	0	0	0
2020-12-04 10:11:36	3	0.930017	1	1.05819	3	3	0.677142	13	Tani	2	2	1	2	2	2	Sumbawa	7	0.824878							Kecamatan Utan				3	1	1	0	1	1	1	1	1	0	0	1	1	0	1	1	0	0	0	0	0
2020-12-08 13:06:37	4	1.60951	1	1.05819	4	3	0.677142	9		1	1	1	1	2	2	Sumbawa	7	0.824878							Kecamatan Sumbawa				2	1	1	1	0	0	1	1	0	0	1	0	0	0	0	0	0	1	0	0	0
2020-12-08 22:10:22	4	1.60951	1	1.05819	7	2	2.79633	5		2	2	2	2	2	2	Sumbawa	7	0.824878							Kecamatan Unter Iwes				4	0	0	0	1	1	1	0	0	0	0	0	0	1	0	0	0	0	0	0	0
2020-12-10 06:47:48	4	1.60951	2	0.950673	4	3	0.677142	8		2	2	1	3	2	2	Sumbawa	7	0.824878							Kecamatan Sumbawa				3	0	1	1	1	1	1	0	0	0	0	0	0	1	0	0	0	0	0	0	0
2020-12-10 09:42:03	4	1.60951	2	0.950673	5	2	2.79633	8		1	1	1	1	2	2	Sumbawa	7	0.824878							Kecamatan Alas				5	1	1	1	1	1	1	0	1	0	0	0	0	0	0	0	0	0	0	0	0
2020-12-10 09:43:39	4	1.60951	1	1.05819	3	4	0.227675	4		3	3	3	3	2	2	Sumbawa	7	0.824878							Kecamatan Sumbawa				4	0	0	0	1	1	1	1	1	1	1	0	0	1	0	1	0	1	0	0	1
2020-12-10 11:29:53	3	0.930017	2	0.950673	4	3	0.677142	9		1	1	1	1	2	2	Sumbawa	7	0.824878							Kecamatan Unter Iwes				3	0	1	1	1	1	1	0	0	1	0	0	0	1	0	0	0	1	0	0	0
2020-12-12 12:34:52	4	1.60951	2	0.950673	4	3	0.677142	8		2	2	1	2	2	2	Sumbawa	7	0.824878							Kecamatan Labuhan Badas				5	0	0	1	1	1	1	0	1	0	0	0	0	0	0	0	0	1	0	0	0
2020-12-12 13:26:58	4	1.60951	1	1.05819	2	3	0.677142	13	Petani	1	2	1	1	2	2	Sumbawa	7	0.824878							Kecamatan Lape				3	1	1	1	1	1	1	0	0	1	0	0	0	1	0	1	0	0	0	0	0
2020-12-12 21:50:10	4	1.60951	2	0.950673	4	3	0.677142	5		2	2	1	2	2	2	Sumbawa	7	0.824878							Kecamatan Sumbawa				4	1	1	0	1	0	1	0	0	1	0	0	0	0	0	0	0	0	0	0	0
2020-12-13 15:15:04	4	1.60951	2	0.950673	8	3	0.677142	8		1	2	2	2	2	2	Sumbawa	7	0.824878							Kecamatan Sumbawa				3	1	1	1	1	1	1	0	0	0	0	0	0	1	0	0	0	1	0	0	0
2020-12-14 14:58:28	4	1.60951	2	0.950673	4	4	0.227675	5		2	2	2	2	2	2	Sumbawa	7	0.824878							Kecamatan Sumbawa				5	0	0	0	1	1	1	1	0	0	1	0	1	1	1	0	0	0	0	0	0
2020-12-15 14:24:12	4	1.60951	2	0.950673	3	3	0.677142	8		2	2	1	1	2	2	Sumbawa	7	0.824878							Kecamatan Sumbawa				4	1	1	0	1	1	1	0	0	0	0	0	0	1	0	1	0	0	0	0	0
2020-12-17 00:31:33	1	0.790023	2	0.950673	5	4	0.227675	7		1	2	1	2	2	2	Sumbawa	7	0.824878							Kecamatan Pelampang				2	1	1	1	1	1	1	0	0	0	0	0	0	1	0	0	0	0	0	0	0
2020-12-20 02:28:06	4	1.60951	2	0.950673	5	3	0.677142	4		2	3	2	2	2	2	Sumbawa	7	0.824878							Kecamatan Lape				4	1	1	1	1	1	1	0	1	0	0	0	0	0	0	0	0	0	0	0	0
2020-12-20 15:16:30	4	1.60951	1	1.05819	4	4	0.227675	4		4	3	4	3	2	2	Sumbawa	7	0.824878							Kecamatan Sumbawa				3	0	0	0	1	1	1	1	1	1	1	0	0	1	0	0	0	1	0	0	1
2020-12-21 14:55:16	3	0.930017	1	1.05819	5	2	2.79633	12		1	1	1	1	2	2	Sumbawa	7	0.824878							Kecamatan Empang				2	1	0	0	1	1	1	0	0	0	0	0	0	1	0	0	0	0	0	0	1
2020-12-22 12:31:57	5	2.53176	2	0.950673	5	4	0.227675	6		1	1	1	1	2	2	Sumbawa	7	0.824878							Kecamatan Sumbawa				4	0	0	0	1	1	1	0	0	1	1	0	0	0	1	1	0	0	0	0	0
2020-12-25 09:42:49	3	0.930017	1	1.05819	4	3	0.677142	5		2	1	1	1	2	2	Sumbawa	7	0.824878							Kecamatan Moyo Utara				2	1	1	1	1	1	1	1	0	1	0	0	0	0	0	0	0	0	0	0	0
2020-11-24 09:13:14	2	0.527822	1	1.05819	5	4	0.227675	7		1	2	1	2	2	2	Sumbawa Barat	6	0.855023						Kecamatan Seteluk					2	1	1	1	1	1	1	0	0	0	0	0	0	1	0	0	0	0	0	0	0
2020-11-24 10:27:26	1	0.790023	1	1.05819	4	3	0.677142	7		1	1	1	1	2	2	Sumbawa Barat	6	0.855023						Kecamatan Jeraweh					2	0	1	0	1	1	1	1	0	0	1	0	0	0	0	0	0	0	0	0	0
2020-11-24 12:57:54	2	0.527822	1	1.05819	5	2	2.79633	12		1	1	1	1	2	2	Sumbawa Barat	6	0.855023						Kecamatan Brang Rea					2	1	1	1	1	1	1	0	0	0	0	0	0	0	1	0	0	0	0	0	0
2020-11-24 13:56:30	2	0.527822	2	0.950673	5	4	0.227675	9		1	1	1	1	2	2	Sumbawa Barat	6	0.855023						Kecamatan Seteluk					1	1	1	1	1	1	1	0	0	0	0	0	0	1	0	0	0	1	0	0	0
2020-11-24 13:57:50	2	0.527822	1	1.05819	1	3	0.677142	4		3	3	3	3	2	2	Sumbawa Barat	6	0.855023						Kecamatan Taliwang					3	0	0	0	1	1	1	1	0	0	1	0	0	1	1	0	0	1	0	0	1
2020-11-24 14:05:48	2	0.527822	1	1.05819	4	3	0.677142	6		1	1	1	1	2	2	Sumbawa Barat	6	0.855023						Kecamatan Seteluk					2	1	1	1	1	1	1	1	1	1	0	0	0	0	0	0	0	1	0	0	0
2020-11-24 14:21:42	2	0.527822	1	1.05819	6	4	0.227675	6		2	2	2	2	2	2	Sumbawa Barat	6	0.855023						Kecamatan Taliwang					4	0	0	0	1	1	1	1	0	1	1	0	1	1	0	0	0	0	0	0	0
2020-11-24 14:30:48	3	0.930017	1	1.05819	5	3	0.677142	9		1	1	1	1	2	2	Sumbawa Barat	6	0.855023						Kecamatan Seteluk					2	1	1	0	1	1	1	0	0	0	0	0	0	1	0	1	0	0	0	0	0
2020-11-24 14:34:16	1	0.790023	1	1.05819	6	2	2.79633	7		1	1	1	1	2	2	Sumbawa Barat	6	0.855023						Kecamatan Maluk					5	1	1	1	1	1	1	1	0	1	0	0	0	0	0	0	0	1	0	0	0
2020-11-25 08:12:15	2	0.527822	2	0.950673	8	3	0.677142	7		1	1	1	1	2	2	Sumbawa Barat	6	0.855023						Kecamatan Taliwang					3	1	1	0	1	1	1	0	0	1	1	0	0	1	0	0	0	0	0	0	0
2020-11-25 09:25:17	3	0.930017	1	1.05819	4	4	0.227675	2		2	2	2	2	2	2	Sumbawa Barat	6	0.855023						Kecamatan Poto Tano					3	1	1	0	1	1	1	1	0	0	1	0	0	0	0	0	0	0	0	0	0
2020-11-26 14:40:45	1	0.790023	2	0.950673	6	3	0.677142	7		2	3	1	3	2	2	Sumbawa Barat	6	0.855023						Kecamatan Taliwang					3	0	1	0	1	1	0	0	0	1	1	0	0	1	0	1	0	1	1	0	0
2020-11-26 14:41:06	1	0.790023	2	0.950673	7	3	0.677142	13		1	1	1	1	2	2	Sumbawa Barat	6	0.855023						Kecamatan Jeraweh					2	1	1	1	1	1	1	0	0	1	0	0	0	1	0	0	0	0	0	0	0
2020-11-26 15:03:05	1	0.790023	2	0.950673	5	3	0.677142	7		1	1	1	1	2	2	Sumbawa Barat	6	0.855023						Kecamatan Jeraweh					3	0	1	0	1	1	1	0	1	1	1	0	1	1	1	0	0	0	0	0	0
2020-11-27 00:50:46	1	0.790023	2	0.950673	5	4	0.227675	7		1	1	1	1	2	2	Sumbawa Barat	6	0.855023						Kecamatan Jeraweh					1	1	1	1	1	1	1	0	0	1	0	0	0	0	0	0	0	0	0	0	0
2020-11-27 01:55:52	2	0.527822	2	0.950673	3	2	2.79633	7		1	2	1	2	2	2	Sumbawa Barat	6	0.855023						Kecamatan Taliwang					3	1	1	1	1	1	1	0	0	1	0	0	0	0	0	0	0	1	0	0	0
2020-11-27 02:06:34	2	0.527822	1	1.05819	6	4	0.227675	13	Mahasiswa	1	2	1	2	2	2	Sumbawa Barat	6	0.855023						Kecamatan Seteluk					3	1	1	0	1	1	1	1	0	1	1	0	0	0	0	1	0	1	0	0	1
2020-11-27 02:58:08	2	0.527822	1	1.05819	6	4	0.227675	7		3	2	1	1	2	2	Sumbawa Barat	6	0.855023						Kecamatan Taliwang					4	1	1	1	1	1	1	1	0	1	0	0	0	1	0	0	0	0	0	0	0
2020-11-27 03:05:49	2	0.527822	2	0.950673	5	4	0.227675	7		1	1	1	1	2	2	Sumbawa Barat	6	0.855023						Kecamatan Taliwang					4	1	1	0	1	0	1	0	0	0	1	0	0	0	0	0	0	0	0	0	0
2020-11-27 14:01:41	2	0.527822	2	0.950673	4	4	0.227675	12		1	1	1	1	2	2	Sumbawa Barat	6	0.855023						Kecamatan Taliwang					2	1	1	1	1	1	1	0	0	1	1	0	0	1	0	0	0	1	0	0	0
2020-11-30 08:15:14	2	0.527822	2	0.950673	4	4	0.227675	11		1	1	1	1	2	2	Sumbawa Barat	6	0.855023						Kecamatan Seteluk					3	0	1	0	1	1	1	0	0	1	1	0	0	1	0	0	0	1	0	0	0
2020-11-30 13:36:51	1	0.790023	1	1.05819	6	3	0.677142	7		1	2	1	2	2	2	Sumbawa Barat	6	0.855023						Kecamatan Brang Rea					2	1	1	1	1	1	1	0	0	0	0	0	0	1	0	0	0	0	0	0	0
2020-11-30 13:52:29	1	0.790023	2	0.950673	5	3	0.677142	12		1	1	1	1	2	2	Sumbawa Barat	6	0.855023						Kecamatan Poto Tano					2	1	1	0	1	1	1	0	0	1	0	0	0	1	0	0	0	0	0	0	0
2020-11-30 13:51:39	1	0.790023	2	0.950673	4	3	0.677142	7		1	1	1	1	2	2	Sumbawa Barat	6	0.855023						Kecamatan Seteluk					2	1	1	0	1	0	0	0	0	0	1	0	0	0	0	0	0	0	0	0	0
2020-11-30 13:59:56	1	0.790023	2	0.950673	4	3	0.677142	7		1	1	1	1	2	2	Sumbawa Barat	6	0.855023						Kecamatan Seteluk					3	1	1	1	1	1	0	0	0	0	0	0	0	1	0	0	0	0	0	0	0
2020-11-30 14:02:41	1	0.790023	1	1.05819	4	3	0.677142	7		2	1	1	1	2	2	Sumbawa Barat	6	0.855023						Kecamatan Seteluk					2	1	1	1	1	1	1	0	0	0	0	0	0	1	0	0	0	0	0	0	0
2020-11-30 15:44:43	1	0.790023	2	0.950673	4	3	0.677142	7		1	1	1	1	2	2	Sumbawa Barat	6	0.855023						Kecamatan Seteluk					2	1	1	1	1	1	1	1	0	1	1	0	0	1	0	0	0	1	0	0	0
2020-12-01 10:57:28	1	0.790023	2	0.950673	5	4	0.227675	12		1	2	1	2	2	2	Sumbawa Barat	6	0.855023						Kecamatan Taliwang					3	1	1	1	1	1	1	0	0	1	1	0	0	0	0	0	0	0	0	0	0
2020-12-01 12:46:16	1	0.790023	1	1.05819	4	2	2.79633	7		1	1	1	1	2	2	Sumbawa Barat	6	0.855023						Kecamatan Seteluk					3	1	1	1	1	1	1	0	0	1	1	0	0	1	0	0	0	1	1	0	0
2020-12-02 13:05:08	2	0.527822	1	1.05819	7	4	0.227675	5		1	1	1	1	2	2	Sumbawa Barat	6	0.855023						Kecamatan Seteluk					5	0	0	0	1	1	1	0	0	1	0	0	0	0	0	1	0	1	0	0	0
2020-12-03 06:30:09	3	0.930017	1	1.05819	4	3	0.677142	9		2	2	1	1	2	2	Sumbawa Barat	6	0.855023						Kecamatan Taliwang					3	1	1	1	1	1	1	1	0	0	0	1	0	0	0	0	0	0	0	0	0
2020-12-03 06:36:05	3	0.930017	1	1.05819	4	3	0.677142	9		3	3	1	2	2	2	Sumbawa Barat	6	0.855023						Kecamatan Taliwang					3	1	1	1	1	1	1	1	0	0	0	1	0	0	0	0	0	0	0	0	0
2020-12-03 12:00:26	3	0.930017	1	1.05819	3	3	0.677142	2		2	1	2	1	2	2	Sumbawa Barat	6	0.855023						Kecamatan Taliwang					2	1	0	1	1	1	1	1	0	0	1	0	0	0	0	0	0	1	0	0	0
2020-12-03 13:48:09	2	0.527822	1	1.05819	7	3	0.677142	5		2	2	1	1	2	2	Sumbawa Barat	6	0.855023						Kecamatan Taliwang					3	0	0	0	1	1	1	1	0	1	1	0	0	1	0	0	0	0	0	0	0
2020-12-10 15:54:14	2	0.527822	1	1.05819	5	3	0.677142	6		1	1	1	1	2	2	Sumbawa Barat	6	0.855023						Kecamatan Taliwang					2	1	1	1	1	1	1	1	1	0	0	0	0	0	0	0	0	0	0	0	0
2020-12-11 02:30:24	4	1.60951	2	0.950673	4	4	0.227675	11		1	2	1	2	2	2	Sumbawa Barat	6	0.855023						Kecamatan Taliwang					2	1	1	0	1	1	1	0	0	0	0	0	0	1	0	0	0	0	0	0	1
2020-12-11 12:53:26	5	2.53176	1	1.05819	4	4	0.227675	4		3	3	3	3	2	2	Sumbawa Barat	6	0.855023						Kecamatan Taliwang					4	0	1	0	1	1	1	1	0	1	1	0	0	1	0	0	0	0	0	0	0
2020-12-13 15:22:29	5	2.53176	1	1.05819	4	4	0.227675	11		4	2	4	3	2	2	Sumbawa Barat	6	0.855023						Kecamatan Taliwang					5	1	1	1	1	1	1	0	0	1	1	0	0	1	0	1	0	1	0	0	1
2020-12-15 00:41:36	3	0.930017	1	1.05819	4	4	0.227675	4		2	2	2	2	2	2	Sumbawa Barat	6	0.855023						Kecamatan Taliwang					3	0	1	0	1	1	1	0	1	0	1	0	0	1	0	0	0	1	0	0	1
2020-12-15 10:08:58	3	0.930017	2	0.950673	5	4	0.227675	4		2	3	2	2	2	2	Sumbawa Barat	6	0.855023						Kecamatan Taliwang					3	0	1	0	1	1	1	0	0	1	0	0	0	1	1	0	0	0	0	0	1
2020-12-15 10:52:21	4	1.60951	2	0.950673	2	4	0.227675	11		1	2	1	2	2	2	Sumbawa Barat	6	0.855023						Kecamatan Taliwang					3	1	1	1	1	1	1	1	0	0	1	0	0	0	0	0	0	1	0	0	0
2020-12-15 12:19:12	3	0.930017	2	0.950673	5	4	0.227675	4		3	2	3	2	2	2	Sumbawa Barat	6	0.855023						Kecamatan Taliwang					5	1	1	0	1	1	1	1	0	1	1	0	0	1	1	0	1	1	0	0	1
2020-12-16 16:09:23	1	0.790023	2	0.950673	6	4	0.227675	7		1	1	1	2	2	2	Sumbawa Barat	6	0.855023						Kecamatan Taliwang					2	1	1	1	1	0	1	0	1	0	0	0	0	0	0	0	0	0	0	0	0
2020-12-19 04:51:56	4	1.60951	2	0.950673	6	4	0.227675	11		2	2	1	2	2	2	Sumbawa Barat	6	0.855023						Kecamatan Maluk					3	1	1	0	1	1	1	0	0	0	1	0	0	1	0	1	0	0	0	0	0
2020-12-22 06:17:50	3	0.930017	2	0.950673	4	4	0.227675	3		3	3	2	3	2	2	Sumbawa Barat	6	0.855023						Kecamatan Taliwang					2	1	1	0	1	1	1	0	0	0	1	0	0	0	0	0	0	0	0	0	0
2020-12-22 10:44:27	6	11.3438	1	1.05819	4	1	28.2087	13	Mekanik	2	2	1	2	2	2	Sumbawa Barat	6	0.855023						Kecamatan Poto Tano					2	1	1	1	1	1	1	1	0	1	0	0	0	1	0	0	0	0	0	0	0
2020-12-23 05:51:48	3	0.930017	1	1.05819	4	4	0.227675	5		3	3	2	2	2	2	Sumbawa Barat	6	0.855023						Kecamatan Sekokang					2	0	1	0	1	1	1	0	0	0	1	0	0	1	0	0	0	1	0	0	0
2020-12-23 18:22:37	3	0.930017	1	1.05819	5	3	0.677142	2		1	1	1	1	2	2	Sumbawa Barat	6	0.855023						Kecamatan Taliwang					2	1	0	0	1	1	1	0	0	1	0	0	0	0	0	1	0	0	0	0	0
2020-12-26 01:40:11	2	0.527822	1	1.05819	2	3	0.677142	13		1	1	1	1	2	2	Sumbawa Barat	6	0.855023						Kecamatan Seteluk					1	1	1	1	1	1	1	1	0	1	1	0	0	1	0	0	0	0	0	0	0
2020-12-26 15:24:36	3	0.930017	2	0.950673	3	4	0.227675	4		3	2	3	2	2	2	Sumbawa Barat	6	0.855023						Kecamatan Taliwang					4	0	1	0	1	1	1	1	1	0	0	0	0	0	0	1	0	1	0	0	1
2020-12-27 14:47:36	3	0.930017	2	0.950673	3	4	0.227675	5		3	2	2	3	2	2	Sumbawa Barat	6	0.855023						Kecamatan Seteluk					3	0	1	0	1	1	1	0	1	0	0	0	0	0	0	0	0	1	0	0	1
2020-12-29 10:01:17	4	1.60951	2	0.950673	4	4	0.227675	11		4	4	1	4	2	2	Sumbawa Barat	6	0.855023						Kecamatan Taliwang					2	1	1	0	1	1	1	1	0	1	1	0	0	1	1	0	1	0	0	0	0
[truncated: 65 more columns]

## Sheet: Answer key
		Original entry	Translation	Data transform
Age		Dibawah 20		1
		20-29		2
		30-39		3
		40-49		4
		50-59		5
		60+		6
Gender		Laki laki	male	1
			female	0
Household		1		1
		2		2
		3		3
		4		4
		5		5
		6		6
		7		7
		8		8
		9		9
		10+		10
Education		Sekolah dasar		1
		Sekolah menengah pertama		2
		Sekolah menengah atas/ kejuruan		3
		Universitas - Strata 1 (S1)		4
		Universitas - Strata 2 (S2)		4	*aggregated
		Universitas - Strata (S3)		4	*aggregated
Occupation	Fisherman	Nelayan		1
	Fishery cultivators	Pembudidaya perikanan		2
	Traders	Pedagang		3
	Government employees	Pegawai pemerintah		4
	Private employees	Pegawai swasta		5
	Entrepreneurial / owning a business	Wirausaha / memiliki bisnis		6
	Student	Pelajar		7
	Housewife	Ibu rumah tangga		8
	Casual / daily worker	Pekerja lepas / harian		9
	Non-profit organization workers	Pekerja organisasi non-profit		10
	Teacher / lecturer / lecturer	Guru / pengajar / dosen		11
	Does not work	Tidak bekerja		12
Occupation[other]			other	13
IncomeBeforeCovid		Rp 0 - Rp 1.000.000		1
		Rp 1.000.001 - Rp. 3.000.000		2
		Rp. 3.000.001 - Rp. 5.000.000		3
		Lebih dari Rp. 5.000.000		4
ExpendituresBefore		Rp 0 - Rp 1.000.000		1
		Rp 1.000.001 - Rp. 3.000.000		2
		Rp. 3.000.001 - Rp. 5.000.000		3
		Lebih dari Rp. 5.000.000		4
IncomeDuringCovid		Rp 0 - Rp 1.000.000		1
		Rp 1.000.001 - Rp. 3.000.000		2
		Rp. 3.000.001 - Rp. 5.000.000		3
		Lebih dari Rp. 5.000.000		4
ExpendituresDuring		Rp 0 - Rp 1.000.000		1
		Rp 1.000.001 - Rp. 3.000.000		2
		Rp. 3.000.001 - Rp. 5.000.000		3
		Lebih dari Rp. 5.000.000		4
Income class		Same		1
		Down		2
		Up		3
Expenditure class		Same		1
		Down		2
		Up		3
Urban		Mataram Kota		1
		Lombok Barat		2
		Lombok Utara		2
		Lombok Tengah		2
		Lombok Timur		2
		Sumbawa Barat		2
		Sumbawa		2
		Dompu		2
		Kabupaten Bima		2
		Bima Kota		1
Island		Mataram Kota		1
		Lombok Barat		1
		Lombok Utara		1
		Lombok Tengah		1
		Lombok Timur		1
		Sumbawa Barat		2
		Sumbawa		2
		Dompu		2
		Kabupaten Bima		2
		Bima Kota		2
Location		Mataram Kota		1
		Lombok Barat		2
		Lombok Utara		3
		Lombok Tengah		4
		Lombok Timur		5
		Sumbawa Barat		6
		Sumbawa		7
		Dompu		8
		Kabupaten Bima		9
		Bima Kota		10
Location1		**list
Location2		**list
Location3		**list
Location4		**list
Location5		**list
Location6		**list
Location7		**list
Location8		**list
Location9		**list
Location10		**list
Fishperweek		0	0	1
		1-2 kali	1-2 kali	2
		3-4 kali	3-4 kali	3
		5-6 kali	5-6 kali	4
		7+	7+	5
AtelessfishCOVID		Setuju	Agree	1
		Tidak Setuju	Disagree	0
		Saya tidak memakan atau membeli produk perikanan	Don’t eat fish	2
FishmoreexpensiveCOV		Setuju	Agree	1
		Tidak Setuju	Disagree	0
		Saya tidak memakan atau membeli produk perikanan	Don’t eat fish	2
FishavailableCOVID		Setuju	Agree	1
		Tidak Setuju	Disagree	0
		Saya tidak memakan atau membeli produk perikanan	Don’t eat fish	2
Fishimportantculture		Setuju	Agree	1
		Tidak Setuju	Disagree	0
Knowfishcomesfrom		Setuju	Agree	1
		Tidak Setuju	Disagree	0
		Saya tidak memakan atau membeli produk perikanan	Don’t eat fish	2
Preferlocalfish		Setuju	Agree	1
		Tidak Setuju	Disagree	0
		Saya tidak memakan atau membeli produk perikanan	Don’t eat fish	2
Couldbuyfoodwanted		Setuju	Agree	1
		Tidak Setuju	Disagree	0
Proteintypeperweek[SQ002]	Daging sapi	Ya	Beef	1
Proteintypeperweek[SQ003]	Produk perikanan	Ya	Fish	1
Proteintypeperweek[SQ004]	Daging ayam	Ya	Chicken	1
Proteintypeperweek[SQ005]	Daging domba	Ya	sheep	1
Proteintypeperweek[SQ006]	Daging kambing	Ya	Lamb	1
Proteintypeperweek[SQ007]	Kedelai / tempe / tahu	Ya	Tofu/tempeh	1
Proteintypeperweek[SQ008]	Susu dan olahannya seperti keju, yogurt, dsb	Ya	Diary	1
Fishproductsyear[SQ002]	Ikan bandeng	Ya	Milkfish	1
Fishproductsyear[SQ003]	Ikan selar	Ya	Selar fish	1
Fishproductsyear[SQ004]	Ikan tuna, tongkol, cakalang	Ya	Tuna	1
Fishproductsyear[SQ005]	Ikan sarden	Ya	Sardine	1
Fishproductsyear[SQ006]	Ikan salmon	Ya	Salmon	1
Fishproductsyear[SQ007]	Ikan kerapu	Ya	Grouper	1
Fishproductsyear[SQ008]	Ikan nila	Ya	Parrot fish	1
Fishproductsyear[SQ009]	Ikan mujair	Ya	Tilapia fish	1
Fishproductsyear[SQ010]	Ikan teri	Ya	Anchovy	1
Fishproductsyear[SQ011]	Ikan lele	Ya	Catfish	1
Fishproductsyear[SQ012]	Ikan mas	Ya	Goldfish	1
Fishproductsyear[SQ013]	Ikan patin	Ya	Catfish	1
Fishproductsyear[SQ014]	Belut	Ya	Eel	1
Fishproductsyear[SQ015]	Ikan gabus	Ya	Fish Cork	1
Fishproductsyear[SQ016]	Ikan bawal	Ya	Pomfret	1
Fishproductsyear[SQ017]	Ikan kembung	Ya	Mackerel	1
Fishproductsyear[SQ018]	Ikan kakap putih	Ya	White snapper	1
Fishproductsyear[SQ019]	Ikan tenggiri	Ya	Mackerel	1
Fishproductsyear[SQ020]	Ikan pari	Ya	Stingray	1
Fishproductsyear[SQ021]	Ikan ekor kuning	Ya	Yellow tail fish	1
Fishproductsyear[SQ022]	Lobster	Ya	Lobster	1
Fishproductsyear[SQ023]	Kepiting	Ya	Crab	1
Fishproductsyear[SQ024]	Udang	Ya	Shrimp	1
Fishproductsyear[SQ025]	Tiram	Ya	Oyster	1
Fishproductsyear[SQ026]	Kerang-kerangan	Ya	Shellfish	1
Fishproductsyear[SQ027]	Cumi-cumi	Ya	Squid	1
Fishproductsyear[SQ028]	Gurita	Ya	Octopus	1
Fishproductsyear[SQ029]	Sotong	Ya	Cuttlefish	1
Fishproductsyear[SQ030]	Produk olahan rumput laut	Ya	Seaweed products	1
Fishproductsyear[SQ031]	Ikan asin/kering	Ya	Salted / dried fish	1
Fishproductsyear[SQ032]	Saya tidak memakan atau membeli produk perikanan	Ya	I don't eat or buy fishery products	1
Beforeproducttype[SQ002]	Mentah dan segar	Ya	Raw and fresh	1
Beforeproducttype[SQ003]	Sudah dimasak	Ya	It's cooked	1
Beforeproducttype[SQ004]	Beku	Ya	Frozen	1
Beforeproducttype[SQ005]	Kalengan	Ya	Canned	1
Beforeproducttype[SQ006]	Kering/asap	Ya	Dry / smoke	1
Beforeproducttype[SQ007]	Saya tidak memakan atau membeli produk perikanan	Ya	I don't eat or buy fishery products	1
Beforewherebuyfresh[SQ001]	Minimarket (seperti Alfa, Indomaret, dsb)	Ya	Minimarkets (such as Alfa, Indomaret, etc.)	1
Beforewherebuyfresh[SQ002]	Supermarket (seperti Giant, Carrefour, dsb)	Ya	Supermarkets (such as Giant, Carrefour, etc.)	1
Beforewherebuyfresh[SQ003]	Pasar tradisional	Ya	Traditional market	1
Beforewherebuyfresh[SQ004]	Pedagang keliling	Ya	Traveling merchant	1
Beforewherebuyfresh[SQ005]	Nelayan atau pembudidaya perikanan	Ya	Fishermen or fishery cultivators	1
Beforewherebuyfresh[SQ006]	Saya tidak memakan atau membeli produk perikanan	Ya	I don't eat or buy fishery products	1
Beforewherebuycooked[SQ001]	Minimarket (seperti Alfa, Indomaret, dsb)	Ya	Minimarkets (such as Alfa, Indomaret, etc.)	1
Beforewherebuycooked[SQ002]	Supermarket (seperti Giant, Carrefour, dsb)	Ya	Supermarkets (such as Giant, Carrefour, etc.)	1
Beforewherebuycooked[SQ003]	Pasar tradisional	Ya	Traditional market	1
Beforewherebuycooked[SQ004]	Pedagang kaki lima	Ya	Street vendors	1
Beforewherebuycooked[SQ005]	Warung	Ya	Shop	1
Beforewherebuycooked[SQ006]	Restoran	Ya	Restaurant	1
Beforewherebuycooked[SQ007]	Saya tidak memakan atau membeli produk perikanan	Ya	I don't eat or buy fishery products	1
Duringproducttype[SQ001]	Mentah dan segar	Ya	Raw and fresh	1
Duringproducttype[SQ002]	Sudah dimasak	Ya	It's cooked	1
Duringproducttype[SQ003]	Beku	Ya	Frozen	1
Duringproducttype[SQ004]	Kalengan	Ya	Canned	1
Duringproducttype[SQ005]	Kering/asap	Ya	Dry / smoke	1
Duringproducttype[SQ006]	Saya tidak memakan atau membeli produk perikanan	Ya	I don't eat or buy fishery products	1
Duringwherebuyfresh[SQ001]	Minimarket (seperti Alfa, Indomaret, dsb)	Ya	Minimarkets (such as Alfa, Indomaret, etc.)	1
Duringwherebuyfresh[SQ002]	Supermarket (seperti Giant, Carrefour, dsb)	Ya	Supermarkets (such as Giant, Carrefour, etc.)	1
Duringwherebuyfresh[SQ003]	Pasar tradisional	Ya	Traditional market	1
Duringwherebuyfresh[SQ004]	Pedagang kaki lima	Ya	Street vendors	1
Duringwherebuyfresh[SQ005]	Nelayan atau pembudidaya perikanan	Ya	Fishermen or fishery cultivators	1
Duringwherebuyfresh[SQ006]	Saya tidak memakan atau membeli produk perikanan	Ya	I don't eat or buy fishery products	1
Duringwherebuycooked[SQ001]	Minimarket (seperti Alfa, Indomaret, dsb)	Ya	Minimarkets (such as Alfa, Indomaret, etc.)	1
Duringwherebuycooked[SQ002]	Supermarket (seperti Giant, Carrefour, dsb)	Ya	Supermarkets (such as Giant, Carrefour, etc.)	1
Duringwherebuycooked[SQ003]	Pasar tradisional	Ya	Traditional market	1
Duringwherebuycooked[SQ007]	Pedagang kaki lima	Ya	Street vendors	1
Duringwherebuycooked[SQ004]	Warung	Ya	Shop	1
Duringwherebuycooked[SQ005]	Restoran	Ya	Restaurant	1
Duringwherebuycooked[SQ006]	Saya tidak memakan atau membeli produk perikanan	Ya	I don't eat or buy fishery products	1
Additionalcomments

## Sheet: Weighting
District	Population	Population percentage	Sample	Sample percentage	Percentage skew	Pop perc/sample perc = (post-stratification weight)
Mataram Kota	486715	0.0959917	298	0.19644	0.100449	0.488656
Lombok Barat	694985	0.137068	201	0.132498	-0.00456915	1.03448
Lombok Utara	220412	0.0434705	85	0.0560316	0.0125612	0.77582
Lombok Tengah	947488	0.186867	187	0.12327	-0.0635975	1.51592
Lombok Timur	1200612	0.236789	244	0.160844	-0.0759453	1.47217
Sumbawa Barat	148606	0.0293086	52	0.0342782	0.00496956	0.855023
Sumbawa	457671	0.0902636	166	0.109426	0.0191629	0.824878
Dompu	252288	0.0497572	92	0.060646	0.0108888	0.820452
Kabupaten Bima	488577	0.096359	131	0.0863546	-0.0100043	1.11585
Bima Kota	173031	0.0341258	61	0.0402109	0.00608513	0.84867
Total NWT	5070385	1	1517	1	0
					0
Male	2461652	0.485496	696	0.4588	-0.0266958	1.05819
Female	2608733	0.514504	821	0.5412	0.0266958	0.950673
	5070385	1	1517	1	0
					0
Dibawah 20	448927	0.124987	240	0.158207	0.0332198	0.790023
20-29	834811	0.232422	668	0.440343	0.20792	0.527822
30-39	755283	0.210281	343	0.226104	0.0158234	0.930017
40-49	655459	0.182488	172	0.113382	-0.0691068	1.60951
50-59	467565	0.130176	78	0.0514173	-0.078759	2.53176
60+	429738	0.119645	16	0.0105471	-0.109098	11.3438
Total	3591783	1	1517	1	0
					0
Sekolah dasar	1109676	0.464876	25	0.0164799	-0.448396	28.2087
Sekolah menengah pertama	365208	0.152996	83	0.0547132	-0.0982832	2.79633
Sekolah menengah atas/ kejuruan	613728	0.257109	576	0.379697	0.122588	0.677142
Universitas - Strata 1 (S1)	298424	0.125019	833	0.54911	0.424091	0.227675
Universitas - Strata 2 (S2)	*		*
Universitas - Strata (S3)	*		*
Total	2387036	1	1517
