# Supplementary material for: Seafood consumption changes and COVID-19 impact index in West Nusa Tenggara, Indonesia
Source: PLoS One. 2023 Jan 18;18(1):e0280134. doi: 10.1371/journal.pone.0280134 (PMC9847987; doi:10.1371/journal.pone.0280134)
Supplement: S2 Data — (CSV) [file pone.0280134.s005.csv]

	X	Location	Location.num	Location.weight	Fishperweek	AtelessfishCOVID	FishmoreexpensiveCOV	FishavailableCOVID	Fishimportantculture	Knowfishcomesfrom	Preferlocalfish	Couldbuyfoodwanted	Beef	Fish	Chicken	sheep	Lamb	Tofu.tempeh	Dairy	Milkfish	Selar.fish	Tuna	Sardine	Salmon	Grouper	Parrot.fish	Tilapia.fish	Anchovy	Catfish...28	Goldfish	Catfish...30	Eel	Fish.Cork	Pomfret	Mackerel...34	White.snapper	Mackerel...36	Stingray	Yellow.tail.fish	Lobster	Crab	Shrimp	Oyster	Shellfish	Squid	Octopus	Cuttlefish	Seaweed.products	Salted...dried.fish
1	1	Bima Kota	10	0.848669758	5	2	1	2	1	1	1	1	0	1	0	0	0	1	0	1	0	1	0	0	0	0	0	0	0	0	0	0	0	0	0	0	0	0	0	0	1	1	0	0	1	0	1	0	1
2	2	Bima Kota	10	0.848669758	2	1	1	1	1	1	1	2	0	0	1	0	0	0	0	0	0	0	0	0	0	1	0	1	0	0	0	0	0	0	0	0	0	0	0	0	0	0	0	0	0	0	0	0	0
3	3	Bima Kota	10	0.848669758	5	2	1	2	2	2	1	2	0	1	0	0	0	1	0	1	0	1	0	0	1	1	0	1	0	0	0	0	0	0	1	1	1	0	1	0	0	1	1	0	1	0	0	1	1
4	4	Bima Kota	10	0.848669758	4	1	1	2	1	1	1	1	0	1	1	0	0	1	0	1	1	1	0	0	0	0	0	1	0	0	0	0	0	0	1	1	0	0	0	0	0	1	0	0	0	0	0	0	1
5	5	Bima Kota	10	0.848669758	5	2	1	2	1	1	1	1	0	0	1	0	0	0	0	1	0	0	0	0	0	0	0	0	0	0	0	0	0	0	0	0	1	0	0	0	0	1	0	0	1	0	0	0	1
6	6	Bima Kota	10	0.848669758	2	1	1	2	1	1	1	2	0	0	1	0	0	0	0	0	0	0	0	0	0	0	0	0	1	0	0	0	0	0	0	0	0	0	0	0	0	0	0	0	0	0	0	0	0
7	7	Bima Kota	10	0.848669758	3	2	2	2	1	2	1	1	1	1	1	0	1	1	1	1	1	1	1	0	1	1	1	1	1	0	0	1	1	0	0	1	1	0	0	0	1	1	0	1	1	0	1	0	1
8	8	Bima Kota	10	0.848669758	3	1	1	1	1	1	1	2	0	1	0	0	0	0	0	0	0	1	0	0	1	0	1	0	0	0	0	0	0	0	0	0	0	0	0	0	0	0	0	0	1	0	0	0	0
9	9	Bima Kota	10	0.848669758	3	2	1	1	1	1	1	2	0	1	0	0	0	1	0	1	0	1	0	0	0	0	1	0	0	0	0	0	0	0	0	0	1	0	0	0	0	1	0	1	0	0	0	0	1
10	10	Bima Kota	10	0.848669758	3	2	2	2	1	1	1	1	1	1	1	0	0	1	1	0	0	0	0	0	0	0	0	1	0	0	0	0	0	0	0	0	1	0	0	0	1	1	0	0	1	0	0	0	1
11	11	Bima Kota	10	0.848669758	2	1	2	1	1	1	1	2	0	0	0	0	0	1	0	0	0	0	0	0	0	0	0	0	0	0	0	0	0	0	0	0	1	0	0	0	0	0	0	0	0	0	0	0	1
12	12	Bima Kota	10	0.848669758	3	2	1	2	1	1	1	2	0	1	0	0	0	1	0	0	0	1	0	0	1	1	1	1	0	0	0	0	0	0	0	0	1	0	0	0	0	1	0	1	0	0	0	0	1
13	13	Bima Kota	10	0.848669758	3	2	2	2	2	1	1	2	0	0	1	0	0	0	0	1	0	0	0	0	0	0	0	0	0	0	0	0	0	0	0	0	0	0	0	0	0	0	0	0	0	0	0	0	0
14	14	Bima Kota	10	0.848669758	3	1	1	1	1	1	1	1	0	1	0	0	0	0	0	1	0	0	0	0	0	1	0	0	0	0	0	0	0	0	0	0	0	0	0	0	0	0	0	0	1	0	0	0	0
15	15	Bima Kota	10	0.848669758	3	1	1	2	1	1	1	2	0	0	1	0	0	0	0	1	0	0	0	0	0	0	0	0	0	0	0	0	0	0	0	0	0	0	0	0	0	0	0	0	0	0	0	0	0
16	16	Bima Kota	10	0.848669758	3	1	2	2	1	1	1	2	0	1	1	0	0	1	0	0	0	1	0	0	0	0	0	1	1	1	0	0	0	0	0	0	0	0	0	0	0	1	0	0	0	0	0	0	1
17	17	Bima Kota	10	0.848669758	2	1	1	1	1	1	1	1	0	0	1	0	0	0	0	1	0	1	0	0	0	0	0	0	0	0	0	0	0	0	0	0	0	0	0	0	0	0	0	0	0	0	0	0	0
18	18	Bima Kota	10	0.848669758	2	1	2	1	1	1	1	1	0	0	0	0	0	1	0	0	0	0	0	0	0	0	0	1	0	0	0	0	0	0	0	0	0	0	0	0	0	0	0	0	0	0	0	0	0
19	19	Bima Kota	10	0.848669758	3	1	1	1	1	1	1	1	0	1	0	0	0	0	0	0	0	1	0	0	0	1	0	1	0	0	0	0	0	0	0	0	0	0	0	0	0	0	0	0	0	0	0	0	1
20	20	Bima Kota	10	0.848669758	2	1	1	1	1	1	1	2	0	0	0	0	0	1	0	0	0	1	0	0	0	0	0	0	0	0	0	0	0	0	0	0	0	0	0	0	0	0	0	0	0	0	0	0	0
21	21	Bima Kota	10	0.848669758	4	2	1	1	1	1	1	2	0	1	0	0	0	0	0	1	0	0	0	0	0	0	0	0	0	0	0	0	0	0	0	0	0	0	0	0	0	0	0	0	0	0	0	0	0
22	22	Bima Kota	10	0.848669758	2	1	1	2	1	1	1	2	0	0	0	0	0	0	1	1	0	0	0	0	0	0	0	0	0	0	0	0	0	0	0	0	0	0	0	0	0	0	0	0	0	0	0	0	0
23	23	Bima Kota	10	0.848669758	3	1	1	1	1	1	1	2	1	0	0	1	1	0	1	1	0	1	0	0	0	0	1	0	0	0	0	0	0	0	0	0	1	0	0	0	0	1	0	0	0	0	0	0	0
24	24	Bima Kota	10	0.848669758	2	1	1	1	1	1	1	1	0	0	1	0	0	0	0	1	0	1	0	0	0	0	0	1	0	0	0	0	0	0	0	0	1	0	0	0	0	0	0	0	0	0	0	0	0
25	25	Bima Kota	10	0.848669758	4	2	1	2	1	1	1	1	0	0	1	0	0	0	0	0	0	0	0	0	0	0	1	0	0	0	0	0	0	0	0	0	0	0	0	0	0	1	0	0	0	0	0	0	1
26	26	Bima Kota	10	0.848669758	3	2	1	2	1	1	1	1	1	0	0	0	0	0	0	0	0	1	0	0	0	0	0	0	0	0	0	0	0	0	0	0	0	0	0	0	0	0	0	0	0	0	0	0	0
27	27	Bima Kota	10	0.848669758	2	2	2	2	1	1	1	2	1	1	1	0	1	1	1	1	0	0	0	0	1	1	1	1	1	0	0	0	0	0	0	0	0	0	0	0	1	1	0	1	1	0	0	0	1
28	28	Bima Kota	10	0.848669758	5	1	1	2	1	1	1	2	1	1	1	0	1	1	1	1	0	1	0	0	1	1	1	1	1	1	0	0	0	0	0	0	1	0	0	0	1	1	0	1	1	0	0	0	1
29	29	Bima Kota	10	0.848669758	2	1	2	2	1	3	1	1	0	0	1	0	0	0	0	0	0	1	0	0	0	0	0	0	0	0	0	0	0	0	0	0	0	0	0	0	0	0	0	0	0	0	0	0	0
30	30	Bima Kota	10	0.848669758	5	1	1	2	1	1	1	2	0	1	0	0	0	1	0	1	0	1	0	0	0	1	1	0	0	0	0	0	0	0	0	0	1	0	0	0	0	0	0	0	0	0	0	0	1
31	31	Bima Kota	10	0.848669758	5	2	2	2	1	2	1	1	1	0	0	0	0	0	0	1	0	0	0	0	0	0	0	0	0	0	0	0	0	0	0	0	0	0	0	0	0	0	0	0	0	0	0	0	0
32	32	Bima Kota	10	0.848669758	5	2	2	2	1	1	1	2	0	1	1	0	0	1	0	1	1	1	1	0	1	1	0	1	1	0	0	0	0	0	1	1	1	0	1	0	1	1	0	1	1	0	0	0	1
33	33	Bima Kota	10	0.848669758	5	2	2	2	1	1	1	1	1	0	0	0	0	0	0	1	0	1	0	0	1	1	0	1	0	0	0	0	0	0	0	0	0	0	0	0	0	1	0	1	1	0	0	0	1
34	34	Bima Kota	10	0.848669758	2	1	1	1	1	2	2	1	0	0	0	0	0	1	0	0	0	0	0	0	0	1	0	0	0	0	0	0	0	0	0	0	0	0	0	0	0	1	0	0	1	0	0	0	1
35	35	Bima Kota	10	0.848669758	2	1	1	1	1	1	1	1	0	0	1	0	0	0	0	1	0	0	0	0	0	0	0	0	0	0	0	0	0	0	0	1	0	0	0	0	0	0	0	0	0	0	0	0	0
36	36	Bima Kota	10	0.848669758	2	1	1	1	1	1	1	2	0	0	0	0	0	1	0	0	0	0	0	0	0	0	0	0	0	0	0	0	1	0	0	0	0	0	0	0	0	0	0	0	0	0	0	0	0
37	37	Bima Kota	10	0.848669758	3	1	1	1	1	1	1	2	0	0	0	0	0	1	0	1	0	0	0	0	0	0	0	0	1	1	0	1	0	1	0	1	1	0	0	0	1	1	0	0	1	0	0	0	1
38	38	Bima Kota	10	0.848669758	4	1	1	2	1	1	1	2	0	0	1	0	0	0	0	0	0	1	0	0	0	0	0	1	0	0	0	0	0	0	0	0	1	0	0	0	0	0	0	0	1	0	0	0	1
39	39	Bima Kota	10	0.848669758	4	1	1	2	1	1	1	2	0	0	0	0	0	1	0	1	0	0	0	0	0	0	0	0	0	0	0	0	0	0	0	0	0	0	0	0	0	0	0	0	0	0	0	0	0
40	40	Bima Kota	10	0.848669758	4	1	1	2	1	1	1	2	0	0	1	0	0	1	0	1	0	1	0	0	0	0	0	0	0	0	0	0	0	0	0	0	0	0	0	0	0	1	0	0	1	0	0	0	1
41	41	Bima Kota	10	0.848669758	2	1	2	2	1	1	1	2	0	0	1	0	0	1	0	1	0	0	0	0	0	1	1	0	1	0	0	0	0	0	0	0	0	0	0	0	0	0	0	0	0	0	0	0	0
42	42	Bima Kota	10	0.848669758	2	1	1	1	2	1	1	1	0	0	1	0	0	0	0	0	0	1	0	0	0	0	0	0	0	0	0	0	0	0	0	0	0	0	0	0	1	0	0	0	0	0	0	0	1
43	43	Bima Kota	10	0.848669758	3	2	1	1	1	1	1	2	0	0	1	0	0	0	0	0	0	0	0	0	0	0	1	0	0	0	0	0	0	0	0	0	0	0	0	0	0	0	0	0	0	0	0	0	0
44	44	Bima Kota	10	0.848669758	3	2	2	2	1	2	1	2	0	1	1	0	0	1	0	1	0	0	0	0	0	1	0	1	0	0	0	0	0	0	0	0	0	0	0	0	0	1	0	0	1	0	0	0	0
45	45	Bima Kota	10	0.848669758	4	2	2	2	1	1	1	1	1	1	1	0	0	1	1	1	0	0	0	0	0	1	0	1	1	0	0	0	0	0	0	1	0	0	0	0	0	1	0	0	0	0	0	0	1
46	46	Bima Kota	10	0.848669758	4	2	1	2	1	1	1	1	1	1	1	0	0	0	1	1	0	1	1	0	1	1	0	1	1	0	0	0	0	0	0	1	1	0	0	0	1	1	1	1	1	0	0	0	1
47	47	Bima Kota	10	0.848669758	5	1	2	2	1	1	1	1	0	1	0	0	0	1	0	1	0	1	0	0	0	1	1	1	0	0	0	0	0	0	0	0	1	0	0	0	1	1	0	0	1	1	0	0	1
48	48	Bima Kota	10	0.848669758	2	1	2	2	1	1	1	1	0	1	1	0	0	1	0	0	0	0	0	0	0	0	0	0	0	0	0	0	0	0	0	0	0	0	0	0	1	1	0	0	1	0	0	0	0
49	49	Bima Kota	10	0.848669758	2	2	1	2	1	1	1	2	0	1	1	0	0	1	0	0	0	0	0	0	0	0	0	1	0	0	0	0	0	0	0	0	1	0	0	0	0	1	0	1	1	0	0	0	0
50	50	Bima Kota	10	0.848669758	3	1	1	1	1	1	1	2	1	1	1	0	0	1	1	1	0	1	0	0	0	0	0	1	0	0	0	0	0	0	0	0	1	0	0	0	0	1	0	0	0	0	0	0	0
51	51	Bima Kota	10	0.848669758	3	3	1	1	1	1	1	2	0	0	0	0	0	1	0	0	0	0	0	0	0	0	1	0	0	0	0	0	0	0	0	0	0	0	0	0	0	0	0	0	0	0	0	0	0
52	52	Bima Kota	10	0.848669758	2	2	2	2	1	1	1	1	1	0	1	0	0	1	0	1	0	1	0	0	0	0	0	1	0	0	0	0	0	0	0	0	1	0	0	0	0	0	0	0	1	0	1	0	1
53	53	Bima Kota	10	0.848669758	3	1	1	1	1	1	1	1	0	1	0	0	0	0	0	0	0	0	0	0	0	0	1	0	0	0	0	0	0	0	0	0	0	0	0	0	0	0	0	0	0	0	0	0	0
54	54	Bima Kota	10	0.848669758	5	1	1	1	1	1	1	2	0	1	1	0	0	1	0	1	0	1	0	0	0	0	0	0	0	0	0	0	0	0	0	0	1	0	0	0	0	1	0	0	1	0	0	0	1
55	55	Bima Kota	10	0.848669758	3	1	1	1	1	1	1	2	0	1	0	0	0	0	0	0	0	1	0	0	0	0	0	0	0	0	0	0	0	0	0	0	0	0	0	0	0	0	0	0	0	0	0	0	0
56	56	Bima Kota	10	0.848669758	2	1	1	1	1	2	1	2	0	0	0	0	0	1	0	1	0	0	0	0	0	0	0	0	0	0	0	0	0	0	0	0	0	0	0	0	0	0	0	0	0	0	0	0	0
57	57	Bima Kota	10	0.848669758	3	1	1	2	1	1	1	2	0	1	0	0	0	1	0	1	0	1	0	0	0	0	0	1	0	0	0	0	0	0	1	0	1	0	0	0	0	1	0	0	0	0	0	0	1
58	58	Bima Kota	10	0.848669758	5	2	1	2	1	1	1	2	0	1	1	0	0	1	1	0	0	1	0	0	1	1	0	1	1	0	0	0	0	0	0	1	1	0	0	1	1	1	0	1	1	0	0	0	0
59	59	Bima Kota	10	0.848669758	4	2	2	2	1	1	1	2	0	0	0	0	0	1	1	1	0	1	0	1	0	1	1	1	1	1	0	0	1	1	0	1	1	0	1	1	1	1	0	0	1	0	1	0	1
60	60	Bima Kota	10	0.848669758	4	2	2	2	1	1	1	1	0	1	1	0	0	1	1	1	0	1	0	1	1	1	0	1	1	1	0	1	1	1	0	0	1	0	0	0	0	1	1	1	1	0	0	0	1
61	61	Bima Kota	10	0.848669758	4	1	1	2	1	1	1	2	0	0	0	0	0	1	0	1	1	0	0	0	0	0	0	1	0	0	0	0	0	0	0	0	1	0	0	0	0	0	0	0	0	0	0	0	0
62	62	Dompu	8	0.820452439	3	1	1	2	1	1	1	2	0	1	0	0	0	0	0	1	0	0	0	0	0	1	0	1	1	0	0	0	0	0	0	0	0	0	0	0	0	0	0	0	0	0	0	0	1
63	63	Dompu	8	0.820452439	4	2	3	1	1	1	1	2	0	1	1	0	0	1	1	0	1	1	1	1	1	0	0	0	1	0	1	1	1	0	0	0	0	0	0	0	0	0	0	0	0	0	0	0	0
64	64	Dompu	8	0.820452439	3	2	1	1	1	1	1	1	0	1	0	0	0	0	0	1	0	1	0	0	0	1	0	1	1	0	0	0	0	0	0	0	0	0	0	0	0	0	0	0	0	0	0	0	0
65	65	Dompu	8	0.820452439	2	1	1	1	1	1	1	2	0	0	1	0	0	0	0	0	0	0	0	0	0	1	0	0	0	0	0	0	0	0	0	0	0	0	0	0	0	0	0	0	0	0	0	0	0
66	66	Dompu	8	0.820452439	2	2	1	2	1	1	1	1	1	1	1	0	1	1	1	1	1	1	1	0	1	1	1	1	0	0	0	0	0	1	0	0	1	0	1	0	1	1	0	0	1	0	0	1	1
67	67	Dompu	8	0.820452439	4	1	1	1	1	1	1	2	0	1	1	0	0	1	0	1	0	0	0	0	0	0	0	1	0	0	0	0	1	0	0	0	0	1	0	0	0	0	0	0	1	0	1	0	0
68	68	Dompu	8	0.820452439	4	2	2	2	1	1	1	2	0	1	0	0	0	1	0	1	0	1	0	0	1	1	0	0	0	0	0	0	0	0	1	0	1	0	0	0	0	1	0	1	1	0	0	0	0
69	69	Dompu	8	0.820452439	2	1	1	2	1	1	1	1	0	1	1	0	1	1	0	1	0	1	0	0	1	1	0	1	1	0	0	0	0	1	0	0	0	0	0	0	1	1	0	0	1	1	0	0	1
70	70	Dompu	8	0.820452439	4	1	2	2	1	1	1	2	0	1	0	0	0	1	0	1	0	1	0	0	0	1	0	0	0	0	0	0	0	0	0	0	1	0	0	0	0	1	0	1	1	0	0	0	0
71	71	Dompu	8	0.820452439	2	2	1	2	1	1	1	2	0	0	0	0	0	1	0	0	0	0	0	0	0	0	0	1	0	0	0	0	0	0	0	0	0	0	0	0	0	0	0	0	0	0	0	0	0
72	72	Dompu	8	0.820452439	2	1	2	2	1	1	1	2	0	0	0	0	0	1	0	0	0	0	0	0	0	1	0	0	0	0	0	0	0	0	0	0	0	0	0	0	0	0	0	0	0	0	0	0	0
73	73	Dompu	8	0.820452439	2	2	1	2	1	1	1	2	0	1	0	0	0	0	0	1	0	1	0	0	0	1	0	1	1	0	0	0	0	0	0	0	0	0	0	0	1	1	0	1	1	0	0	0	1
74	74	Dompu	8	0.820452439	2	1	1	2	1	1	1	2	0	1	0	0	0	1	0	0	1	0	0	0	0	1	0	0	0	0	0	0	0	0	0	0	0	0	0	0	0	0	0	0	0	0	0	0	1
75	75	Dompu	8	0.820452439	4	1	1	1	1	1	1	2	0	1	1	0	0	1	1	1	1	1	1	0	1	1	1	1	1	0	0	1	0	1	1	1	1	0	1	1	1	1	1	1	1	0	0	1	1
76	76	Dompu	8	0.820452439	3	2	1	2	1	1	1	1	0	1	0	0	0	0	0	1	0	1	0	0	1	0	1	0	1	0	0	0	0	0	0	0	0	0	0	0	0	1	0	0	1	0	0	0	1
77	77	Dompu	8	0.820452439	3	2	2	2	1	1	1	1	0	1	1	0	0	1	1	1	0	1	0	0	1	1	1	1	1	1	0	0	0	1	0	0	1	1	0	0	1	1	0	1	1	1	0	0	1
78	78	Dompu	8	0.820452439	2	2	2	2	1	2	1	1	0	1	1	0	0	1	0	1	0	1	0	0	0	1	0	1	0	0	0	0	0	0	1	0	0	0	1	0	0	1	0	0	0	0	0	0	0
79	79	Dompu	8	0.820452439	4	2	2	2	1	1	1	1	0	1	1	0	0	1	0	1	0	1	0	0	1	1	0	1	0	0	1	0	0	0	0	0	1	0	0	0	1	1	0	1	1	0	0	0	1
80	80	Dompu	8	0.820452439	5	2	2	2	1	1	1	1	1	1	1	0	1	1	1	1	1	1	0	0	1	0	1	1	0	0	0	0	1	0	1	1	0	0	0	1	1	1	0	1	1	0	1	0	1
81	81	Dompu	8	0.820452439	3	2	1	2	1	2	1	1	0	0	0	0	0	1	0	1	0	0	0	0	0	1	0	0	0	0	0	0	0	0	0	0	0	0	0	0	0	0	0	0	0	0	0	0	0
82	82	Dompu	8	0.820452439	3	2	1	1	1	1	1	1	1	1	1	0	0	1	0	1	0	1	0	0	1	1	0	0	0	0	0	0	0	0	0	0	0	0	0	0	0	1	0	0	0	0	0	0	0
83	83	Dompu	8	0.820452439	3	1	1	2	1	1	1	1	0	1	0	0	0	1	0	1	0	1	0	0	0	0	0	1	0	0	0	0	0	0	0	0	0	0	0	0	0	0	0	0	0	0	0	0	0
84	84	Dompu	8	0.820452439	2	1	1	2	1	1	1	1	0	1	0	0	0	1	0	1	0	1	0	0	0	0	0	0	0	0	0	0	0	0	0	0	0	0	0	0	0	1	0	0	1	1	0	0	1
85	85	Dompu	8	0.820452439	4	1	2	2	1	1	1	2	0	1	1	0	0	1	0	1	0	1	0	0	0	1	0	1	0	0	0	0	0	0	1	0	0	0	0	0	0	0	0	0	0	0	0	0	1
86	86	Dompu	8	0.820452439	5	2	1	1	1	1	1	1	0	0	0	1	0	0	0	0	0	1	0	0	0	0	0	0	0	0	0	0	0	0	0	0	0	0	0	0	0	0	0	0	0	0	0	0	0
87	87	Dompu	8	0.820452439	3	1	1	2	1	2	1	2	0	0	1	0	0	1	0	0	0	1	0	0	1	1	0	1	0	0	0	0	0	0	0	1	0	0	0	0	0	1	0	1	1	0	0	0	1
88	88	Dompu	8	0.820452439	3	1	1	1	1	1	1	1	0	0	1	0	0	0	0	0	0	0	0	0	0	1	1	1	0	0	0	0	0	0	0	0	0	0	0	0	0	0	0	0	0	0	0	0	0
89	89	Dompu	8	0.820452439	2	1	1	2	1	1	1	1	0	1	1	0	0	1	0	1	0	1	0	0	0	0	0	1	0	0	0	0	0	0	0	0	1	0	0	0	0	0	0	0	0	0	0	0	0
90	90	Dompu	8	0.820452439	3	1	1	1	1	1	1	2	0	1	0	0	0	0	0	1	0	0	0	0	0	1	0	1	0	0	0	0	0	0	0	0	0	0	0	0	1	1	0	0	1	0	0	0	1
91	91	Dompu	8	0.820452439	2	1	1	1	1	1	1	2	0	0	1	0	0	0	0	1	0	1	0	0	0	1	1	1	1	0	0	0	0	0	0	0	0	0	0	0	0	1	0	1	1	0	0	0	1
92	92	Dompu	8	0.820452439	3	1	2	1	1	1	1	2	0	1	1	0	0	0	0	0	0	0	0	1	0	1	0	0	0	0	0	0	0	0	0	0	1	0	0	0	0	1	0	1	0	0	0	0	0
93	93	Dompu	8	0.820452439	2	2	2	2	1	2	1	1	0	1	0	0	0	1	0	0	0	1	0	0	0	0	0	0	1	0	0	1	1	0	0	0	0	0	0	0	0	1	0	1	1	0	0	0	1
94	94	Dompu	8	0.820452439	5	2	2	2	1	1	1	1	0	1	1	0	0	1	0	1	0	1	0	0	0	1	0	0	0	0	0	0	0	0	0	0	0	0	0	0	1	1	0	0	0	0	0	0	0
95	95	Dompu	8	0.820452439	3	1	1	1	1	1	1	2	0	1	1	0	0	1	0	1	0	0	0	0	0	0	0	0	0	0	0	0	0	0	0	0	0	0	0	0	0	1	0	0	0	0	0	0	1
96	96	Dompu	8	0.820452439	2	1	2	1	1	3	3	1	0	0	1	0	0	1	0	0	0	0	0	0	0	0	0	0	1	0	0	0	0	0	0	0	0	0	0	0	0	0	0	0	0	0	0	0	0
97	97	Dompu	8	0.820452439	5	1	1	1	1	2	1	2	0	1	0	0	0	1	0	1	0	1	0	0	0	1	1	0	0	0	0	0	0	0	0	0	0	0	1	0	0	1	0	0	1	0	0	0	1
98	98	Dompu	8	0.820452439	4	2	2	2	2	2	1	2	0	1	1	0	0	1	0	0	0	1	0	0	1	1	0	1	0	0	0	0	0	0	0	0	1	1	0	0	0	1	0	0	0	0	0	0	1
99	99	Dompu	8	0.820452439	3	2	1	2	1	1	1	2	0	1	1	0	0	1	0	0	0	1	0	0	0	1	0	1	0	0	0	0	0	0	0	0	0	0	0	0	1	1	0	1	1	0	0	0	0
100	100	Dompu	8	0.820452439	3	1	1	1	1	2	1	2	0	0	1	0	0	0	0	0	0	0	0	0	0	0	0	1	0	0	0	0	0	0	0	0	0	0	0	0	0	0	0	0	0	0	0	0	0
101	101	Dompu	8	0.820452439	3	2	2	2	1	2	1	2	0	1	0	0	0	1	0	1	0	0	0	0	0	1	0	1	0	0	0	0	0	0	0	0	0	0	0	0	0	0	0	0	0	0	0	0	1
102	102	Dompu	8	0.820452439	3	2	2	2	1	1	1	1	1	1	1	0	1	1	1	1	0	1	0	1	0	1	1	1	1	0	1	1	1	1	0	0	1	0	0	1	1	1	0	1	1	1	0	0	1
103	103	Dompu	8	0.820452439	2	1	1	1	1	1	1	2	0	0	1	0	0	0	0	1	0	0	0	0	0	0	0	0	0	0	0	0	0	0	0	0	0	0	0	0	0	0	0	0	0	0	0	0	0
104	104	Dompu	8	0.820452439	2	1	1	1	1	1	2	1	1	0	1	0	0	0	0	1	0	0	0	0	0	0	0	0	0	0	0	0	0	0	0	0	0	0	0	0	1	1	1	0	0	0	0	0	0
105	105	Dompu	8	0.820452439	5	1	1	1	1	1	1	2	0	0	1	0	0	0	0	0	0	0	0	0	0	1	0	0	0	0	0	0	0	0	0	0	0	0	0	0	0	0	0	0	0	0	0	0	0
106	106	Dompu	8	0.820452439	4	1	1	1	1	1	1	1	1	1	1	0	0	1	1	1	0	1	0	1	1	1	0	1	1	0	0	0	0	1	0	0	1	0	0	0	0	1	0	1	1	0	1	0	1
107	107	Dompu	8	0.820452439	3	2	1	2	1	2	1	2	0	1	0	0	0	1	0	0	0	0	0	0	0	1	0	0	1	0	0	0	0	0	0	0	0	0	0	0	0	0	0	0	0	0	0	0	1
108	108	Dompu	8	0.820452439	2	1	1	1	1	1	1	1	0	0	1	0	0	0	0	0	0	0	0	0	0	0	0	0	0	0	0	0	0	0	0	0	0	0	0	0	1	0	0	0	0	0	0	0	0
109	109	Dompu	8	0.820452439	4	2	1	1	1	1	1	1	1	1	1	0	0	0	0	1	0	1	0	0	0	1	1	1	0	0	0	0	0	0	0	0	1	1	0	0	1	1	1	1	1	0	0	0	1
110	110	Dompu	8	0.820452439	2	1	1	2	1	2	1	2	0	0	0	0	0	1	0	0	0	1	0	0	0	0	0	0	0	0	0	0	0	0	0	0	0	0	0	0	0	0	0	0	0	0	0	0	0
111	111	Dompu	8	0.820452439	3	1	1	2	1	1	1	2	0	1	1	0	0	1	1	1	0	1	0	0	0	1	0	1	0	0	0	0	0	0	0	0	0	0	0	0	1	1	0	1	1	1	0	0	1
112	112	Dompu	8	0.820452439	5	1	1	1	1	1	1	2	0	1	0	0	0	1	0	1	0	1	0	0	1	1	1	0	0	0	0	0	1	0	0	0	1	0	0	0	0	1	1	1	1	0	0	0	0
113	113	Dompu	8	0.820452439	3	2	2	2	1	1	2	1	0	0	0	0	1	0	0	1	0	0	0	0	0	0	0	0	0	0	0	0	0	0	0	0	0	0	0	0	0	0	0	0	0	0	0	0	0
114	114	Dompu	8	0.820452439	2	1	1	2	1	1	1	1	0	1	0	0	0	0	0	0	0	0	0	0	0	0	0	0	1	0	0	0	0	0	0	0	0	0	0	0	0	0	0	0	0	0	0	0	0
115	115	Dompu	8	0.820452439	3	2	1	2	1	1	1	2	0	1	1	0	0	1	0	1	0	1	0	0	0	1	1	1	1	0	0	0	0	0	0	0	0	0	0	0	0	1	1	1	1	0	0	0	1
116	116	Dompu	8	0.820452439	2	1	2	2	1	1	1	2	0	0	0	0	0	1	0	1	0	0	0	0	0	0	0	0	0	0	0	0	0	0	0	0	0	0	0	0	0	0	0	0	0	0	0	0	0
117	117	Dompu	8	0.820452439	3	1	1	1	1	1	1	1	0	1	0	0	0	0	0	1	0	1	0	0	0	0	0	1	0	0	0	0	0	0	0	0	0	0	0	0	0	0	0	0	0	0	0	0	1
118	118	Dompu	8	0.820452439	2	1	1	1	1	2	1	2	0	0	1	0	0	0	0	0	0	0	0	0	0	0	0	0	0	0	0	0	0	0	1	0	0	0	1	0	0	0	0	0	1	0	0	0	0
119	119	Dompu	8	0.820452439	3	2	1	2	1	1	1	2	0	1	1	0	0	1	0	0	0	0	0	0	0	1	1	1	0	0	0	0	0	0	0	0	0	0	0	0	0	1	0	1	0	0	1	0	1
120	120	Dompu	8	0.820452439	2	1	1	1	2	1	1	2	0	0	0	0	0	1	0	0	0	0	0	0	0	0	0	1	0	0	0	0	0	0	0	0	0	0	0	0	0	0	0	0	0	0	0	0	0
121	121	Dompu	8	0.820452439	2	1	1	1	1	2	1	2	0	1	0	0	0	1	0	0	0	1	0	0	0	0	0	1	0	0	0	0	0	0	0	0	0	0	0	0	0	1	0	0	0	0	0	0	1
122	122	Dompu	8	0.820452439	2	1	2	2	1	2	1	2	0	0	0	0	0	1	0	0	0	0	0	0	0	1	0	0	0	0	0	0	0	0	0	0	0	0	0	0	0	0	0	0	0	0	0	0	0
123	123	Dompu	8	0.820452439	2	1	1	2	1	2	1	2	0	1	0	0	0	0	0	1	0	0	0	0	0	0	0	0	0	0	0	0	0	0	0	0	0	0	0	0	0	0	0	0	0	0	0	0	0
124	124	Dompu	8	0.820452439	2	3	1	2	1	1	1	1	1	1	1	0	0	1	0	1	0	1	0	0	0	1	0	1	0	0	0	0	0	0	0	0	0	0	0	0	0	0	0	0	0	0	0	0	0
125	125	Dompu	8	0.820452439	3	1	1	1	1	1	2	2	0	0	1	0	0	0	0	0	0	0	0	0	0	1	1	0	0	0	0	0	0	0	0	0	0	0	0	0	0	0	0	0	1	0	0	0	1
126	126	Dompu	8	0.820452439	5	2	1	2	1	1	1	1	0	1	1	0	0	1	0	1	0	1	0	0	0	1	0	1	0	0	0	0	0	0	0	0	0	0	0	0	0	1	0	1	1	0	0	0	1
127	127	Dompu	8	0.820452439	2	1	1	1	1	1	1	1	0	0	0	0	0	1	0	0	0	0	0	0	0	0	0	0	0	0	0	0	0	0	0	0	0	0	0	0	0	1	0	0	0	0	0	0	0
128	128	Dompu	8	0.820452439	2	2	2	2	1	1	1	1	0	1	1	0	0	1	1	0	0	1	0	0	0	1	1	1	0	0	0	0	0	0	0	0	0	0	0	0	1	1	1	1	1	0	0	1	1
129	129	Dompu	8	0.820452439	5	2	2	2	1	1	1	1	0	1	1	0	0	1	0	1	0	1	0	0	0	1	0	1	0	0	0	0	0	0	0	0	1	0	0	1	1	1	0	1	1	0	0	0	1
130	130	Dompu	8	0.820452439	1	3	3	3	1	3	3	2	0	0	0	0	0	1	0	0	0	0	0	0	0	0	0	0	0	0	0	0	0	0	0	0	0	0	0	0	0	0	0	0	0	0	0	0	0
131	131	Dompu	8	0.820452439	4	1	2	2	1	1	1	1	0	0	1	0	0	0	0	1	0	0	0	0	0	0	0	0	0	0	0	0	0	0	0	0	0	0	0	0	0	0	0	0	0	0	0	0	0
132	132	Dompu	8	0.820452439	1	2	1	1	1	1	2	1	1	1	1	0	0	0	0	1	0	0	0	0	0	1	0	0	0	0	0	0	0	0	0	0	0	0	0	0	0	0	0	0	0	0	0	0	0
133	133	Dompu	8	0.820452439	5	1	1	1	1	1	1	1	0	1	1	0	0	1	0	1	0	1	0	0	0	1	0	1	0	1	0	0	0	0	0	0	0	0	0	0	1	1	1	0	1	0	0	0	1
134	134	Dompu	8	0.820452439	3	2	2	2	1	1	1	1	0	0	0	0	0	1	0	0	0	1	0	0	0	0	0	1	0	0	0	0	0	0	0	0	0	0	0	0	0	1	0	0	1	0	0	0	1
135	135	Dompu	8	0.820452439	2	2	1	1	1	2	1	2	0	0	1	0	0	1	0	0	0	0	0	0	0	1	0	0	0	0	0	0	0	0	0	0	0	0	0	0	0	0	0	0	0	0	0	0	0
136	136	Dompu	8	0.820452439	4	2	1	1	1	1	1	1	1	1	1	0	1	1	1	1	0	1	0	0	1	1	1	1	1	0	0	0	0	0	0	1	1	0	0	0	1	1	0	1	1	0	0	0	1
137	137	Dompu	8	0.820452439	2	1	1	1	1	1	1	1	1	0	0	0	0	0	0	1	0	0	0	0	0	0	0	0	0	0	0	0	0	0	0	0	0	0	0	0	0	0	0	0	0	0	0	0	0
138	138	Dompu	8	0.820452439	2	2	1	2	1	1	1	2	1	1	1	0	0	0	1	1	0	1	1	0	1	1	0	0	0	0	0	0	0	0	0	0	0	0	1	0	1	1	0	0	1	0	0	0	1
139	139	Dompu	8	0.820452439	2	1	1	1	1	1	1	2	1	0	0	0	0	0	0	0	0	0	0	0	0	0	0	1	0	0	0	0	0	0	0	0	0	0	0	0	0	0	0	0	0	0	0	0	0
140	140	Dompu	8	0.820452439	2	1	2	2	1	1	1	2	0	0	0	0	0	1	0	1	0	0	0	0	0	0	0	0	0	0	0	0	0	0	0	0	0	0	0	0	0	0	0	0	0	0	0	0	0
141	141	Dompu	8	0.820452439	3	1	1	2	1	1	1	2	0	1	1	0	0	1	0	1	0	1	0	1	0	1	1	1	0	0	0	1	1	1	0	0	1	0	1	0	1	1	0	1	1	1	0	1	1
142	142	Dompu	8	0.820452439	2	1	1	1	1	1	1	2	0	1	1	0	0	1	0	0	0	0	0	0	0	1	0	1	0	0	0	0	0	0	0	0	0	0	0	0	0	1	0	0	0	0	0	0	1
143	143	Dompu	8	0.820452439	4	1	1	2	1	1	1	2	0	1	1	0	0	1	1	1	0	1	1	0	1	1	0	1	0	0	0	0	0	0	1	0	0	1	1	0	1	1	1	1	1	0	0	0	1
144	144	Dompu	8	0.820452439	4	1	1	2	1	1	1	2	0	1	1	0	0	1	0	1	0	1	0	0	1	1	0	1	0	0	0	0	1	0	0	0	1	0	0	0	0	1	0	1	0	0	0	0	1
145	145	Dompu	8	0.820452439	1	1	2	1	1	1	1	2	0	0	0	0	0	1	0	0	0	0	0	0	0	0	0	0	0	0	0	0	0	0	0	0	1	1	0	0	1	0	0	0	1	0	0	0	1
146	146	Dompu	8	0.820452439	2	1	2	1	1	1	1	1	0	0	1	0	0	0	0	0	0	1	0	0	0	0	0	0	0	0	0	0	0	0	0	0	0	0	0	0	0	0	0	0	0	0	0	0	1
147	147	Dompu	8	0.820452439	3	1	1	1	1	1	1	2	0	0	0	0	0	1	0	0	0	0	0	0	0	0	0	1	1	0	0	0	0	0	0	0	0	1	0	0	0	1	0	0	1	1	1	0	0
148	148	Dompu	8	0.820452439	5	1	1	2	1	1	1	1	0	0	1	0	0	1	0	1	0	0	0	0	1	0	0	0	0	0	0	0	0	0	0	1	0	0	1	0	0	1	0	0	1	1	1	0	1
149	149	Dompu	8	0.820452439	4	2	1	2	1	1	1	1	0	1	1	0	0	1	1	1	0	1	0	0	1	1	0	1	1	0	0	1	0	0	0	0	1	0	1	0	0	1	0	1	1	0	0	0	1
150	150	Dompu	8	0.820452439	4	1	1	1	1	1	1	1	0	1	1	0	0	1	0	1	0	0	0	0	0	1	1	1	0	0	0	0	1	0	0	0	0	0	0	0	0	0	0	0	1	0	0	0	1
151	151	Dompu	8	0.820452439	3	1	1	2	1	1	1	2	0	1	0	0	0	1	0	1	0	0	0	0	0	1	1	1	0	0	0	0	0	0	1	0	0	0	1	0	0	0	0	0	0	0	0	0	1
152	152	Dompu	8	0.820452439	3	2	1	1	1	1	1	2	0	0	1	0	0	1	0	1	1	1	0	0	0	0	0	1	0	0	0	0	0	0	0	0	0	0	0	0	0	1	0	0	1	0	0	0	0
153	153	Dompu	8	0.820452439	4	1	1	1	1	1	1	2	0	0	0	0	0	1	0	1	0	1	0	0	0	1	0	1	0	0	0	0	0	0	0	0	1	0	0	0	1	1	0	0	0	0	0	0	1
154	154	Kabupaten Bima	9	1.11585141	4	1	1	2	1	1	1	2	0	1	1	0	0	1	0	0	0	1	0	0	0	1	1	1	0	1	0	0	0	0	0	0	1	0	1	0	1	1	0	1	1	0	1	0	1
155	155	Kabupaten Bima	9	1.11585141	2	2	2	2	1	1	1	1	0	0	0	0	0	1	0	0	0	0	0	0	0	0	0	0	0	0	0	0	0	0	0	0	0	0	0	0	0	0	0	0	0	0	0	0	1
156	156	Kabupaten Bima	9	1.11585141	4	1	2	1	1	1	1	2	0	0	0	0	0	1	0	0	0	0	0	0	0	0	0	1	0	0	0	0	0	0	0	0	0	0	0	0	0	0	0	0	0	0	0	0	0
157	157	Kabupaten Bima	9	1.11585141	3	1	1	1	2	2	1	2	0	0	0	0	0	1	0	0	0	0	0	0	0	0	0	0	0	0	0	0	0	0	0	0	0	0	0	0	0	0	0	0	0	0	0	0	1
158	158	Kabupaten Bima	9	1.11585141	2	2	1	1	2	1	1	2	0	0	0	0	0	1	0	1	0	1	0	0	0	1	0	0	0	0	0	0	0	0	0	0	0	0	0	0	0	0	0	0	0	0	0	0	0
159	159	Kabupaten Bima	9	1.11585141	2	1	1	1	1	1	1	1	0	0	1	0	0	0	0	1	0	0	0	0	0	1	0	1	1	0	0	0	0	0	0	0	1	0	0	0	0	1	0	0	0	0	0	0	0
160	160	Kabupaten Bima	9	1.11585141	4	1	1	1	1	1	1	2	0	0	0	0	0	1	0	0	0	0	0	0	0	0	0	0	0	0	0	0	0	0	0	0	0	0	0	0	0	0	0	0	0	0	0	0	1
161	161	Kabupaten Bima	9	1.11585141	4	2	1	2	1	1	1	1	0	1	0	0	0	1	0	1	1	1	0	0	0	0	0	1	1	0	0	0	0	0	0	0	0	0	0	0	0	0	0	0	0	0	0	0	1
162	162	Kabupaten Bima	9	1.11585141	5	1	1	2	1	1	1	1	0	1	1	0	0	1	1	1	0	1	0	0	1	0	0	0	0	0	0	0	0	0	0	0	0	0	0	0	0	0	0	0	0	0	0	0	0
163	163	Kabupaten Bima	9	1.11585141	3	2	1	2	1	1	1	1	0	1	0	0	0	1	0	1	1	1	0	0	0	0	0	0	0	0	0	0	0	0	0	0	0	0	0	0	0	1	0	0	0	0	0	0	0
164	164	Kabupaten Bima	9	1.11585141	2	1	1	1	1	1	1	1	0	1	0	0	0	0	0	0	0	0	0	0	0	0	0	1	0	0	0	0	0	0	0	0	0	0	0	0	0	0	0	0	0	0	0	0	0
165	165	Kabupaten Bima	9	1.11585141	2	1	1	1	1	1	1	1	0	1	0	0	0	0	0	0	0	1	0	0	0	0	0	0	0	0	0	0	0	0	0	0	0	0	0	0	0	0	0	0	0	0	0	0	0
166	166	Kabupaten Bima	9	1.11585141	2	1	1	1	1	1	1	1	0	1	1	0	0	0	0	0	0	1	0	0	0	0	1	0	0	0	0	0	0	0	0	0	0	0	0	0	0	0	0	0	1	0	0	0	0
167	167	Kabupaten Bima	9	1.11585141	5	2	2	2	1	1	1	2	0	1	0	0	0	0	0	1	0	1	0	0	0	0	0	1	1	0	0	0	0	0	0	0	0	0	0	0	0	1	0	1	0	0	0	0	1
168	168	Kabupaten Bima	9	1.11585141	5	1	1	1	1	1	1	2	0	0	0	0	0	1	0	1	0	1	0	0	1	1	1	1	1	0	0	0	1	1	1	1	1	0	1	0	0	1	0	1	1	1	1	1	1
169	169	Kabupaten Bima	9	1.11585141	4	2	2	2	1	1	1	2	0	0	1	0	0	0	0	1	0	0	0	0	0	0	0	0	0	0	0	0	0	0	0	0	0	0	0	0	0	0	0	0	0	0	0	0	0
170	170	Kabupaten Bima	9	1.11585141	5	1	1	2	1	1	1	1	0	1	1	0	0	1	0	0	0	1	1	0	0	1	0	1	0	0	0	0	0	0	1	0	0	0	1	0	1	1	0	1	1	1	1	1	1
171	171	Kabupaten Bima	9	1.11585141	3	1	1	2	1	1	1	1	0	0	0	0	0	1	0	0	0	0	0	0	0	1	0	0	0	0	0	0	0	0	0	0	0	0	0	0	0	0	0	0	0	0	0	0	0
172	172	Kabupaten Bima	9	1.11585141	2	1	1	1	1	1	1	1	0	0	1	0	0	0	0	0	0	1	0	0	0	0	0	0	0	0	0	0	0	0	0	0	0	0	0	0	0	0	0	0	0	0	0	0	0
173	173	Kabupaten Bima	9	1.11585141	1	3	3	3	1	3	3	2	1	1	1	0	0	1	1	1	0	1	0	0	0	1	1	0	0	0	0	1	1	0	0	0	1	0	0	0	1	1	0	0	1	0	0	0	1
174	174	Kabupaten Bima	9	1.11585141	2	1	1	2	1	1	1	2	1	0	1	1	1	0	1	1	0	1	0	0	0	0	0	0	0	0	0	0	0	0	0	0	1	0	1	0	0	0	0	0	0	0	0	0	0
175	175	Kabupaten Bima	9	1.11585141	2	1	2	2	1	1	1	1	0	1	0	0	0	0	0	0	0	0	0	0	0	0	0	0	0	0	0	0	0	0	0	0	1	0	0	0	0	0	0	0	0	0	0	0	0
176	176	Kabupaten Bima	9	1.11585141	2	3	1	1	1	1	1	1	0	0	1	0	0	0	0	1	0	0	0	0	0	0	0	0	0	0	0	0	0	0	0	0	0	0	0	0	0	0	0	0	0	0	0	0	0
177	177	Kabupaten Bima	9	1.11585141	2	2	1	2	1	1	1	2	0	1	1	0	0	1	0	0	0	0	0	0	0	1	0	1	1	0	0	0	0	0	0	0	0	0	0	0	0	0	0	0	1	0	0	0	0
178	178	Kabupaten Bima	9	1.11585141	3	1	2	2	1	1	1	1	1	0	0	0	0	0	0	1	0	0	0	0	0	0	0	0	0	0	0	0	0	0	0	0	0	0	0	0	0	0	0	0	0	0	0	0	0
179	179	Kabupaten Bima	9	1.11585141	2	1	2	2	1	1	1	2	0	1	1	0	0	1	0	1	0	1	0	0	0	1	0	1	0	0	0	0	0	0	0	0	0	0	0	0	0	0	0	0	1	0	0	1	1
180	180	Kabupaten Bima	9	1.11585141	1	1	1	1	1	1	1	1	0	0	1	0	0	0	0	0	0	0	0	0	0	0	0	1	0	0	0	0	0	0	0	0	0	0	0	0	0	0	0	0	0	0	0	0	0
181	181	Kabupaten Bima	9	1.11585141	2	1	1	1	1	1	1	1	1	0	0	0	0	0	0	0	0	0	1	0	0	0	0	0	0	0	0	0	0	0	0	0	0	0	0	0	0	0	0	0	0	0	0	0	0
182	182	Kabupaten Bima	9	1.11585141	3	2	2	2	1	1	1	1	0	1	1	0	0	1	1	1	1	1	0	0	1	1	0	1	1	1	1	1	1	1	0	1	0	1	1	1	1	1	0	1	1	1	1	1	1
183	183	Kabupaten Bima	9	1.11585141	2	1	1	1	1	1	1	2	0	1	1	0	0	1	0	0	0	1	0	0	0	0	0	1	0	0	0	1	0	0	0	0	0	0	0	0	0	0	0	0	0	0	0	0	1
184	184	Kabupaten Bima	9	1.11585141	1	3	3	3	1	3	3	1	1	1	0	1	0	0	0	0	0	0	0	0	0	0	0	0	0	0	0	1	0	0	0	0	0	0	0	0	0	0	0	0	0	0	0	0	0
185	185	Kabupaten Bima	9	1.11585141	2	1	1	1	1	1	1	1	0	0	0	0	0	1	0	0	0	0	0	0	0	0	0	0	0	0	0	0	0	0	0	0	1	0	0	0	0	1	0	0	1	0	0	0	1
186	186	Kabupaten Bima	9	1.11585141	2	1	1	2	1	1	1	2	0	0	0	0	0	1	0	0	0	1	0	0	0	0	0	0	0	0	0	0	0	0	0	0	0	0	0	0	0	0	0	0	0	0	0	0	0
187	187	Kabupaten Bima	9	1.11585141	5	2	2	2	1	1	1	2	1	0	1	1	1	1	1	1	0	1	0	0	0	1	1	1	0	0	0	0	0	0	0	0	1	0	0	0	1	1	0	0	1	0	0	0	1
188	188	Kabupaten Bima	9	1.11585141	5	2	2	2	1	1	1	1	0	1	1	0	0	0	1	1	0	1	0	0	0	1	0	1	0	0	0	0	0	0	0	0	1	0	0	0	1	1	1	0	1	0	0	0	1
189	189	Kabupaten Bima	9	1.11585141	3	1	1	2	1	1	1	2	0	1	1	0	0	1	0	1	0	1	0	0	0	0	1	1	1	0	0	0	0	0	0	0	1	0	0	0	1	1	0	0	1	0	0	0	1
190	190	Kabupaten Bima	9	1.11585141	3	1	1	1	1	1	1	1	1	1	1	0	0	1	0	1	0	1	0	0	0	0	1	1	1	1	1	0	0	0	0	0	0	0	0	0	0	1	1	0	1	0	0	0	0
191	191	Kabupaten Bima	9	1.11585141	3	1	1	1	1	1	1	1	0	1	0	0	0	0	0	1	0	0	0	0	0	0	0	0	0	0	0	0	0	0	0	0	0	0	0	0	0	0	0	0	0	0	0	0	0
192	192	Kabupaten Bima	9	1.11585141	2	1	1	1	1	1	1	1	1	1	1	0	0	1	1	1	0	1	1	0	0	0	1	0	0	0	0	0	0	0	0	0	0	0	0	0	0	0	0	0	0	0	0	0	0
193	193	Kabupaten Bima	9	1.11585141	3	1	2	1	1	1	1	1	0	1	1	0	0	1	0	1	0	1	0	0	0	0	0	1	0	0	1	0	0	0	0	1	1	0	0	0	1	1	0	0	1	0	0	0	1
194	194	Kabupaten Bima	9	1.11585141	5	1	1	2	1	1	1	1	0	1	1	0	0	1	1	1	0	1	0	0	0	1	1	1	0	0	0	0	1	1	1	0	1	0	0	0	1	1	0	1	1	0	0	1	1
195	195	Kabupaten Bima	9	1.11585141	3	1	1	1	1	1	1	1	0	1	0	0	0	0	0	0	0	0	0	0	0	0	0	0	0	0	0	0	0	0	0	0	0	0	0	0	0	1	0	0	1	0	0	0	0
196	196	Kabupaten Bima	9	1.11585141	2	2	2	2	1	1	1	2	0	1	1	0	0	1	0	1	0	1	0	0	0	1	1	1	0	0	0	0	0	0	0	0	1	0	0	0	1	1	1	1	1	0	0	0	1
197	197	Kabupaten Bima	9	1.11585141	3	1	2	2	1	1	1	1	0	0	1	0	0	0	0	0	0	0	0	0	1	0	0	0	0	0	0	0	0	0	0	0	0	0	0	0	0	0	0	0	0	0	0	0	0
198	198	Kabupaten Bima	9	1.11585141	3	2	1	1	1	1	1	2	0	1	0	0	0	1	0	1	0	0	1	0	0	1	0	1	0	1	0	0	0	0	0	0	0	0	0	0	1	1	0	0	1	0	0	0	0
199	199	Kabupaten Bima	9	1.11585141	3	1	1	1	1	1	1	2	0	0	1	0	0	0	0	0	0	0	0	0	0	0	0	1	0	0	0	0	0	0	0	0	0	0	0	0	0	0	0	0	0	0	0	0	0
200	200	Kabupaten Bima	9	1.11585141	2	2	2	1	1	1	2	2	0	0	1	0	0	0	0	0	0	0	0	0	0	0	0	1	0	0	0	0	0	0	0	0	0	0	0	0	0	0	0	0	0	0	0	0	0
201	201	Kabupaten Bima	9	1.11585141	2	1	1	1	1	1	1	2	0	0	0	0	0	1	0	0	0	0	0	0	0	0	0	0	0	0	0	0	0	0	0	0	1	0	0	0	0	0	0	0	0	0	0	0	0
202	202	Kabupaten Bima	9	1.11585141	5	2	1	2	1	1	1	1	0	1	1	0	0	1	0	1	0	1	0	0	0	1	1	1	1	0	0	0	0	0	1	1	1	0	1	0	0	1	0	1	1	0	0	0	1
203	203	Kabupaten Bima	9	1.11585141	2	1	1	2	1	1	1	2	0	1	0	0	0	1	0	0	0	1	0	0	0	0	0	1	0	0	0	1	0	0	0	0	0	0	0	0	0	0	0	0	0	0	0	0	1
204	204	Kabupaten Bima	9	1.11585141	3	1	1	2	1	2	1	2	0	1	0	0	0	0	0	1	0	0	0	0	0	0	0	0	0	0	0	0	0	0	0	0	0	0	0	0	0	0	0	0	1	0	0	0	0
205	205	Kabupaten Bima	9	1.11585141	4	1	1	2	1	1	1	1	1	0	0	0	0	0	0	1	0	0	0	0	0	0	0	0	0	0	0	0	0	0	0	0	0	0	0	0	0	0	0	0	0	0	0	0	0
206	206	Kabupaten Bima	9	1.11585141	2	1	1	2	1	2	1	2	0	0	0	0	0	1	0	0	0	1	0	0	0	0	0	0	0	0	0	0	0	0	0	0	0	0	0	0	0	0	0	0	0	0	0	0	0
207	207	Kabupaten Bima	9	1.11585141	2	3	3	1	2	2	3	1	0	0	0	0	0	1	0	0	0	0	0	0	0	0	0	0	0	0	0	0	0	0	0	0	0	0	0	0	0	1	0	0	0	0	0	0	0
208	208	Kabupaten Bima	9	1.11585141	2	1	3	3	1	3	3	1	0	0	0	0	0	1	0	0	0	0	0	0	0	0	0	0	0	0	0	0	0	0	0	0	0	0	0	0	0	0	0	0	0	0	0	0	1
209	209	Kabupaten Bima	9	1.11585141	2	1	1	1	1	1	1	2	0	1	0	0	0	0	0	0	0	0	0	0	0	0	0	0	0	0	0	0	0	0	0	0	0	0	0	0	0	0	0	0	0	0	0	0	1
210	210	Kabupaten Bima	9	1.11585141	2	1	1	1	1	1	1	2	0	0	0	0	0	1	0	0	0	0	0	0	0	0	0	0	0	0	0	0	0	0	0	0	0	0	0	0	0	0	0	0	1	0	0	0	0
211	211	Kabupaten Bima	9	1.11585141	3	1	1	1	1	1	1	2	0	1	1	0	0	1	0	1	0	1	0	0	0	0	1	1	0	0	0	0	0	0	0	0	1	0	0	0	0	1	0	1	1	0	0	0	1
212	212	Kabupaten Bima	9	1.11585141	2	1	2	2	1	1	1	2	1	1	1	0	0	1	1	0	0	0	0	0	0	1	1	1	1	0	1	0	0	0	0	1	1	0	1	0	1	1	0	0	1	1	0	0	1
213	213	Kabupaten Bima	9	1.11585141	1	3	3	3	1	1	3	1	0	1	0	0	0	0	0	0	0	0	0	0	0	0	1	0	0	0	0	0	0	0	0	0	0	0	0	0	0	0	0	0	0	0	0	0	0
214	214	Kabupaten Bima	9	1.11585141	4	1	1	1	1	1	1	1	0	0	1	0	0	1	0	0	0	0	0	0	0	0	1	1	0	0	0	0	0	0	0	0	1	0	0	0	0	0	0	0	0	0	0	0	1
215	215	Kabupaten Bima	9	1.11585141	2	1	1	1	1	1	1	2	0	1	0	0	0	0	0	0	0	0	0	0	0	0	0	0	0	0	0	0	0	0	0	0	0	0	0	0	0	0	0	0	0	0	0	0	1
216	216	Kabupaten Bima	9	1.11585141	5	2	2	2	1	1	1	1	0	0	1	0	0	1	0	1	0	1	1	0	1	1	1	1	0	0	0	0	0	0	0	0	0	0	1	1	1	1	0	1	1	0	0	0	1
217	217	Kabupaten Bima	9	1.11585141	2	1	2	2	1	1	1	1	0	0	1	0	0	0	0	0	0	0	0	0	0	0	0	0	0	0	0	0	0	0	0	0	0	0	0	0	0	0	0	0	1	0	0	0	0
218	218	Kabupaten Bima	9	1.11585141	2	1	1	1	1	1	1	2	0	1	0	0	0	0	0	0	0	1	0	0	0	0	0	0	0	0	0	0	0	0	0	0	0	0	0	0	0	0	0	0	0	0	0	0	0
219	219	Kabupaten Bima	9	1.11585141	2	1	1	1	1	1	1	2	0	1	0	0	0	0	0	0	0	1	0	0	0	0	0	0	0	0	0	0	0	0	0	0	0	0	0	0	0	0	0	0	0	0	0	0	0
220	220	Kabupaten Bima	9	1.11585141	4	1	1	1	1	3	3	2	0	1	0	0	0	0	0	0	0	1	0	0	0	0	0	0	0	0	0	0	0	0	0	0	0	0	0	0	0	0	0	0	0	0	0	0	0
221	221	Kabupaten Bima	9	1.11585141	2	1	2	2	1	1	1	2	0	0	0	0	0	1	0	0	0	0	0	0	0	1	0	0	0	0	0	0	0	0	0	0	0	0	0	0	0	0	0	0	0	0	0	0	0
222	222	Kabupaten Bima	9	1.11585141	3	1	1	2	1	1	1	2	0	1	0	0	0	1	0	0	0	0	0	0	0	1	1	1	0	0	0	1	0	0	0	0	1	0	0	0	1	1	0	0	1	0	0	0	1
223	223	Kabupaten Bima	9	1.11585141	3	2	2	2	1	1	1	1	0	0	0	0	0	1	0	0	0	0	0	0	0	0	0	0	0	0	0	0	0	0	0	0	0	0	0	0	0	0	0	0	0	0	0	0	1
224	224	Kabupaten Bima	9	1.11585141	3	2	1	1	1	1	1	2	0	1	1	0	0	1	0	1	0	1	0	0	1	0	0	1	0	0	0	0	0	0	0	0	1	0	1	0	1	1	0	1	1	0	0	0	1
225	225	Kabupaten Bima	9	1.11585141	5	1	1	1	1	1	1	2	0	1	1	0	0	1	0	1	0	1	1	0	0	0	1	1	0	0	0	0	0	0	0	0	1	0	0	0	0	0	0	0	1	0	0	0	1
226	226	Kabupaten Bima	9	1.11585141	2	1	1	1	2	2	1	2	0	0	0	0	0	1	0	1	0	0	0	0	0	0	0	0	0	0	0	0	0	0	0	0	0	0	0	0	0	0	0	0	0	0	0	0	0
227	227	Kabupaten Bima	9	1.11585141	2	1	1	1	1	1	1	1	0	1	0	0	0	1	0	0	0	0	0	0	0	1	1	0	0	0	0	0	0	0	0	0	0	0	0	0	1	1	0	0	1	0	0	0	1
228	228	Kabupaten Bima	9	1.11585141	2	1	1	1	1	1	1	2	0	1	1	0	0	0	0	0	0	0	0	0	0	0	0	1	1	0	0	0	0	0	0	0	1	0	0	0	0	0	0	0	1	0	0	0	1
229	229	Kabupaten Bima	9	1.11585141	2	1	1	1	1	1	1	2	0	0	0	0	0	1	0	0	0	1	0	0	0	0	0	0	0	0	0	0	0	0	0	0	0	0	0	0	0	0	0	0	0	0	0	0	0
230	230	Kabupaten Bima	9	1.11585141	2	1	1	1	1	2	1	2	0	1	1	0	0	0	1	1	0	0	0	0	0	1	0	1	0	0	0	1	0	0	0	0	1	0	0	0	0	0	0	0	0	0	0	0	0
231	231	Kabupaten Bima	9	1.11585141	4	1	1	1	1	1	1	2	0	1	0	0	0	1	0	1	0	0	0	0	0	0	1	0	0	0	0	0	0	0	0	0	1	0	0	0	0	0	0	0	1	0	0	0	1
232	232	Kabupaten Bima	9	1.11585141	2	1	1	2	1	1	1	2	0	0	0	0	0	1	0	1	0	0	0	0	0	0	0	1	0	0	0	0	0	0	0	0	0	0	0	0	0	0	0	0	0	0	0	0	1
233	233	Kabupaten Bima	9	1.11585141	2	1	1	2	1	2	1	2	0	0	1	0	0	0	0	1	0	0	0	0	0	1	0	0	0	0	0	0	0	0	0	0	0	0	0	0	0	0	0	0	0	0	0	0	0
234	234	Kabupaten Bima	9	1.11585141	2	1	1	1	1	1	1	2	1	1	1	0	0	0	1	1	0	0	0	0	0	0	0	0	0	0	0	0	0	0	0	0	0	0	0	0	0	0	0	0	0	0	0	0	1
235	235	Kabupaten Bima	9	1.11585141	2	1	1	1	1	1	1	1	0	1	0	0	0	0	0	1	0	0	0	0	0	0	0	0	0	0	0	0	0	0	0	0	0	0	0	0	0	0	0	0	0	0	0	0	0
236	236	Kabupaten Bima	9	1.11585141	2	1	1	1	1	1	1	1	0	0	1	0	0	0	0	1	0	0	0	0	0	0	0	0	0	0	0	0	0	0	0	0	0	0	0	0	0	0	0	0	0	0	0	0	0
237	237	Kabupaten Bima	9	1.11585141	2	1	2	1	1	1	1	1	0	0	1	0	0	1	0	0	0	0	0	0	0	0	0	1	0	0	0	0	0	0	0	0	1	0	0	0	0	0	0	0	0	0	0	0	1
238	238	Kabupaten Bima	9	1.11585141	3	1	1	2	1	2	1	1	0	0	1	0	0	0	0	0	0	0	1	0	0	0	0	0	0	0	0	0	0	0	0	0	0	0	1	0	0	0	0	0	0	0	0	0	0
239	239	Kabupaten Bima	9	1.11585141	2	1	2	2	1	2	1	2	0	0	0	0	0	1	0	0	0	0	0	0	0	1	0	1	0	0	0	0	0	0	0	0	0	0	0	0	0	0	0	0	0	0	0	0	0
240	240	Kabupaten Bima	9	1.11585141	3	1	1	2	1	1	1	2	0	1	0	0	0	1	0	0	0	1	0	0	0	0	0	1	0	0	0	0	0	0	0	0	0	0	0	0	1	1	1	0	1	0	0	0	1
241	241	Kabupaten Bima	9	1.11585141	2	1	1	1	1	1	1	1	0	0	1	0	0	0	0	1	0	0	0	0	0	0	0	0	0	0	0	0	0	0	0	0	0	0	0	0	0	0	0	0	0	0	0	0	0
242	242	Kabupaten Bima	9	1.11585141	2	1	1	1	1	1	1	2	0	0	1	0	0	0	0	0	0	1	0	0	0	0	0	0	0	0	0	0	0	0	0	0	0	0	0	0	0	0	0	0	0	0	0	0	0
243	243	Kabupaten Bima	9	1.11585141	2	1	1	2	1	1	1	2	0	0	1	0	0	0	0	0	1	0	0	0	0	0	0	0	0	0	0	0	0	0	0	0	0	0	0	0	0	0	0	0	0	0	0	0	0
244	244	Kabupaten Bima	9	1.11585141	2	1	1	2	1	1	1	2	0	1	0	0	0	0	0	0	0	0	0	0	0	0	0	0	0	0	0	0	0	0	0	0	0	0	0	0	0	0	0	0	0	0	0	0	1
245	245	Kabupaten Bima	9	1.11585141	2	1	1	1	1	1	1	1	0	1	0	0	0	0	0	0	0	0	0	0	0	1	0	0	0	0	0	0	0	0	0	0	0	0	0	0	0	0	0	0	0	0	0	0	0
246	246	Kabupaten Bima	9	1.11585141	3	1	2	1	1	1	1	1	1	0	0	1	0	1	1	0	0	0	0	0	0	0	0	1	0	0	0	0	0	0	0	0	1	0	0	0	0	0	0	0	0	0	0	0	0
247	247	Kabupaten Bima	9	1.11585141	2	1	1	1	1	1	1	2	0	0	0	0	0	1	0	1	0	0	0	0	0	0	0	0	0	0	0	0	0	0	0	0	1	0	0	0	0	0	0	0	0	0	0	0	1
248	248	Kabupaten Bima	9	1.11585141	2	1	1	1	2	3	1	2	0	0	1	0	0	0	0	1	0	0	0	0	0	0	0	0	0	0	0	0	0	0	0	0	0	0	0	0	0	0	0	0	0	0	0	0	0
249	249	Kabupaten Bima	9	1.11585141	2	1	1	1	1	1	1	1	0	0	0	0	0	1	0	1	0	0	0	0	0	0	0	0	0	0	0	0	0	0	0	0	0	0	0	0	0	0	0	0	0	0	0	0	0
250	250	Kabupaten Bima	9	1.11585141	1	2	1	2	1	1	1	1	0	0	1	0	0	0	0	0	0	0	0	0	0	1	0	0	0	0	0	0	0	0	0	0	0	0	0	0	0	0	0	0	0	0	0	0	0
251	251	Kabupaten Bima	9	1.11585141	2	1	1	1	1	1	1	1	0	0	0	0	0	1	0	0	0	0	0	0	0	1	1	0	0	0	0	0	0	0	0	0	0	0	0	0	0	0	0	0	1	0	0	0	1
252	252	Kabupaten Bima	9	1.11585141	2	1	1	2	1	3	2	1	0	0	1	0	0	0	0	0	0	0	0	0	0	0	0	0	0	0	0	0	0	0	0	0	1	0	0	0	0	0	0	0	0	0	0	0	0
253	253	Kabupaten Bima	9	1.11585141	2	1	1	2	1	1	1	2	0	0	0	0	0	1	0	0	0	1	0	0	0	0	0	0	0	0	0	0	0	0	0	0	0	0	0	0	0	0	0	0	0	0	0	0	0
254	254	Kabupaten Bima	9	1.11585141	3	1	1	1	2	3	2	2	0	0	1	0	0	1	0	0	0	0	0	0	0	0	0	0	0	0	0	0	0	0	0	0	0	0	0	0	0	0	0	0	0	0	0	0	1
255	255	Kabupaten Bima	9	1.11585141	4	1	2	2	1	1	1	1	0	0	1	0	0	0	0	0	0	1	0	0	0	0	1	0	0	0	0	0	0	0	0	0	0	0	0	0	0	0	0	0	1	0	0	0	0
256	256	Kabupaten Bima	9	1.11585141	5	1	1	2	1	1	1	2	0	1	0	0	0	1	0	1	0	1	0	0	0	1	0	1	0	1	0	0	0	0	0	0	1	0	0	0	0	0	0	0	1	0	0	0	1
257	257	Kabupaten Bima	9	1.11585141	4	2	1	2	1	2	1	2	0	0	0	0	1	0	0	1	0	1	0	0	0	1	0	1	1	0	0	0	0	0	0	0	1	0	1	0	1	1	0	0	0	0	0	0	1
258	258	Kabupaten Bima	9	1.11585141	2	3	1	1	1	1	1	2	1	0	1	1	1	0	1	0	0	0	0	0	0	0	1	1	0	0	0	0	0	0	0	0	1	0	0	0	0	0	0	0	0	0	0	0	1
259	259	Kabupaten Bima	9	1.11585141	2	1	1	1	1	1	1	2	0	1	1	0	1	1	0	0	0	0	0	0	0	0	1	1	0	0	0	0	0	0	0	0	1	0	0	0	0	1	0	0	0	0	0	0	1
260	260	Kabupaten Bima	9	1.11585141	5	1	1	1	1	1	1	2	0	0	0	0	0	1	0	0	0	0	0	0	0	0	0	1	0	0	0	0	0	0	0	0	0	0	0	0	0	0	0	0	0	0	0	0	0
261	261	Kabupaten Bima	9	1.11585141	2	3	1	1	1	1	1	2	0	0	0	0	0	1	0	0	0	0	0	0	0	0	0	1	0	0	0	0	0	0	0	0	0	0	0	0	0	0	0	0	0	0	0	0	0
262	262	Kabupaten Bima	9	1.11585141	2	1	2	2	1	1	1	1	0	1	0	0	0	0	0	0	0	0	0	0	0	0	0	0	0	0	0	0	0	0	0	0	0	0	0	0	0	0	0	0	1	0	0	0	0
263	263	Kabupaten Bima	9	1.11585141	4	2	2	2	1	1	1	2	0	1	0	0	0	0	0	0	0	0	0	0	0	1	0	1	0	1	0	0	0	0	0	1	1	0	0	0	0	0	0	0	1	0	0	0	0
264	264	Kabupaten Bima	9	1.11585141	3	1	1	1	1	1	1	1	0	1	0	0	0	0	0	0	0	0	0	0	0	0	0	1	0	0	0	0	0	0	0	0	0	0	0	0	0	0	0	0	0	0	0	0	1
265	265	Kabupaten Bima	9	1.11585141	5	1	1	2	1	2	1	1	0	1	0	0	0	1	0	1	0	0	0	0	1	1	1	1	1	0	0	1	0	1	1	0	1	0	0	0	0	1	0	1	1	0	0	0	1
266	266	Kabupaten Bima	9	1.11585141	2	2	2	1	1	1	1	1	0	0	0	0	0	1	0	0	0	0	0	0	0	1	0	1	0	0	0	0	0	0	0	0	1	0	0	0	0	1	0	0	1	0	0	0	1
267	267	Kabupaten Bima	9	1.11585141	3	3	2	2	1	1	1	2	0	0	1	0	0	0	0	1	0	0	0	0	0	0	0	0	0	0	0	0	0	0	0	0	0	0	0	0	0	0	0	0	0	0	0	0	0
268	268	Kabupaten Bima	9	1.11585141	4	2	2	2	1	1	1	1	0	0	1	0	0	0	0	1	0	1	0	0	1	1	0	1	0	0	0	0	0	0	0	0	1	0	0	0	0	1	0	0	0	0	0	0	0
269	269	Kabupaten Bima	9	1.11585141	2	1	1	2	1	1	1	2	0	1	0	0	0	0	0	1	0	0	0	0	0	0	0	0	0	0	0	0	0	0	0	0	0	0	0	0	0	0	0	0	0	0	0	0	0
270	270	Kabupaten Bima	9	1.11585141	3	1	1	1	1	2	1	2	0	1	0	0	0	0	0	1	0	0	0	0	0	1	0	1	0	0	0	0	0	0	0	0	0	0	0	0	0	0	0	0	0	0	0	0	1
271	271	Kabupaten Bima	9	1.11585141	2	1	1	2	1	1	1	2	0	0	0	0	0	1	0	0	0	0	0	0	0	0	0	0	0	0	0	0	0	0	0	0	0	0	0	0	0	0	0	0	0	0	0	0	1
272	272	Kabupaten Bima	9	1.11585141	5	1	1	2	1	1	1	2	0	1	1	0	0	1	0	1	0	1	0	0	0	0	1	0	0	1	0	0	0	0	0	0	0	0	0	0	1	1	1	1	1	0	0	0	0
273	273	Kabupaten Bima	9	1.11585141	2	1	1	2	1	1	1	2	0	0	0	0	0	1	0	0	0	1	0	0	0	1	0	1	0	0	0	0	0	0	0	0	1	0	0	0	0	1	0	1	1	0	0	0	1
274	274	Kabupaten Bima	9	1.11585141	1	2	2	1	1	1	1	2	0	1	1	0	0	1	1	0	0	0	0	0	0	0	0	0	0	0	0	0	0	0	0	0	0	0	0	0	0	0	0	0	0	0	0	0	0
275	275	Kabupaten Bima	9	1.11585141	2	2	2	1	1	1	1	2	0	0	0	0	0	1	0	0	0	0	0	0	0	0	0	1	0	0	0	0	0	0	0	0	0	0	0	0	0	0	0	0	0	0	0	0	0
276	276	Kabupaten Bima	9	1.11585141	2	1	1	2	1	1	1	2	0	1	0	0	0	0	0	0	0	0	0	0	0	0	0	0	0	0	0	0	0	0	0	0	0	0	0	0	0	0	0	0	0	0	0	0	1
277	277	Kabupaten Bima	9	1.11585141	3	1	1	2	1	1	1	1	0	1	1	0	0	1	0	1	0	1	0	0	1	0	0	1	0	0	0	0	0	0	0	1	1	1	0	0	1	1	0	1	1	1	0	0	1
278	278	Kabupaten Bima	9	1.11585141	3	1	1	1	1	1	1	2	0	0	0	0	0	1	0	0	0	0	0	0	0	0	0	0	0	0	0	0	0	0	0	0	0	0	0	0	0	0	0	0	0	0	0	0	1
279	279	Kabupaten Bima	9	1.11585141	3	1	1	2	1	1	1	2	0	1	0	0	0	0	0	1	0	1	0	0	0	0	0	0	0	0	0	0	0	0	0	0	0	0	0	0	0	1	0	0	0	0	0	0	0
280	280	Kabupaten Bima	9	1.11585141	1	2	2	2	2	2	2	2	0	0	0	0	0	1	0	1	0	0	0	0	0	0	0	0	0	0	0	0	0	0	0	0	0	0	0	0	0	0	0	0	0	0	0	0	0
281	281	Kabupaten Bima	9	1.11585141	3	1	1	1	1	1	1	2	0	0	0	1	0	0	0	0	0	0	0	0	0	0	0	1	0	0	0	0	0	0	0	0	0	0	0	0	0	0	0	0	0	0	0	0	0
282	282	Kabupaten Bima	9	1.11585141	3	1	2	2	1	1	1	1	0	0	1	0	0	1	0	1	0	0	0	0	1	1	1	0	0	0	0	0	0	0	0	0	0	0	0	0	0	0	0	0	0	0	0	0	0
283	283	Kabupaten Bima	9	1.11585141	5	2	2	2	1	1	1	2	0	0	0	0	0	1	0	0	0	0	0	0	1	0	0	0	0	0	0	0	0	0	0	0	0	0	0	0	0	0	0	0	0	0	0	0	0
284	284	Kabupaten Bima	9	1.11585141	3	1	1	1	1	1	1	2	0	1	0	0	0	0	0	1	0	0	0	0	1	0	0	1	0	0	0	0	0	1	1	1	0	0	0	0	0	1	0	0	0	0	0	0	1
285	285	Lombok Barat	2	1.034484571	2	1	2	1	1	1	1	2	0	0	1	0	0	0	0	0	0	0	0	0	0	0	0	0	0	0	0	0	0	0	0	0	0	0	0	0	0	1	0	0	0	0	0	0	0
286	286	Lombok Barat	2	1.034484571	3	2	2	1	1	1	1	1	1	0	0	1	1	0	1	0	0	0	0	0	0	0	1	0	0	0	0	0	0	0	0	0	0	1	0	0	0	0	0	0	0	0	0	0	1
287	287	Lombok Barat	2	1.034484571	4	1	1	1	1	1	1	1	0	1	0	0	0	0	0	0	0	0	0	0	0	0	0	0	0	0	0	0	0	0	0	0	0	0	1	0	0	0	0	0	0	0	0	0	0
288	288	Lombok Barat	2	1.034484571	3	1	1	1	1	1	1	1	0	1	0	0	0	0	0	0	0	1	0	0	0	0	1	1	0	0	0	0	0	0	0	0	0	0	0	0	0	0	0	0	0	0	0	0	0
289	289	Lombok Barat	2	1.034484571	3	2	2	2	1	1	1	1	1	1	1	0	0	1	1	1	1	1	0	0	1	1	1	1	1	1	1	1	1	1	1	1	1	1	1	0	1	1	0	1	1	1	1	1	1
290	290	Lombok Barat	2	1.034484571	3	2	1	2	1	2	1	1	1	1	1	0	1	0	0	0	0	0	0	0	0	0	0	0	0	0	0	0	0	0	0	0	0	0	0	0	0	1	0	0	0	0	0	0	1
291	291	Lombok Barat	2	1.034484571	3	2	2	2	1	2	1	1	1	1	1	0	1	1	0	0	0	1	0	0	0	1	1	1	1	1	0	1	0	1	0	0	0	1	0	0	1	1	0	1	1	1	1	0	1
292	292	Lombok Barat	2	1.034484571	2	2	2	2	1	2	2	1	0	0	0	0	0	1	1	1	0	0	1	0	0	1	1	1	1	1	0	0	0	0	1	0	0	0	0	0	0	1	0	0	1	0	0	0	1
293	293	Lombok Barat	2	1.034484571	3	2	2	2	1	2	1	1	1	1	1	0	1	1	1	1	0	1	0	0	0	1	1	1	1	0	0	1	0	0	0	1	1	0	0	0	0	1	0	1	1	1	0	0	1
294	294	Lombok Barat	2	1.034484571	1	2	2	2	2	2	1	1	1	0	0	0	0	0	1	1	0	1	1	0	0	0	0	0	0	0	0	0	0	0	0	0	0	0	0	0	0	0	0	0	0	0	0	0	0
295	295	Lombok Barat	2	1.034484571	2	1	2	2	1	1	1	2	0	1	1	0	0	1	0	1	0	1	1	0	0	1	1	1	0	0	0	0	0	0	0	0	0	0	0	1	1	1	0	1	1	0	0	0	1
296	296	Lombok Barat	2	1.034484571	2	1	1	1	1	1	1	2	0	0	0	0	0	1	0	0	0	0	0	0	0	0	0	0	0	0	0	0	0	0	0	0	0	0	0	0	0	0	0	0	0	0	0	0	0
297	297	Lombok Barat	2	1.034484571	2	1	2	2	1	1	1	1	0	1	1	0	0	1	1	1	0	1	1	0	0	1	0	1	1	0	0	1	0	0	1	1	1	1	1	0	1	1	0	1	1	1	1	0	1
298	298	Lombok Barat	2	1.034484571	4	1	1	1	1	1	1	2	0	0	1	0	0	1	0	0	0	1	0	0	0	1	0	1	1	0	0	0	0	0	0	1	0	0	0	0	0	1	0	0	1	0	0	0	1
299	299	Lombok Barat	2	1.034484571	3	1	1	1	1	2	2	2	0	1	0	0	0	1	0	0	0	1	0	0	0	0	0	0	0	0	0	0	0	0	0	0	0	0	0	0	0	0	0	0	1	0	0	0	0
300	300	Lombok Barat	2	1.034484571	2	1	1	1	1	1	1	1	1	0	1	0	0	1	1	0	0	1	0	0	0	1	1	1	0	0	0	0	0	0	0	0	0	0	0	0	0	1	0	0	1	0	1	0	1
301	301	Lombok Barat	2	1.034484571	2	1	1	2	1	1	1	2	0	1	0	0	0	1	0	0	0	1	1	0	0	1	0	1	0	0	0	1	0	0	0	0	0	0	0	0	1	1	0	0	1	0	0	0	1
302	302	Lombok Barat	2	1.034484571	3	1	1	1	1	1	2	2	1	0	0	0	0	0	0	0	0	1	0	0	0	0	0	0	0	0	0	0	0	0	0	0	0	0	0	0	0	0	0	0	0	0	0	0	0
303	303	Lombok Barat	2	1.034484571	3	2	2	2	1	1	1	1	1	1	1	0	0	1	1	0	0	1	1	0	0	1	0	1	0	0	0	0	0	0	0	0	1	0	0	0	1	1	0	0	1	0	0	1	1
304	304	Lombok Barat	2	1.034484571	3	2	2	2	1	2	1	2	1	1	1	0	0	1	1	1	1	1	0	0	1	1	0	1	1	1	1	1	0	0	1	1	1	0	1	0	1	1	1	1	1	0	0	1	1
305	305	Lombok Barat	2	1.034484571	2	1	1	1	1	1	1	2	0	1	0	0	0	0	0	0	0	1	0	0	0	0	1	0	0	0	0	0	0	0	0	0	0	0	0	0	0	0	0	0	0	0	0	0	0
306	306	Lombok Barat	2	1.034484571	3	2	2	2	2	2	1	2	0	0	1	0	0	0	0	0	0	1	1	0	0	1	0	0	0	0	0	0	0	0	0	0	0	0	0	0	0	1	0	0	0	0	0	1	1
307	307	Lombok Barat	2	1.034484571	2	1	1	2	1	1	1	2	0	1	1	0	0	1	0	0	0	1	0	0	0	1	1	0	0	0	0	0	0	0	0	0	0	0	0	0	0	1	0	0	0	0	0	0	0
308	308	Lombok Barat	2	1.034484571	2	1	2	2	1	1	1	2	0	0	0	0	0	1	0	0	0	0	0	0	0	0	1	0	0	0	0	0	0	0	0	0	0	0	0	0	0	0	0	0	0	0	0	0	0
309	309	Lombok Barat	2	1.034484571	3	2	2	2	1	2	2	1	1	1	1	0	1	1	1	0	1	1	0	0	1	1	0	1	0	0	0	0	0	0	0	1	1	0	1	0	1	1	0	1	1	0	0	1	1
310	310	Lombok Barat	2	1.034484571	2	2	2	2	1	2	1	1	0	1	1	0	0	1	0	0	0	1	0	0	0	0	1	1	1	0	0	1	0	0	0	0	0	0	0	0	0	1	0	0	1	0	0	0	1
311	311	Lombok Barat	2	1.034484571	2	2	1	2	1	1	1	1	0	0	1	0	0	1	1	0	0	1	0	0	0	1	0	0	0	0	0	0	0	0	0	0	0	0	0	0	0	0	0	0	1	0	0	0	0
312	312	Lombok Barat	2	1.034484571	4	2	1	2	1	1	1	1	0	1	1	0	0	1	1	1	0	1	0	0	0	1	1	1	1	0	0	0	0	0	1	0	0	1	0	0	0	1	0	0	1	0	1	0	1
313	313	Lombok Barat	2	1.034484571	3	2	2	2	1	2	1	1	1	1	1	0	0	0	0	0	0	1	0	0	0	0	0	0	1	0	0	0	0	0	1	0	0	0	0	0	0	0	0	0	0	0	0	0	0
314	314	Lombok Barat	2	1.034484571	3	2	2	2	1	2	1	1	1	1	1	0	0	1	1	1	0	1	0	0	0	0	0	1	1	0	0	0	0	0	0	0	1	0	0	1	0	1	0	0	1	0	0	1	0
315	315	Lombok Barat	2	1.034484571	5	2	2	2	1	1	1	1	1	1	0	0	0	1	0	0	0	1	0	0	0	0	0	1	1	0	0	0	0	0	1	1	1	0	0	1	1	1	0	0	1	0	1	1	1
316	316	Lombok Barat	2	1.034484571	2	1	1	1	1	1	1	1	0	1	1	0	0	1	0	1	0	1	0	0	0	0	1	1	0	0	0	0	0	0	0	0	0	1	0	0	0	1	0	0	0	0	0	0	0
317	317	Lombok Barat	2	1.034484571	2	2	2	2	1	1	1	2	0	1	0	0	0	1	0	0	0	1	0	0	0	1	0	1	0	0	0	0	0	0	0	0	0	0	0	0	0	0	0	0	0	0	0	0	1
318	318	Lombok Barat	2	1.034484571	3	2	1	2	1	1	1	1	1	1	1	0	0	1	1	0	1	1	0	0	1	1	0	1	1	0	0	0	0	1	0	0	0	0	1	0	0	1	0	0	1	0	0	0	1
319	319	Lombok Barat	2	1.034484571	2	1	1	1	1	1	1	2	0	1	1	0	0	1	0	0	0	1	0	0	1	0	1	0	0	0	0	0	0	0	0	0	0	0	0	0	0	0	0	0	0	0	0	0	0
320	320	Lombok Barat	2	1.034484571	3	1	2	2	1	1	1	2	0	1	1	0	0	1	1	1	0	1	1	0	0	1	1	1	1	0	0	0	0	0	1	0	1	1	0	0	0	1	0	0	1	0	0	0	0
321	321	Lombok Barat	2	1.034484571	2	1	1	1	1	2	1	2	0	1	1	0	0	1	0	1	0	1	0	0	0	1	1	1	0	0	0	1	0	0	0	0	0	1	1	0	1	1	1	1	1	0	0	0	0
322	322	Lombok Barat	2	1.034484571	2	2	1	2	1	1	1	1	0	0	1	0	0	0	0	0	0	1	0	0	0	1	0	0	0	0	0	1	0	0	0	0	0	1	0	0	0	0	0	0	1	0	0	0	0
323	323	Lombok Barat	2	1.034484571	2	2	1	2	1	2	1	1	0	1	1	0	0	1	1	0	0	1	0	0	1	1	0	1	0	0	0	0	0	0	0	1	0	1	0	0	1	0	0	1	1	1	0	1	0
324	324	Lombok Barat	2	1.034484571	3	2	2	2	1	1	1	1	1	1	1	0	0	1	1	0	0	1	1	0	0	1	1	1	1	1	1	1	0	1	0	0	1	0	0	0	1	1	0	0	1	0	1	1	1
325	325	Lombok Barat	2	1.034484571	2	1	1	2	1	1	1	2	0	1	0	0	0	1	0	0	0	1	0	0	0	1	0	1	0	0	0	0	0	0	0	0	0	0	0	0	0	1	0	0	0	0	0	0	1
326	326	Lombok Barat	2	1.034484571	2	1	2	2	1	2	1	2	1	1	1	0	0	1	0	0	0	1	0	0	0	1	1	1	0	0	0	0	0	0	0	0	0	0	0	0	0	1	0	1	1	0	0	0	1
327	327	Lombok Barat	2	1.034484571	2	2	2	2	1	2	1	2	0	0	1	0	0	1	0	0	0	1	0	0	0	1	0	1	0	0	0	0	0	0	0	0	0	0	0	0	1	1	0	0	1	0	0	0	1
328	328	Lombok Barat	2	1.034484571	2	2	2	2	1	1	1	2	0	1	0	0	0	0	0	0	0	1	0	0	0	0	0	0	0	0	0	0	0	0	0	0	0	0	0	0	0	1	0	0	1	0	0	0	1
329	329	Lombok Barat	2	1.034484571	2	2	2	2	1	2	1	1	0	0	1	0	0	0	0	0	0	1	0	0	0	0	0	0	0	0	0	0	0	0	0	0	0	0	0	0	0	1	0	0	0	0	0	0	0
330	330	Lombok Barat	2	1.034484571	2	1	1	1	1	1	1	2	1	1	1	0	1	1	0	0	0	1	0	0	0	0	1	0	1	0	0	0	0	0	0	0	0	0	0	0	0	1	0	0	0	0	0	0	0
331	331	Lombok Barat	2	1.034484571	1	3	3	2	1	3	3	2	0	0	0	0	0	1	0	0	0	0	0	0	0	0	0	0	0	0	0	0	0	0	0	0	1	0	0	0	0	1	0	0	0	0	0	0	0
332	332	Lombok Barat	2	1.034484571	3	2	1	2	1	2	1	1	0	0	0	0	0	1	0	0	0	1	0	0	0	1	0	1	0	0	0	0	0	0	1	1	0	0	0	0	0	0	0	0	0	0	0	0	1
333	333	Lombok Barat	2	1.034484571	2	1	1	1	1	2	1	2	0	0	0	0	0	1	0	0	0	0	0	0	0	0	0	0	0	0	0	0	0	0	0	0	0	0	0	0	1	1	0	0	1	0	0	0	0
334	334	Lombok Barat	2	1.034484571	2	1	1	1	1	1	1	2	0	1	1	0	0	1	0	0	0	1	0	0	0	0	1	1	0	0	0	1	0	0	1	0	0	0	0	0	1	1	0	0	1	0	0	0	1
335	335	Lombok Barat	2	1.034484571	2	1	1	2	1	2	1	2	1	1	1	0	0	0	0	0	1	1	0	0	0	1	0	1	0	0	0	0	0	0	0	0	0	1	0	0	0	1	0	0	1	0	1	0	1
336	336	Lombok Barat	2	1.034484571	3	1	1	1	1	1	1	1	0	1	0	0	0	0	0	0	0	1	0	0	0	1	1	1	1	0	0	1	0	0	0	0	0	0	0	0	0	1	0	0	1	0	0	0	1
337	337	Lombok Barat	2	1.034484571	3	1	1	1	1	1	1	1	0	1	1	0	0	1	0	0	0	1	0	0	0	0	1	1	0	0	0	0	0	0	0	0	0	0	0	0	0	1	0	0	1	0	0	0	0
338	338	Lombok Barat	2	1.034484571	3	1	2	1	1	1	2	2	0	1	0	0	0	0	0	0	0	1	0	0	0	1	0	0	1	0	1	1	0	0	0	0	0	0	0	0	0	1	0	0	0	0	0	0	0
339	339	Lombok Barat	2	1.034484571	2	1	1	2	1	2	2	2	0	1	1	0	0	1	0	0	0	1	0	0	0	0	1	1	0	0	0	0	0	0	0	0	0	0	0	0	0	1	0	0	0	0	0	0	1
340	340	Lombok Barat	2	1.034484571	3	1	1	1	1	2	1	2	0	0	0	0	0	1	0	0	0	0	0	0	0	1	0	0	1	0	0	1	0	0	0	0	0	0	0	0	0	0	0	0	0	0	0	0	0
341	341	Lombok Barat	2	1.034484571	2	1	2	1	1	2	1	1	0	0	1	0	0	1	0	1	1	1	0	1	1	1	0	1	1	0	0	1	0	0	1	0	1	1	1	0	1	1	1	1	1	0	1	0	0
342	342	Lombok Barat	2	1.034484571	3	1	2	1	1	1	1	1	1	1	1	0	0	1	1	1	0	1	0	1	0	1	1	1	1	1	0	0	0	0	0	0	0	0	0	0	1	1	0	1	1	0	0	0	1
343	343	Lombok Barat	2	1.034484571	2	1	2	2	1	1	1	2	0	0	1	0	0	0	0	0	0	0	0	0	0	0	0	0	0	0	0	0	0	0	0	0	0	0	0	0	0	0	0	0	1	0	0	0	0
344	344	Lombok Barat	2	1.034484571	3	1	1	1	1	2	1	1	0	1	0	0	0	1	0	0	0	1	0	0	0	1	0	1	0	0	0	1	0	0	0	0	0	1	0	0	0	0	0	0	1	0	0	0	1
345	345	Lombok Barat	2	1.034484571	2	1	1	2	1	1	1	2	0	1	0	0	0	1	0	0	0	1	0	0	0	1	0	0	0	0	0	0	0	0	0	0	0	0	0	0	0	0	0	0	0	0	0	0	1
346	346	Lombok Barat	2	1.034484571	2	2	1	1	1	2	2	1	0	0	1	0	0	1	0	0	0	0	0	0	0	0	1	0	1	0	0	0	0	0	0	0	0	0	0	0	0	1	0	0	0	0	0	0	0
347	347	Lombok Barat	2	1.034484571	5	1	1	1	1	1	1	2	0	1	1	0	0	1	0	1	0	1	0	0	0	1	1	1	1	1	1	1	0	0	1	0	0	1	1	0	0	1	0	1	1	1	0	0	0
348	348	Lombok Barat	2	1.034484571	3	2	2	2	1	1	1	2	0	1	0	0	0	0	0	0	0	1	0	0	0	1	0	0	0	0	0	0	0	0	0	1	0	1	0	0	1	1	0	1	1	0	1	0	0
349	349	Lombok Barat	2	1.034484571	2	2	2	2	1	1	1	1	0	1	1	0	1	1	1	1	0	1	0	0	0	1	0	1	1	0	1	0	0	0	1	0	0	1	0	0	1	1	0	1	1	1	0	1	0
350	350	Lombok Barat	2	1.034484571	4	2	2	2	1	1	1	1	0	1	1	0	0	1	1	1	0	1	0	0	0	1	1	1	1	0	0	0	0	0	1	0	1	0	0	0	1	1	0	0	1	0	0	0	1
351	351	Lombok Barat	2	1.034484571	2	1	1	1	1	1	1	1	1	0	1	0	0	1	0	1	0	1	1	0	1	1	1	1	1	1	1	1	1	1	1	1	1	0	0	1	1	1	0	1	1	1	1	1	1
352	352	Lombok Barat	2	1.034484571	2	1	1	1	1	1	1	2	0	1	1	0	0	1	1	0	0	0	0	0	0	0	0	1	0	0	0	0	0	0	0	0	0	0	0	0	1	1	0	0	1	0	0	0	1
353	353	Lombok Barat	2	1.034484571	2	2	2	2	1	2	1	1	1	1	1	0	0	1	1	0	0	1	1	0	0	1	0	1	1	0	0	1	0	0	1	1	1	0	0	1	1	1	0	0	1	0	0	0	1
354	354	Lombok Barat	2	1.034484571	3	1	1	1	1	2	2	2	0	0	1	0	0	0	0	0	1	1	0	0	0	1	0	0	0	0	0	0	0	0	0	0	0	0	0	0	0	0	0	0	0	0	0	0	0
355	355	Lombok Barat	2	1.034484571	2	1	2	2	1	1	1	2	0	0	1	0	0	1	0	0	0	1	1	1	1	1	1	1	1	1	1	0	0	1	0	0	1	0	0	1	1	1	1	1	1	1	1	0	1
356	356	Lombok Barat	2	1.034484571	3	2	1	2	1	1	1	1	1	1	1	0	0	1	0	0	0	1	0	0	1	1	0	1	0	1	0	0	0	0	1	1	1	0	1	0	0	1	0	0	0	0	0	0	1
357	357	Lombok Barat	2	1.034484571	3	1	2	1	2	1	1	2	0	1	0	0	0	0	0	1	0	0	0	0	0	0	0	0	0	0	0	0	0	0	0	0	0	0	0	0	0	0	0	0	0	0	0	0	0
358	358	Lombok Barat	2	1.034484571	4	1	1	1	1	1	1	2	1	1	1	0	0	1	1	1	0	1	1	0	1	1	0	1	0	0	0	0	0	1	0	0	1	0	0	1	1	1	1	1	1	0	0	0	1
359	359	Lombok Barat	2	1.034484571	4	1	1	1	1	1	1	1	0	1	1	0	0	1	0	0	0	1	0	0	0	1	1	1	0	0	0	0	0	0	0	0	0	0	0	0	0	1	0	0	1	0	0	0	1
360	360	Lombok Barat	2	1.034484571	4	1	1	2	1	1	1	2	0	0	1	0	0	0	0	1	0	0	0	0	0	0	0	0	0	0	0	0	0	0	1	1	0	0	0	0	0	0	0	0	0	0	0	0	0
361	361	Lombok Barat	2	1.034484571	3	2	1	2	1	1	1	1	0	1	0	0	0	1	1	0	0	1	0	0	0	1	0	0	1	0	0	0	0	0	0	0	0	0	0	0	0	1	0	0	0	0	0	0	0
362	362	Lombok Barat	2	1.034484571	3	1	2	2	1	1	1	2	0	1	1	0	0	1	0	0	0	1	0	0	0	1	1	1	0	0	0	0	0	0	0	0	0	0	0	0	0	0	0	0	0	0	0	0	0
363	363	Lombok Barat	2	1.034484571	3	1	1	1	1	1	1	2	1	0	0	0	0	0	0	0	0	0	0	0	0	1	0	0	0	0	0	0	0	0	0	0	0	0	0	0	0	0	0	0	0	0	0	0	0
364	364	Lombok Barat	2	1.034484571	3	2	1	2	1	1	1	2	0	0	1	0	0	1	0	0	1	1	0	0	0	0	0	0	0	0	0	0	0	0	0	0	0	0	0	0	0	0	0	0	0	0	0	0	0
365	365	Lombok Barat	2	1.034484571	3	1	1	1	1	1	1	1	0	1	1	0	0	1	0	1	0	0	0	0	0	0	1	1	0	0	0	0	0	0	0	0	0	0	0	0	0	0	0	0	0	0	0	0	0
366	366	Lombok Barat	2	1.034484571	2	2	2	2	2	2	2	1	0	0	1	0	0	1	0	0	0	0	0	0	0	0	0	1	0	0	0	0	0	0	0	0	0	0	0	0	0	0	0	0	0	0	0	0	0
367	367	Lombok Barat	2	1.034484571	2	1	2	2	2	1	1	2	0	1	1	0	0	0	0	0	0	1	0	0	1	1	1	1	1	0	0	1	0	0	0	1	1	1	0	1	1	1	0	1	1	1	1	0	1
368	368	Lombok Barat	2	1.034484571	2	1	1	1	1	1	1	1	0	0	1	0	0	0	0	0	0	0	0	0	0	1	0	0	0	0	0	0	0	0	0	0	0	0	0	0	0	0	0	0	0	0	0	0	0
369	369	Lombok Barat	2	1.034484571	2	1	1	1	1	1	1	2	0	0	0	0	0	1	0	0	0	0	0	0	0	1	1	1	1	0	1	0	0	0	0	0	0	0	1	0	1	1	0	1	1	0	0	0	1
370	370	Lombok Barat	2	1.034484571	3	2	2	2	1	1	1	1	1	0	1	0	0	1	1	0	0	1	0	0	0	1	0	1	0	0	0	0	0	0	0	0	0	0	0	0	0	1	0	0	0	0	0	0	0
371	371	Lombok Barat	2	1.034484571	4	2	1	2	1	1	1	1	0	1	1	0	0	1	1	0	0	0	0	0	0	0	0	0	0	0	0	0	0	0	0	0	0	0	0	0	0	0	0	0	0	0	0	0	0
372	372	Lombok Barat	2	1.034484571	3	1	1	2	1	2	2	1	0	1	0	0	0	1	1	0	0	0	0	0	0	0	1	0	0	0	0	1	0	0	0	0	0	0	0	0	0	1	0	0	0	0	0	0	1
373	373	Lombok Barat	2	1.034484571	2	1	1	1	1	2	1	2	1	1	1	0	1	1	1	0	0	0	0	0	0	1	0	0	0	0	0	0	0	0	0	0	0	0	0	0	0	1	0	0	1	0	0	0	1
374	374	Lombok Barat	2	1.034484571	4	1	1	1	1	2	1	2	0	1	0	0	0	1	0	0	0	1	0	0	0	1	1	1	0	0	0	1	0	0	0	0	0	0	0	0	0	0	0	0	0	0	0	0	1
375	375	Lombok Barat	2	1.034484571	2	2	2	2	1	2	1	2	0	0	0	0	0	1	0	0	0	1	0	0	0	0	0	0	0	0	0	0	0	0	0	0	0	0	0	0	0	1	0	0	0	0	0	0	0
376	376	Lombok Barat	2	1.034484571	3	1	2	2	1	1	1	1	1	0	1	0	0	1	0	0	0	1	0	0	0	1	0	0	0	0	0	0	0	0	0	0	0	0	0	0	0	0	0	0	0	0	0	0	0
377	377	Lombok Barat	2	1.034484571	3	1	1	2	1	1	1	2	1	0	0	0	0	0	0	0	0	1	0	0	0	0	0	0	0	0	0	0	0	0	0	0	0	0	0	0	0	0	0	0	0	0	0	0	0
378	378	Lombok Barat	2	1.034484571	2	2	2	2	1	2	1	1	0	0	1	0	0	0	0	1	0	1	0	0	0	1	1	1	0	0	1	0	0	0	0	0	0	0	0	0	0	1	0	0	1	0	0	0	1
379	379	Lombok Barat	2	1.034484571	5	2	1	2	1	1	1	1	0	1	0	0	0	1	0	0	1	1	0	0	0	0	0	1	0	0	0	0	0	0	0	0	1	0	0	0	0	0	0	0	1	0	0	0	1
380	380	Lombok Barat	2	1.034484571	2	2	2	2	1	1	1	1	0	1	1	0	0	1	0	0	0	1	0	0	1	1	1	1	1	1	0	0	0	0	0	0	1	1	0	1	1	1	0	1	1	1	1	1	1
381	381	Lombok Barat	2	1.034484571	3	2	2	2	1	1	1	1	0	1	1	0	0	1	1	0	0	1	0	0	1	1	0	1	0	0	0	0	0	0	0	0	0	0	0	0	1	1	1	1	1	0	0	0	1
382	382	Lombok Barat	2	1.034484571	3	1	2	2	1	2	1	1	0	1	0	0	0	0	0	0	0	0	0	0	0	1	0	0	0	0	0	0	0	0	0	0	0	0	0	0	0	0	0	0	0	0	0	0	0
383	383	Lombok Barat	2	1.034484571	2	2	2	2	1	1	1	2	0	1	0	0	0	1	0	0	0	0	0	0	0	1	0	1	0	0	0	0	0	0	1	0	0	0	0	0	0	0	0	0	0	0	0	0	1
384	384	Lombok Barat	2	1.034484571	3	2	2	2	1	1	1	1	0	1	1	0	0	1	0	0	0	1	0	0	0	1	1	0	0	0	0	0	0	0	0	0	0	0	0	0	0	1	0	0	1	0	0	0	0
385	385	Lombok Barat	2	1.034484571	2	1	1	1	1	1	1	2	0	1	0	0	0	0	0	0	0	1	0	0	0	0	0	0	0	0	0	0	0	0	0	0	0	0	0	0	0	0	0	0	0	0	0	0	0
386	386	Lombok Barat	2	1.034484571	2	1	1	2	1	1	1	2	0	0	1	0	0	1	0	0	0	1	0	0	0	0	1	1	0	0	0	0	0	0	0	0	0	0	0	0	0	0	0	0	1	0	0	0	1
387	387	Lombok Barat	2	1.034484571	2	1	1	2	1	1	1	2	0	0	1	0	0	1	0	0	0	1	0	0	0	0	1	1	0	0	0	0	0	0	0	0	0	0	0	0	0	0	0	0	1	0	0	0	1
388	388	Lombok Barat	2	1.034484571	2	1	1	2	1	1	1	2	1	1	1	0	0	1	0	0	0	1	0	0	0	0	1	1	0	0	0	0	0	0	0	0	0	0	0	0	0	1	0	0	0	0	0	0	0
389	389	Lombok Barat	2	1.034484571	2	1	1	2	1	1	1	2	0	1	0	0	0	1	1	0	0	1	0	0	0	0	0	0	0	0	0	0	0	0	0	0	0	0	0	0	0	1	0	0	1	0	0	0	1
390	390	Lombok Barat	2	1.034484571	4	2	2	2	1	1	1	1	1	1	1	0	0	1	1	0	0	1	0	0	1	1	0	1	0	0	0	0	0	0	1	0	0	0	1	0	0	1	0	1	1	0	0	0	1
391	391	Lombok Barat	2	1.034484571	3	2	1	2	1	1	1	1	0	1	1	0	0	1	0	0	0	1	0	0	0	1	1	1	0	0	0	0	0	0	0	0	0	0	0	0	0	0	0	0	0	0	0	0	1
392	392	Lombok Barat	2	1.034484571	5	2	2	1	1	1	1	2	0	1	1	0	0	1	0	0	0	0	0	0	0	0	0	1	1	0	0	1	0	0	0	0	1	0	0	0	0	0	0	0	0	0	0	0	1
393	393	Lombok Barat	2	1.034484571	2	1	1	1	1	1	1	2	0	0	0	0	0	1	0	0	0	1	0	0	0	0	1	0	0	0	0	0	0	0	0	0	1	0	0	0	0	0	0	0	0	0	0	0	0
394	394	Lombok Barat	2	1.034484571	3	1	1	1	1	1	1	1	0	1	0	0	0	0	0	0	0	1	0	0	0	0	0	0	0	0	0	0	0	0	0	0	0	0	0	0	0	0	0	0	0	0	0	0	0
395	395	Lombok Barat	2	1.034484571	2	2	1	2	1	1	1	1	1	1	1	0	0	1	0	0	0	0	0	0	0	0	0	0	0	0	0	0	0	0	0	0	0	0	0	0	0	1	0	0	1	0	0	0	1
396	396	Lombok Barat	2	1.034484571	1	1	2	2	1	1	1	2	1	1	1	0	0	1	0	0	0	1	1	0	0	1	1	1	1	0	0	1	0	0	0	0	0	0	0	0	0	1	0	0	0	0	0	0	0
397	397	Lombok Barat	2	1.034484571	2	1	1	1	1	1	1	1	0	1	0	0	0	1	1	0	0	0	0	0	0	1	1	0	1	0	0	0	0	0	0	0	0	0	0	0	0	1	0	0	0	0	0	0	0
398	398	Lombok Barat	2	1.034484571	2	1	1	1	1	1	1	1	0	0	1	0	0	0	0	1	0	0	0	0	0	1	0	0	0	0	0	0	0	0	0	0	0	0	0	0	0	0	0	0	0	0	0	0	0
399	399	Lombok Barat	2	1.034484571	1	3	3	3	1	3	3	1	0	0	0	0	0	1	0	0	0	0	0	0	0	0	0	1	0	0	0	0	0	0	0	0	0	0	0	0	0	0	0	0	0	0	0	0	0
400	400	Lombok Barat	2	1.034484571	1	2	2	1	1	1	1	2	0	0	0	0	0	1	0	0	0	1	0	0	0	1	1	1	1	0	0	1	0	0	0	0	0	0	0	0	0	1	0	0	0	0	0	0	1
401	401	Lombok Barat	2	1.034484571	2	1	1	2	1	1	1	1	0	0	0	0	0	1	0	0	0	0	0	0	0	1	0	0	0	0	0	0	0	0	0	0	0	0	0	0	0	0	0	0	0	0	0	0	0
402	402	Lombok Barat	2	1.034484571	3	2	2	2	1	1	1	1	1	1	1	0	0	1	1	1	1	1	0	0	1	1	0	1	0	0	0	0	0	1	1	1	1	0	1	0	1	1	0	0	1	0	1	1	1
403	403	Lombok Barat	2	1.034484571	3	1	1	2	2	1	2	2	1	0	0	0	0	0	0	1	0	0	0	0	0	1	0	1	0	0	0	0	0	0	1	1	1	0	1	0	0	1	0	0	1	0	0	0	1
404	404	Lombok Barat	2	1.034484571	5	2	1	2	1	1	1	1	0	0	1	0	0	0	0	0	0	1	0	0	0	1	0	0	0	0	0	0	0	0	0	0	0	0	0	0	0	0	0	0	0	0	0	0	0
405	405	Lombok Barat	2	1.034484571	2	1	1	1	1	1	1	2	0	0	1	0	0	0	0	0	0	0	0	0	0	0	0	0	0	0	0	0	0	0	0	0	0	0	0	0	0	1	0	0	0	0	0	0	0
406	406	Lombok Barat	2	1.034484571	3	1	1	2	1	1	1	1	0	1	0	0	0	1	0	0	0	1	0	0	0	1	0	1	0	0	0	1	0	0	0	1	0	1	0	0	0	1	1	1	1	1	0	0	0
407	407	Lombok Barat	2	1.034484571	3	1	1	1	1	1	1	2	0	0	1	0	0	0	0	0	0	0	0	0	0	0	0	0	0	0	0	0	0	0	0	0	0	0	0	0	0	0	0	0	1	0	0	0	0
408	408	Lombok Barat	2	1.034484571	1	2	2	2	1	1	1	1	0	0	1	0	0	0	0	0	0	0	0	0	0	1	0	0	0	0	0	0	0	0	0	0	0	0	0	0	0	0	0	0	0	0	0	0	0
409	409	Lombok Barat	2	1.034484571	3	1	1	2	1	1	1	2	0	1	1	0	0	1	0	1	0	1	0	0	0	1	1	1	0	0	0	1	0	0	0	0	0	1	0	0	0	1	0	0	0	0	0	0	0
410	410	Lombok Barat	2	1.034484571	3	1	1	2	1	1	1	2	0	0	1	0	0	0	0	0	0	1	0	0	0	0	0	0	0	0	0	0	0	0	0	0	0	0	0	0	0	1	0	0	0	0	0	0	0
411	411	Lombok Barat	2	1.034484571	2	1	2	2	1	1	1	1	0	1	0	0	0	0	0	0	0	0	0	0	1	0	0	0	0	0	0	0	0	0	0	0	0	0	0	0	0	0	0	0	0	0	0	0	0
412	412	Lombok Barat	2	1.034484571	4	2	2	2	1	1	1	1	1	1	1	0	0	1	1	1	0	1	1	0	1	1	0	1	1	0	0	0	0	1	1	1	1	1	1	0	1	1	1	1	1	1	1	1	0
413	413	Lombok Barat	2	1.034484571	2	1	2	2	1	2	1	1	0	0	1	0	0	0	0	0	0	0	0	0	0	1	0	0	0	0	0	0	0	0	0	0	0	0	0	0	0	0	0	0	0	0	0	0	0
414	414	Lombok Barat	2	1.034484571	3	1	1	2	1	1	1	2	0	0	0	0	0	1	0	0	0	1	0	0	0	0	1	0	0	0	0	0	0	0	0	0	0	0	0	0	0	0	0	0	1	0	0	0	0
415	415	Lombok Barat	2	1.034484571	2	1	1	1	1	1	2	2	0	0	1	0	0	1	0	0	0	0	0	0	0	1	0	1	0	0	0	0	0	0	0	0	0	0	0	0	0	1	0	0	0	0	0	0	0
416	416	Lombok Barat	2	1.034484571	2	2	2	2	1	1	1	1	0	1	0	0	0	1	0	0	1	0	0	0	0	0	0	1	0	0	0	0	0	0	0	0	0	0	0	0	0	0	0	0	0	0	0	0	1
417	417	Lombok Barat	2	1.034484571	2	1	2	2	1	1	1	2	0	0	1	0	0	0	0	0	0	1	0	0	0	0	0	0	0	0	0	0	0	0	0	0	0	0	0	0	0	0	0	0	0	0	0	0	0
418	418	Lombok Barat	2	1.034484571	2	1	1	1	1	1	1	1	0	0	0	0	0	1	0	0	0	0	0	0	0	0	0	1	0	0	0	0	0	0	0	0	0	0	0	0	0	0	0	0	0	0	0	0	0
419	419	Lombok Barat	2	1.034484571	3	2	1	2	1	1	1	1	0	1	0	0	0	1	1	0	0	1	1	1	0	1	0	1	1	0	0	0	0	1	1	0	1	0	0	0	0	1	0	1	1	1	1	1	1
420	420	Lombok Barat	2	1.034484571	3	2	1	2	1	2	1	1	1	1	1	0	0	1	0	1	0	0	0	0	1	0	0	1	0	0	0	0	0	1	1	1	1	0	1	0	0	1	0	0	1	0	0	0	0
421	421	Lombok Barat	2	1.034484571	3	2	1	2	1	1	1	2	1	0	0	0	0	0	0	0	0	1	0	0	1	1	1	1	0	0	0	0	0	0	0	0	0	0	0	0	0	0	0	0	1	0	0	0	1
422	422	Lombok Barat	2	1.034484571	3	1	1	1	1	1	1	1	0	1	1	0	0	1	0	0	0	1	0	0	0	1	1	0	1	1	1	0	0	1	1	1	0	1	0	0	1	1	1	1	0	0	0	0	0
423	423	Lombok Barat	2	1.034484571	3	1	2	2	1	2	1	2	0	1	1	0	0	1	0	0	0	1	0	0	0	0	0	0	0	0	0	0	0	0	0	0	0	0	0	0	0	0	0	0	0	0	0	0	0
424	424	Lombok Barat	2	1.034484571	2	1	2	1	1	1	1	2	1	0	0	0	0	0	0	0	0	0	0	0	0	1	0	0	0	0	0	0	0	0	0	0	0	0	0	0	0	0	0	0	0	0	0	0	0
425	425	Lombok Barat	2	1.034484571	2	1	1	1	1	1	1	2	0	0	0	0	0	1	0	0	0	1	0	0	0	0	1	0	0	0	0	0	0	0	0	0	0	0	0	0	0	0	0	0	0	0	0	0	0
426	426	Lombok Barat	2	1.034484571	2	2	1	2	2	2	2	1	0	1	1	0	0	1	1	0	1	1	0	0	0	1	0	1	0	0	0	0	1	1	1	0	1	0	0	0	0	1	0	0	1	0	0	0	1
427	427	Lombok Barat	2	1.034484571	2	1	1	1	2	2	1	2	0	0	0	0	0	1	0	0	0	1	0	0	0	1	1	1	1	0	0	1	0	0	0	0	0	1	0	0	1	1	0	1	1	0	0	0	1
428	428	Lombok Barat	2	1.034484571	3	1	1	2	1	1	1	2	0	1	0	0	0	1	0	0	0	1	0	0	0	0	0	0	0	0	0	0	0	0	0	0	0	0	0	0	0	0	0	0	0	0	0	0	0
429	429	Lombok Barat	2	1.034484571	2	2	2	2	1	1	1	1	0	1	0	0	0	0	0	0	0	1	0	0	0	0	0	0	0	0	0	0	0	0	0	0	0	0	0	0	0	0	0	0	0	0	0	0	1
430	430	Lombok Barat	2	1.034484571	2	1	1	2	1	1	1	2	0	1	1	0	0	1	0	0	0	0	0	0	0	1	1	1	0	0	0	1	0	0	0	0	0	0	0	0	0	1	0	0	0	0	0	0	1
431	431	Lombok Barat	2	1.034484571	2	3	3	3	1	1	1	1	0	0	0	0	0	1	0	0	0	0	1	0	0	1	0	0	1	0	0	0	0	0	0	0	0	0	0	0	0	1	0	0	0	0	0	0	0
432	432	Lombok Barat	2	1.034484571	2	1	1	2	1	1	1	1	0	0	1	0	0	1	0	0	0	1	0	0	0	1	0	1	1	0	0	0	0	0	0	0	0	0	1	0	0	0	0	0	0	0	0	0	0
433	433	Lombok Barat	2	1.034484571	2	2	2	2	2	2	2	2	1	0	0	0	0	0	0	0	0	1	0	0	0	0	0	0	0	0	0	0	0	0	0	0	0	0	0	0	0	0	0	0	0	0	0	0	0
434	434	Lombok Barat	2	1.034484571	4	2	2	2	1	1	1	1	0	1	1	0	0	1	1	1	0	1	0	0	0	0	0	1	0	0	0	0	0	0	0	0	0	0	1	0	0	1	0	0	1	1	0	1	1
435	435	Lombok Barat	2	1.034484571	4	1	1	2	1	1	1	2	0	1	0	0	0	0	0	0	0	1	0	0	0	0	0	0	0	0	0	0	0	0	0	0	0	0	0	0	0	0	0	0	0	0	0	0	0
436	436	Lombok Barat	2	1.034484571	2	1	2	2	1	1	1	2	0	1	0	0	0	1	0	0	0	0	0	0	0	0	1	1	0	0	0	0	0	0	0	0	0	0	0	0	0	0	0	0	0	0	0	0	0
437	437	Lombok Barat	2	1.034484571	3	1	1	2	1	2	1	2	0	1	1	0	0	1	1	1	0	1	0	0	0	1	1	1	0	0	1	0	0	0	0	0	0	0	0	0	0	0	0	0	1	0	0	0	0
438	438	Lombok Barat	2	1.034484571	3	2	1	2	1	1	1	1	1	1	1	0	1	1	1	1	0	1	1	1	1	1	1	1	1	1	0	1	0	0	1	1	1	0	1	1	1	1	0	1	1	1	0	1	1
439	439	Lombok Barat	2	1.034484571	2	1	1	2	1	1	1	2	0	0	1	0	0	1	0	0	0	1	0	0	0	0	1	1	0	0	0	0	0	0	0	0	0	0	1	0	0	0	0	0	0	0	0	0	1
440	440	Lombok Barat	2	1.034484571	3	1	1	2	1	1	1	2	0	0	1	0	0	0	0	1	1	1	0	0	1	1	0	1	0	0	0	0	0	0	1	1	0	0	1	0	0	1	0	0	0	1	0	0	0
441	441	Lombok Barat	2	1.034484571	3	2	2	2	1	1	1	1	0	0	0	0	0	1	0	1	0	1	1	0	1	1	1	1	1	0	0	1	1	1	0	0	0	0	0	0	0	1	0	0	1	0	0	0	1
442	442	Lombok Barat	2	1.034484571	2	3	3	3	1	3	3	2	0	0	0	0	0	1	0	0	0	0	0	0	0	0	0	0	1	0	0	0	0	0	0	0	0	0	0	0	0	0	0	0	0	0	0	0	0
443	443	Lombok Barat	2	1.034484571	3	1	1	1	1	1	1	1	0	1	1	0	0	1	0	0	0	1	0	0	0	1	1	1	1	1	0	1	1	0	1	0	0	1	0	0	1	1	0	0	1	1	0	0	0
444	444	Lombok Barat	2	1.034484571	4	2	2	2	1	2	1	1	1	1	1	0	0	1	1	0	0	0	0	0	1	1	1	0	1	0	1	1	1	0	0	0	0	0	0	0	0	1	0	0	1	0	0	0	0
445	445	Lombok Barat	2	1.034484571	2	1	2	1	1	1	1	1	1	0	0	0	0	0	0	1	0	0	0	0	0	0	0	0	0	0	0	0	0	0	0	0	0	0	0	0	0	0	0	0	0	0	0	0	0
446	446	Lombok Barat	2	1.034484571	2	1	1	1	1	1	1	1	0	0	1	0	0	0	0	0	0	1	0	0	0	0	0	0	0	0	0	0	0	0	0	0	0	0	0	0	0	0	0	0	0	0	0	0	0
447	447	Lombok Barat	2	1.034484571	2	1	1	1	1	1	1	2	0	0	0	0	0	1	0	0	0	0	0	0	0	0	0	1	0	0	0	0	0	0	0	0	0	0	0	0	0	0	0	0	0	0	0	0	0
448	448	Lombok Barat	2	1.034484571	2	1	1	2	1	1	1	2	0	1	1	0	0	1	0	0	0	1	0	0	0	1	0	1	1	0	1	1	0	0	0	0	0	0	0	0	0	0	0	0	0	0	0	0	1
449	449	Lombok Barat	2	1.034484571	2	1	2	2	1	1	1	2	0	1	1	0	0	1	0	0	0	1	0	0	0	1	1	0	0	0	0	0	0	0	0	0	0	1	0	0	0	0	0	0	0	0	0	0	1
450	450	Lombok Barat	2	1.034484571	4	2	2	2	1	2	1	2	1	0	0	0	0	0	0	0	0	1	0	0	0	1	1	1	0	0	0	0	0	0	0	0	0	0	0	0	0	1	0	0	1	0	0	0	0
451	451	Lombok Barat	2	1.034484571	2	1	1	1	1	1	1	2	1	0	1	0	1	0	0	0	0	1	0	0	1	1	0	0	1	0	0	1	0	0	0	0	0	0	0	0	0	0	0	0	0	0	0	0	0
452	452	Lombok Barat	2	1.034484571	2	1	1	2	2	2	1	2	0	0	1	0	0	1	0	0	0	0	0	0	0	0	0	0	1	0	0	0	0	0	0	0	0	0	0	0	0	0	0	0	0	0	0	0	0
453	453	Lombok Barat	2	1.034484571	3	1	1	1	1	1	1	1	0	1	1	0	0	1	1	0	0	1	0	0	0	1	0	0	1	0	0	0	0	0	0	0	0	0	0	0	0	1	0	0	1	1	1	0	0
454	454	Lombok Barat	2	1.034484571	3	2	1	2	1	2	1	1	0	1	1	0	0	1	0	1	0	1	0	0	0	0	0	1	0	0	0	0	0	0	0	0	1	0	0	0	0	1	0	0	1	0	0	0	0
455	455	Lombok Barat	2	1.034484571	2	2	1	1	1	1	1	1	0	1	0	0	0	1	1	0	0	0	0	0	1	1	0	0	0	0	0	0	0	0	0	0	0	0	0	0	0	1	0	1	1	0	0	0	0
456	456	Lombok Barat	2	1.034484571	3	1	1	1	1	2	1	1	0	1	0	0	0	1	1	0	0	0	0	0	0	1	1	0	1	0	0	0	0	0	0	0	0	0	0	0	0	1	0	0	1	0	0	0	0
457	457	Lombok Barat	2	1.034484571	2	1	1	2	1	1	1	2	0	1	1	0	0	1	0	1	0	1	0	0	0	1	1	1	0	0	0	0	0	1	0	0	0	0	0	0	0	1	0	0	0	0	0	0	1
458	458	Lombok Barat	2	1.034484571	2	1	2	2	1	1	1	2	0	0	1	0	0	1	0	0	0	1	0	0	0	1	1	0	0	0	0	0	0	0	0	0	0	0	0	0	0	0	0	0	0	0	0	0	1
459	459	Lombok Barat	2	1.034484571	3	2	2	2	1	1	1	1	1	1	1	0	0	1	1	1	0	0	0	0	1	1	0	1	1	0	0	0	0	0	0	1	0	0	0	0	0	1	0	1	1	0	0	0	1
460	460	Lombok Barat	2	1.034484571	2	1	1	1	1	1	1	1	1	1	1	1	1	0	1	0	0	1	0	0	0	1	1	1	1	0	0	1	0	1	0	0	0	0	0	0	0	0	0	0	1	0	0	0	1
461	461	Lombok Barat	2	1.034484571	3	1	1	2	1	1	1	1	0	1	0	0	0	1	0	1	0	1	0	0	0	1	0	1	1	0	0	0	0	0	0	0	0	0	0	0	0	0	0	0	1	0	0	0	0
462	462	Lombok Barat	2	1.034484571	2	1	1	1	1	1	1	2	0	0	1	0	0	0	0	0	0	0	0	0	0	0	0	1	0	0	0	1	0	0	0	0	0	0	0	0	0	0	0	0	0	0	0	0	1
463	463	Lombok Barat	2	1.034484571	2	2	1	2	1	2	1	2	0	0	1	0	0	1	0	0	0	0	0	0	0	1	0	0	1	0	0	0	0	0	0	0	0	0	0	0	0	0	0	0	0	0	0	0	0
464	464	Lombok Barat	2	1.034484571	3	2	2	2	1	1	1	2	0	1	1	0	0	1	0	1	0	1	0	0	0	1	1	1	0	0	0	0	0	0	0	0	0	0	0	0	0	1	0	0	0	0	0	0	1
465	465	Lombok Barat	2	1.034484571	3	2	2	2	1	1	1	2	0	1	1	0	0	1	0	1	0	1	0	0	0	1	1	1	0	0	0	0	0	0	0	0	0	1	0	0	0	1	0	0	0	0	0	0	1
466	466	Lombok Barat	2	1.034484571	2	1	1	1	1	1	1	2	0	1	1	0	0	1	0	0	0	0	0	0	0	1	0	1	0	0	0	0	0	0	0	0	0	0	0	0	0	0	0	0	1	0	0	0	1
467	467	Lombok Barat	2	1.034484571	2	1	1	2	2	2	1	2	0	0	0	0	0	1	0	0	0	0	0	0	0	1	0	0	0	0	0	0	0	0	0	0	0	1	0	0	0	0	0	1	1	0	0	0	1
468	468	Lombok Barat	2	1.034484571	2	2	2	2	1	1	1	1	1	1	1	0	0	1	1	0	0	0	0	0	0	0	0	0	1	0	0	1	0	0	0	0	0	0	0	0	0	1	0	0	1	0	0	0	0
469	469	Lombok Barat	2	1.034484571	2	1	1	3	1	2	1	2	0	0	1	0	0	1	0	0	0	0	0	0	0	1	1	1	0	0	0	1	0	0	0	0	0	0	0	0	0	0	0	0	0	0	0	0	0
470	470	Lombok Barat	2	1.034484571	2	1	1	1	1	2	1	2	0	0	0	0	0	1	0	0	0	1	0	0	0	0	0	1	0	0	0	0	0	0	0	0	0	0	0	0	0	0	0	0	0	0	0	0	1
471	471	Lombok Barat	2	1.034484571	3	1	1	2	1	2	1	2	0	0	0	0	0	1	0	0	0	0	0	0	0	0	0	0	0	0	0	0	0	0	0	0	0	0	0	0	0	0	0	0	0	0	0	0	1
472	472	Lombok Barat	2	1.034484571	3	1	1	2	1	1	1	2	0	1	1	0	0	1	0	0	0	1	0	0	0	1	0	1	0	0	0	0	0	0	0	0	0	0	0	0	0	0	0	0	1	0	0	0	1
473	473	Lombok Barat	2	1.034484571	2	1	1	1	1	1	1	2	0	0	1	0	0	1	0	0	0	0	0	0	0	1	0	0	0	0	0	0	0	0	0	0	0	0	0	0	0	0	0	0	0	0	1	0	0
474	474	Lombok Barat	2	1.034484571	2	1	1	2	1	2	1	2	0	1	1	0	0	1	0	0	0	1	0	0	0	1	0	1	0	0	0	0	0	0	1	0	0	0	0	0	0	0	0	0	0	0	0	0	1
475	475	Lombok Barat	2	1.034484571	1	3	3	3	1	3	3	2	0	0	1	0	0	1	0	0	0	0	0	0	0	0	0	1	0	0	0	0	0	0	0	0	0	0	0	0	0	0	0	0	0	0	0	0	1
476	476	Lombok Barat	2	1.034484571	2	1	1	2	1	2	1	2	0	0	1	0	0	0	0	0	0	0	0	0	0	1	0	0	0	0	0	0	0	0	0	0	0	0	0	0	0	0	0	0	0	0	0	0	0
477	477	Lombok Barat	2	1.034484571	2	1	1	2	1	3	2	1	1	0	0	0	0	1	0	0	0	0	0	0	0	1	0	0	0	0	0	0	0	0	0	0	0	0	0	0	0	0	0	0	0	0	0	0	0
478	478	Lombok Barat	2	1.034484571	2	1	1	1	1	1	1	2	0	1	0	0	0	0	0	0	0	0	0	0	0	0	1	1	1	0	0	0	0	0	0	0	0	0	0	0	0	1	0	0	1	0	0	0	0
479	479	Lombok Barat	2	1.034484571	2	3	3	3	1	3	3	1	0	0	0	0	0	1	0	0	0	0	0	0	0	0	0	0	0	0	0	0	0	0	0	0	0	0	0	0	0	0	0	0	0	0	0	0	0
480	480	Lombok Barat	2	1.034484571	2	1	1	2	1	1	1	2	0	0	0	0	0	1	0	0	0	1	0	0	0	0	1	1	0	0	0	0	0	0	0	0	0	0	0	0	0	0	0	0	0	0	0	0	0
481	481	Lombok Barat	2	1.034484571	2	2	1	3	1	1	1	2	1	0	0	0	0	0	0	0	0	0	0	0	0	1	0	0	0	0	0	0	0	0	0	0	0	0	0	0	0	0	0	0	0	0	0	0	0
482	482	Lombok Barat	2	1.034484571	2	1	1	1	1	1	1	2	0	0	1	0	0	0	0	0	0	0	0	0	0	1	1	1	0	0	0	1	0	0	0	0	0	0	0	0	1	1	0	0	1	1	1	0	1
483	483	Lombok Barat	2	1.034484571	2	1	1	2	1	1	1	2	0	0	0	0	0	1	0	0	0	1	0	0	0	0	0	0	0	0	0	1	0	0	0	0	0	0	0	0	0	0	0	0	0	0	0	0	0
484	484	Lombok Barat	2	1.034484571	2	1	2	2	1	1	1	2	0	1	0	0	0	0	0	0	0	0	0	0	0	1	0	0	0	0	0	0	0	0	0	0	0	0	0	0	0	0	0	0	0	0	0	0	0
485	485	Lombok Barat	2	1.034484571	2	2	1	1	1	2	1	1	0	1	1	0	0	1	0	1	0	1	0	1	1	1	1	0	1	0	0	0	0	0	0	1	1	0	0	1	1	1	0	0	1	1	0	0	0
486	486	Lombok Tengah	4	1.51592165	2	1	1	1	1	1	1	2	1	0	0	0	0	0	0	0	0	0	0	0	0	1	1	1	0	0	0	0	0	0	0	0	0	0	0	0	0	1	0	0	0	0	0	0	1
487	487	Lombok Tengah	4	1.51592165	2	1	1	2	1	1	1	2	0	1	1	0	0	1	0	0	0	1	0	0	0	0	1	1	0	0	0	0	0	0	0	0	0	0	0	0	0	0	0	0	0	0	0	0	1
488	488	Lombok Tengah	4	1.51592165	2	1	1	1	1	1	1	2	0	0	1	0	0	0	0	0	0	1	0	0	0	0	0	0	0	0	0	0	0	0	0	0	0	0	0	0	0	0	0	0	0	0	0	0	0
489	489	Lombok Tengah	4	1.51592165	2	3	1	2	2	2	2	2	0	0	1	0	0	0	0	0	0	0	0	0	0	0	0	1	0	0	0	0	0	0	0	0	0	0	0	0	0	0	0	0	0	0	0	0	0
490	490	Lombok Tengah	4	1.51592165	2	1	1	1	2	1	3	1	0	0	1	0	0	0	0	0	0	0	0	0	0	0	0	1	0	0	0	0	0	0	0	0	0	0	0	0	0	0	0	0	0	0	0	0	0
491	491	Lombok Tengah	4	1.51592165	3	2	1	2	1	2	1	1	1	1	1	0	0	1	0	0	0	1	0	0	0	1	1	1	0	0	0	0	0	0	0	0	0	0	0	0	0	0	0	0	1	0	0	1	1
492	492	Lombok Tengah	4	1.51592165	3	2	1	2	1	1	1	2	0	1	0	0	0	1	0	0	0	1	0	0	0	0	0	1	0	0	0	0	0	0	0	0	0	0	0	0	0	0	0	1	1	1	0	0	0
493	493	Lombok Tengah	4	1.51592165	3	1	1	2	1	1	1	2	0	1	0	0	0	0	0	0	0	1	0	0	1	1	0	0	0	0	0	0	0	0	0	0	0	0	0	0	0	0	0	0	0	0	0	0	0
494	494	Lombok Tengah	4	1.51592165	2	1	1	1	1	1	1	2	0	1	1	0	0	1	0	0	0	0	0	0	0	1	0	1	0	0	0	0	0	0	0	0	0	0	0	0	0	1	0	0	1	0	0	0	1
495	495	Lombok Tengah	4	1.51592165	2	1	2	1	1	1	1	2	0	1	1	0	0	1	0	0	0	1	0	0	0	0	0	1	0	0	0	0	0	0	0	0	0	0	0	0	0	0	0	0	0	0	0	0	1
496	496	Lombok Tengah	4	1.51592165	2	1	1	1	1	1	1	2	0	0	0	0	0	1	0	0	0	0	0	0	0	1	0	0	0	0	0	0	0	0	0	0	0	0	0	0	0	0	0	0	0	0	0	0	0
497	497	Lombok Tengah	4	1.51592165	2	1	1	2	1	2	2	2	0	0	0	0	0	1	0	0	0	0	0	0	0	0	0	1	0	0	0	0	0	0	0	0	0	0	0	0	0	0	0	0	0	0	0	0	0
498	498	Lombok Tengah	4	1.51592165	5	2	1	2	1	2	1	1	0	1	1	0	0	1	1	0	0	1	0	0	0	0	0	1	0	0	0	0	0	0	0	0	0	0	0	0	0	1	0	0	1	1	0	0	1
499	499	Lombok Tengah	4	1.51592165	2	2	1	2	1	1	1	1	0	0	0	0	0	1	0	0	0	1	0	0	0	1	0	1	1	0	0	1	0	0	0	0	0	0	0	0	0	1	0	0	1	0	0	0	1
500	500	Lombok Tengah	4	1.51592165	3	1	1	2	1	1	1	2	0	1	0	0	0	0	0	0	0	0	0	0	0	0	0	0	0	0	0	0	0	0	0	0	0	0	0	0	0	0	0	0	1	0	0	0	0
501	501	Lombok Tengah	4	1.51592165	3	1	1	2	1	1	1	2	0	1	0	0	0	0	0	0	0	0	0	0	0	0	0	0	0	0	0	0	0	0	0	0	0	0	0	0	0	1	0	0	0	0	0	0	0
502	502	Lombok Tengah	4	1.51592165	3	1	1	2	1	1	1	2	0	1	1	0	0	1	0	0	0	1	0	0	0	1	1	1	1	0	0	0	0	0	0	0	0	0	0	0	1	1	0	1	1	1	0	0	1
503	503	Lombok Tengah	4	1.51592165	2	2	2	2	1	1	1	1	1	1	1	0	0	1	1	0	0	0	0	0	0	1	0	1	0	0	0	0	0	0	0	0	1	0	0	0	0	1	0	0	1	0	0	0	1
504	504	Lombok Tengah	4	1.51592165	2	1	1	1	1	1	1	2	0	0	0	0	0	1	0	0	0	1	0	0	0	1	0	1	0	0	0	0	0	0	0	0	0	0	0	0	0	0	0	0	1	0	0	0	0
505	505	Lombok Tengah	4	1.51592165	3	2	1	2	1	1	1	1	0	1	0	0	0	1	0	0	0	1	0	0	0	1	0	1	0	0	0	0	0	0	0	0	0	0	0	0	0	1	0	0	0	0	0	0	1
506	506	Lombok Tengah	4	1.51592165	3	1	1	1	1	1	1	1	0	0	1	0	0	1	0	0	0	1	0	0	0	1	0	0	0	0	0	0	0	0	0	0	0	1	0	0	0	0	0	0	1	0	0	0	0
507	507	Lombok Tengah	4	1.51592165	2	1	1	1	1	1	1	1	1	0	1	0	0	0	1	0	0	0	0	0	0	1	0	0	1	0	0	1	0	0	0	0	1	0	0	0	0	1	0	0	1	0	0	0	0
508	508	Lombok Tengah	4	1.51592165	2	2	2	2	1	1	1	1	1	1	1	0	0	1	1	0	0	1	0	0	0	1	1	1	0	0	0	0	0	0	0	0	1	0	0	0	1	1	0	0	1	0	0	1	1
509	509	Lombok Tengah	4	1.51592165	2	2	2	2	2	1	1	2	0	0	1	0	0	1	1	0	0	0	0	0	0	0	0	0	0	0	0	0	0	0	0	0	0	0	0	0	0	1	0	0	0	0	0	0	0
510	510	Lombok Tengah	4	1.51592165	2	2	1	2	1	1	1	1	0	1	1	0	0	1	0	1	0	1	0	0	0	1	1	1	1	0	0	0	0	0	0	0	0	0	0	0	0	0	0	0	1	1	0	0	1
511	511	Lombok Tengah	4	1.51592165	2	2	1	2	1	1	1	2	0	0	0	0	0	1	0	0	0	0	0	0	0	0	0	0	0	0	0	0	0	0	0	0	0	0	0	0	0	0	0	0	0	0	0	0	1
512	512	Lombok Tengah	4	1.51592165	2	2	1	2	1	1	1	1	0	0	1	0	0	0	0	0	0	0	0	0	0	1	1	1	0	0	0	0	0	0	0	0	0	0	0	0	0	1	0	0	1	0	0	0	1
513	513	Lombok Tengah	4	1.51592165	2	2	2	2	1	1	1	1	0	1	1	0	0	1	1	0	0	1	0	0	0	1	1	1	0	0	0	0	0	1	1	0	0	0	0	1	1	1	0	1	1	0	0	1	0
514	514	Lombok Tengah	4	1.51592165	2	1	1	2	2	2	1	2	0	1	0	0	0	0	0	0	0	1	0	0	0	1	1	1	1	1	0	0	0	0	0	0	0	0	0	0	0	0	0	0	0	0	0	0	1
515	515	Lombok Tengah	4	1.51592165	2	2	2	2	2	1	1	1	0	1	1	0	0	1	1	0	0	1	0	0	0	1	0	0	0	0	0	1	0	0	0	0	0	0	0	0	0	0	0	0	1	0	0	0	1
516	516	Lombok Tengah	4	1.51592165	2	2	1	1	1	2	1	1	0	1	1	0	0	1	1	0	0	1	0	0	1	1	1	1	1	1	0	1	0	0	0	1	0	0	0	0	0	1	0	1	1	0	0	1	1
517	517	Lombok Tengah	4	1.51592165	1	3	1	3	1	3	3	1	0	0	0	0	0	1	0	0	0	0	0	0	0	0	1	0	0	0	0	0	0	0	0	0	0	0	0	0	0	0	0	0	0	0	0	0	0
518	518	Lombok Tengah	4	1.51592165	2	1	1	2	1	1	1	2	0	1	0	0	0	1	0	0	0	0	0	0	0	1	1	1	0	0	0	0	0	0	1	0	0	1	1	0	1	1	0	1	1	1	0	0	1
519	519	Lombok Tengah	4	1.51592165	1	1	1	1	2	2	1	2	0	0	0	0	0	1	0	0	0	0	0	0	0	1	0	0	0	0	0	0	0	0	0	0	0	0	0	0	0	0	0	0	0	0	0	0	0
520	520	Lombok Tengah	4	1.51592165	2	2	2	2	1	2	2	1	0	1	1	0	0	1	0	1	1	1	0	0	1	1	0	1	0	0	1	1	0	0	1	0	1	0	1	0	0	1	0	0	1	0	1	0	1
521	521	Lombok Tengah	4	1.51592165	2	1	1	2	1	1	1	2	0	1	0	0	0	0	0	0	0	1	0	0	0	1	0	1	0	0	0	0	0	0	0	0	0	0	0	0	0	1	0	0	0	0	0	0	0
522	522	Lombok Tengah	4	1.51592165	2	2	1	1	1	2	2	1	1	0	1	0	0	0	0	0	0	0	1	0	0	0	0	0	0	0	0	0	0	0	0	0	0	0	0	0	0	0	0	0	0	0	0	0	0
523	523	Lombok Tengah	4	1.51592165	2	1	1	1	1	1	1	2	0	0	0	0	0	1	0	0	0	0	0	0	0	0	0	1	0	0	0	0	0	0	0	0	0	0	0	0	0	0	0	0	0	0	0	0	1
524	524	Lombok Tengah	4	1.51592165	2	1	1	2	1	1	1	2	0	0	0	0	0	1	0	0	0	0	0	0	0	1	0	0	0	0	0	0	0	0	0	0	0	0	0	0	0	0	0	0	0	0	0	0	0
525	525	Lombok Tengah	4	1.51592165	2	1	1	1	1	1	1	2	0	0	1	0	0	0	0	1	0	0	0	0	0	1	0	0	0	0	0	0	0	0	0	0	0	0	0	0	0	0	0	0	0	0	0	0	0
526	526	Lombok Tengah	4	1.51592165	2	1	1	2	1	2	1	2	0	0	1	0	0	1	1	0	0	1	0	0	0	1	0	1	0	0	0	0	0	0	0	0	0	0	0	0	0	0	0	0	1	0	0	0	0
527	527	Lombok Tengah	4	1.51592165	2	1	1	1	1	1	1	1	0	1	0	0	0	0	0	0	0	1	0	0	0	0	0	0	0	0	0	0	0	0	0	0	0	0	0	0	0	1	0	0	1	1	0	0	1
528	528	Lombok Tengah	4	1.51592165	1	3	3	3	1	3	3	1	0	0	1	0	0	1	0	0	0	0	0	0	0	0	0	0	0	0	0	0	0	0	0	0	0	0	0	0	0	0	0	0	0	0	0	0	0
529	529	Lombok Tengah	4	1.51592165	3	1	1	2	1	2	1	2	0	1	1	0	0	1	1	0	0	1	1	0	0	1	0	1	1	1	0	0	0	0	0	0	0	0	0	0	1	1	0	1	1	1	1	0	1
530	530	Lombok Tengah	4	1.51592165	1	3	3	3	1	3	3	2	1	0	1	0	1	0	0	0	0	0	0	0	0	1	0	0	0	0	0	0	0	0	0	0	0	0	0	0	1	1	0	0	1	0	0	0	1
531	531	Lombok Tengah	4	1.51592165	3	2	1	2	1	2	1	1	1	1	1	0	0	1	0	1	0	1	0	0	1	1	0	1	0	0	0	0	0	0	0	1	1	0	0	0	0	1	0	0	1	0	0	0	1
532	532	Lombok Tengah	4	1.51592165	2	1	2	2	1	2	2	1	0	1	0	0	0	1	0	0	0	1	0	0	0	0	1	1	1	0	0	0	0	0	0	0	0	0	0	0	0	1	0	0	0	0	0	1	1
533	533	Lombok Tengah	4	1.51592165	1	3	3	3	1	3	3	1	0	0	1	0	0	1	0	0	0	0	0	0	0	1	0	0	0	0	0	0	0	0	0	0	0	0	0	0	0	0	0	0	0	0	0	0	0
534	534	Lombok Tengah	4	1.51592165	1	1	1	1	1	3	1	2	0	0	1	0	0	0	0	0	0	0	0	0	0	1	0	0	0	0	0	0	0	0	0	0	0	0	0	0	0	0	0	0	0	0	0	0	1
535	535	Lombok Tengah	4	1.51592165	2	1	1	2	1	1	1	1	1	1	1	0	0	1	1	0	0	1	0	0	0	1	0	1	1	1	0	1	0	0	0	0	0	0	0	0	1	1	0	0	1	0	1	0	1
536	536	Lombok Tengah	4	1.51592165	2	1	1	2	1	2	2	2	0	0	0	0	0	1	0	0	0	0	0	0	0	1	0	0	0	0	0	0	0	0	0	0	0	0	0	0	0	0	0	0	0	0	0	0	0
537	537	Lombok Tengah	4	1.51592165	2	1	2	2	1	1	1	2	0	0	0	0	0	1	0	0	0	0	0	0	0	1	0	0	0	0	0	0	0	0	0	0	0	0	0	0	0	0	0	0	0	0	0	0	0
538	538	Lombok Tengah	4	1.51592165	2	2	2	2	1	1	1	1	0	0	1	0	0	0	0	0	0	0	0	0	0	0	0	0	1	0	0	0	0	0	0	0	0	0	0	0	0	0	0	0	0	0	0	0	0
539	539	Lombok Tengah	4	1.51592165	2	2	1	2	1	2	1	2	1	1	1	0	0	0	0	1	0	1	0	0	0	1	0	0	1	0	0	1	0	1	0	0	0	0	0	0	0	1	0	0	1	1	1	0	0
540	540	Lombok Tengah	4	1.51592165	3	2	1	2	1	1	1	2	1	1	1	0	0	1	0	0	0	0	0	0	0	1	0	0	1	0	0	0	0	0	0	0	0	0	0	0	0	0	0	0	0	0	0	0	1
541	541	Lombok Tengah	4	1.51592165	3	2	2	2	1	1	1	2	1	1	1	0	0	1	1	1	0	1	1	0	1	1	0	1	1	0	0	1	1	0	0	0	1	1	0	0	1	1	1	1	1	1	0	1	1
542	542	Lombok Tengah	4	1.51592165	2	1	1	2	1	1	1	2	0	1	0	0	0	0	0	0	0	0	0	0	0	0	0	1	0	0	0	0	0	0	0	0	0	0	0	0	0	0	0	0	0	0	0	0	0
543	543	Lombok Tengah	4	1.51592165	2	2	1	1	1	2	1	1	1	0	0	0	0	0	0	0	0	0	0	0	0	1	0	0	0	0	0	0	0	0	0	0	0	0	0	0	0	0	0	0	0	0	0	0	0
544	544	Lombok Tengah	4	1.51592165	2	1	1	1	1	1	1	1	1	0	0	0	0	0	0	0	0	1	0	0	0	0	0	0	0	0	0	0	0	0	0	0	0	0	0	0	0	0	0	0	0	0	0	0	0
545	545	Lombok Tengah	4	1.51592165	2	2	2	2	1	1	1	1	1	1	1	0	0	1	0	0	0	1	1	0	0	1	1	1	1	0	0	1	0	0	0	0	0	0	0	1	1	1	1	1	1	1	1	1	1
546	546	Lombok Tengah	4	1.51592165	2	1	1	2	1	2	1	2	1	0	1	0	0	1	0	0	0	1	0	0	0	1	1	1	0	0	0	0	0	0	0	0	0	0	0	0	0	1	0	0	1	0	0	1	0
547	547	Lombok Tengah	4	1.51592165	2	1	1	1	1	1	1	2	0	0	0	0	0	1	0	0	0	0	0	0	0	0	0	0	0	0	0	0	0	0	0	0	0	0	0	0	0	0	0	0	0	0	0	0	1
548	548	Lombok Tengah	4	1.51592165	2	1	1	2	1	1	1	1	0	1	0	0	0	1	1	1	0	1	0	0	0	1	0	0	0	1	0	1	0	0	0	0	0	0	0	0	1	1	0	0	1	0	0	0	0
549	549	Lombok Tengah	4	1.51592165	2	1	1	2	1	1	1	2	0	0	0	0	0	1	0	0	0	0	0	0	0	0	0	1	0	0	0	0	0	0	0	0	0	0	0	0	0	0	0	0	0	0	0	0	0
550	550	Lombok Tengah	4	1.51592165	2	1	1	2	1	2	1	2	0	1	0	0	0	0	0	1	0	0	0	0	0	0	0	0	0	0	0	0	0	0	0	0	0	0	0	0	1	0	0	0	0	0	0	0	0
551	551	Lombok Tengah	4	1.51592165	2	1	2	2	1	1	1	1	0	1	1	0	0	1	0	0	0	1	0	0	0	1	0	1	0	0	0	0	0	0	0	0	0	0	0	0	0	1	0	0	1	0	0	0	1
552	552	Lombok Tengah	4	1.51592165	2	1	1	1	1	2	2	1	0	0	1	0	0	0	0	0	0	1	0	0	0	0	0	0	0	0	0	0	0	0	0	0	0	0	0	0	0	0	0	0	1	0	0	0	0
553	553	Lombok Tengah	4	1.51592165	3	2	1	2	1	2	1	2	1	1	1	0	0	1	1	0	0	1	0	0	0	1	1	1	1	0	0	1	0	0	0	0	0	1	0	0	1	1	0	0	1	0	0	0	1
554	554	Lombok Tengah	4	1.51592165	2	1	1	1	1	1	1	2	0	1	0	0	0	1	0	0	0	1	0	0	0	1	1	1	0	0	0	0	0	0	0	0	0	0	0	0	0	1	0	0	1	0	0	0	0
555	555	Lombok Tengah	4	1.51592165	2	1	1	1	2	2	2	2	0	0	0	0	0	1	0	0	0	0	0	0	0	0	0	1	0	0	0	0	0	0	0	0	0	0	0	0	0	0	0	0	0	0	0	0	0
556	556	Lombok Tengah	4	1.51592165	2	1	1	1	1	1	1	1	0	0	1	0	0	1	0	0	0	0	0	0	0	1	1	1	0	0	0	0	0	0	0	0	0	0	0	0	0	0	0	0	0	0	0	0	1
557	557	Lombok Tengah	4	1.51592165	3	1	2	1	1	2	1	2	0	1	1	0	0	1	0	0	0	1	1	0	0	1	1	1	0	0	0	0	0	0	1	0	0	0	1	0	1	1	0	1	0	0	0	0	1
558	558	Lombok Tengah	4	1.51592165	2	2	1	1	1	1	1	2	0	0	0	0	0	1	0	0	0	0	0	0	0	1	0	0	0	0	0	0	0	0	0	0	0	0	0	0	0	0	0	0	0	0	0	0	0
559	559	Lombok Tengah	4	1.51592165	2	1	1	1	2	3	2	2	0	0	0	0	0	1	0	0	0	0	0	0	0	0	0	0	0	0	0	0	0	0	0	0	0	0	0	0	0	0	0	0	0	0	0	0	0
560	560	Lombok Tengah	4	1.51592165	2	1	1	1	1	1	1	2	0	1	0	0	0	1	0	0	0	1	0	0	0	1	1	1	0	0	0	0	0	0	0	0	0	0	0	0	0	0	0	0	0	0	0	0	1
561	561	Lombok Tengah	4	1.51592165	2	1	1	1	1	1	1	2	0	0	1	0	0	1	0	0	0	1	0	0	0	1	1	0	1	0	0	0	0	0	0	0	0	0	0	0	0	0	0	0	0	0	0	0	1
562	562	Lombok Tengah	4	1.51592165	2	2	1	2	1	1	1	2	0	1	0	0	0	1	0	0	0	1	0	0	0	1	0	0	0	0	0	0	0	0	0	0	0	0	0	0	0	0	0	0	0	0	1	0	0
563	563	Lombok Tengah	4	1.51592165	2	1	2	2	1	1	1	2	0	0	1	0	0	1	1	0	0	1	0	0	0	1	1	1	0	0	1	0	0	0	0	1	0	0	0	0	1	1	0	1	1	1	1	1	1
564	564	Lombok Tengah	4	1.51592165	1	3	3	3	2	3	1	2	0	0	1	0	0	0	0	0	0	0	0	0	0	0	1	0	0	0	0	0	0	0	0	0	0	0	0	0	0	0	0	0	0	0	0	0	0
565	565	Lombok Tengah	4	1.51592165	2	2	2	2	1	1	1	1	0	1	0	0	0	0	0	0	0	1	0	0	0	0	0	0	0	0	0	0	0	0	0	0	0	0	0	0	0	0	0	0	0	0	0	0	0
566	566	Lombok Tengah	4	1.51592165	1	1	2	2	1	2	3	2	0	0	0	0	0	1	0	0	0	0	0	0	0	1	0	1	0	0	0	0	0	0	0	0	0	0	0	0	0	0	0	0	1	0	0	0	0
567	567	Lombok Tengah	4	1.51592165	1	3	2	2	2	3	3	2	0	0	0	0	0	1	0	0	0	0	0	0	0	1	0	0	0	0	0	0	0	0	0	0	0	0	0	0	0	0	0	0	0	0	0	0	0
568	568	Lombok Tengah	4	1.51592165	3	2	1	2	1	1	1	2	0	1	1	0	0	1	0	0	0	1	0	0	0	1	0	1	0	0	0	0	0	0	0	0	0	0	0	0	0	0	0	0	0	0	0	0	0
569	569	Lombok Tengah	4	1.51592165	2	2	2	2	1	1	1	2	0	0	1	0	0	1	0	0	0	1	0	0	1	1	1	1	0	0	0	1	0	0	0	0	0	0	0	0	0	1	0	0	0	0	0	0	0
570	570	Lombok Tengah	4	1.51592165	2	3	3	3	1	1	1	1	0	1	0	0	0	1	0	0	0	1	0	0	0	0	0	1	0	0	0	1	0	0	0	0	0	0	0	0	0	0	0	0	0	0	0	0	0
571	571	Lombok Tengah	4	1.51592165	3	2	1	1	1	2	1	2	0	1	1	0	0	1	0	0	0	1	0	0	0	1	0	1	0	0	0	0	0	0	0	0	1	0	0	0	0	1	0	0	1	0	1	0	1
572	572	Lombok Tengah	4	1.51592165	3	1	1	1	1	2	1	1	0	1	1	0	0	1	0	0	0	1	0	0	0	1	0	1	0	0	0	0	0	0	0	0	1	0	0	0	1	1	0	0	1	0	0	0	1
573	573	Lombok Tengah	4	1.51592165	1	3	3	3	2	3	3	2	0	0	0	0	0	1	0	0	0	0	0	0	0	1	0	0	0	0	0	0	0	0	0	0	0	0	0	0	0	0	0	0	0	0	0	0	0
574	574	Lombok Tengah	4	1.51592165	2	1	1	1	1	3	1	1	0	0	0	0	0	1	0	0	0	0	0	0	0	0	0	1	0	0	0	0	0	0	0	0	0	0	0	0	0	0	0	0	0	0	0	0	0
575	575	Lombok Tengah	4	1.51592165	3	1	1	1	1	1	1	2	0	1	1	0	0	1	0	0	0	1	0	0	0	1	0	1	0	0	0	0	0	0	0	0	0	0	0	0	0	0	0	0	1	0	1	0	1
576	576	Lombok Tengah	4	1.51592165	2	1	1	2	1	2	2	1	1	1	1	0	0	1	1	1	0	1	0	0	1	1	1	1	1	1	1	1	0	1	1	1	1	0	1	1	1	1	0	1	1	1	1	1	1
577	577	Lombok Tengah	4	1.51592165	3	2	2	2	1	1	1	1	0	1	1	0	0	1	0	1	1	1	1	1	1	1	1	1	1	1	1	1	1	1	0	0	0	1	1	0	1	1	0	1	1	1	1	0	1
578	578	Lombok Tengah	4	1.51592165	2	1	1	1	1	1	1	2	0	1	0	0	0	1	1	0	0	0	1	0	0	1	1	1	1	0	0	0	0	0	0	0	0	0	0	0	0	1	0	0	1	1	0	1	1
579	579	Lombok Tengah	4	1.51592165	3	2	2	2	1	1	1	1	1	0	0	0	0	0	0	0	0	0	0	0	0	1	1	1	1	1	0	1	0	0	0	0	0	0	0	1	1	1	0	0	1	1	1	1	1
580	580	Lombok Tengah	4	1.51592165	2	2	1	2	1	1	1	2	0	1	0	0	0	0	0	0	0	1	0	0	0	0	0	1	0	0	0	0	0	0	1	0	0	0	0	0	0	1	0	0	1	0	0	0	1
581	581	Lombok Tengah	4	1.51592165	2	1	1	2	2	1	1	1	0	1	0	0	0	0	0	0	0	0	0	0	0	1	0	0	0	0	0	0	0	0	0	0	0	0	0	0	0	0	0	0	0	0	0	0	0
582	582	Lombok Tengah	4	1.51592165	2	2	2	2	1	2	1	2	0	0	0	0	0	1	0	0	0	0	0	0	0	0	0	0	0	0	0	0	0	0	0	0	0	0	0	0	0	0	0	0	0	0	0	0	1
583	583	Lombok Tengah	4	1.51592165	1	3	3	3	1	1	1	1	1	0	0	0	0	0	0	0	0	0	0	0	0	1	0	0	0	0	0	1	0	0	0	0	0	0	0	0	0	0	0	0	0	0	0	0	0
584	584	Lombok Tengah	4	1.51592165	4	2	2	2	2	1	1	1	0	0	1	0	0	1	0	1	1	1	0	0	0	1	0	0	0	0	0	0	0	0	0	0	0	0	0	0	0	0	0	0	0	0	0	0	1
585	585	Lombok Tengah	4	1.51592165	4	1	1	1	1	1	1	2	0	0	0	0	0	1	0	0	0	1	1	1	1	1	0	1	1	0	0	1	0	0	0	1	0	0	0	1	1	1	1	1	1	1	0	1	1
586	586	Lombok Tengah	4	1.51592165	2	1	1	2	1	2	2	2	0	1	0	0	0	1	0	0	0	0	0	0	0	0	1	1	0	0	0	0	0	0	0	0	0	0	0	0	0	0	0	0	0	0	0	0	0
587	587	Lombok Tengah	4	1.51592165	3	1	1	1	1	1	1	1	0	0	1	0	0	0	0	0	0	0	0	0	0	0	1	0	0	0	0	0	0	0	0	0	0	0	0	0	0	0	0	0	0	0	0	0	0
588	588	Lombok Tengah	4	1.51592165	3	1	1	1	1	1	1	1	0	0	1	0	0	0	0	0	0	0	0	0	0	0	1	0	0	0	0	0	0	0	0	0	0	0	0	0	0	0	0	0	0	0	0	0	0
589	589	Lombok Tengah	4	1.51592165	2	1	1	2	1	1	3	1	0	0	0	0	0	1	0	0	0	0	0	0	0	0	0	0	0	0	0	0	0	0	0	0	0	0	0	0	0	0	0	0	0	0	0	0	1
590	590	Lombok Tengah	4	1.51592165	2	1	1	2	1	1	1	1	0	0	0	0	0	1	0	0	0	0	0	0	0	0	0	0	0	0	0	0	0	0	0	0	0	0	0	0	0	0	0	0	0	0	0	0	1
591	591	Lombok Tengah	4	1.51592165	2	2	2	2	1	1	1	1	0	0	1	0	0	1	0	0	0	0	0	0	0	0	0	1	0	0	0	0	0	0	0	0	0	0	0	0	0	1	0	0	0	1	0	0	1
592	592	Lombok Tengah	4	1.51592165	2	1	1	1	1	2	1	2	0	0	0	0	0	1	0	0	0	0	0	0	0	1	0	1	0	0	0	0	0	0	0	0	0	0	0	0	0	0	0	0	0	0	0	0	0
593	593	Lombok Tengah	4	1.51592165	1	3	3	3	1	3	3	2	0	0	0	0	0	1	0	0	0	0	0	0	0	1	0	0	0	0	0	0	0	0	0	0	0	0	0	0	0	0	0	0	0	0	0	0	0
594	594	Lombok Tengah	4	1.51592165	2	1	1	2	1	2	1	2	0	1	0	0	0	0	0	0	0	1	0	0	0	0	0	0	0	0	0	0	0	0	0	0	0	0	0	0	0	0	0	0	0	0	0	0	0
595	595	Lombok Tengah	4	1.51592165	2	1	1	1	1	2	1	2	0	0	0	0	0	1	0	0	0	0	0	0	0	0	0	1	0	0	0	0	0	0	0	0	0	0	0	0	0	0	0	0	0	0	0	0	0
596	596	Lombok Tengah	4	1.51592165	2	1	1	3	2	2	1	2	0	0	1	0	0	0	0	0	0	0	0	0	0	1	0	0	0	0	0	0	0	0	0	0	0	0	0	0	0	0	0	0	0	0	0	0	0
597	597	Lombok Tengah	4	1.51592165	2	1	1	1	1	1	1	2	0	0	0	0	0	1	0	0	0	0	0	0	0	0	0	1	0	0	0	0	0	0	0	0	0	0	0	0	0	0	0	0	0	0	0	0	0
598	598	Lombok Tengah	4	1.51592165	1	3	1	2	1	1	1	2	0	0	0	0	0	1	0	0	0	1	0	0	0	0	0	0	0	0	0	0	0	0	0	0	0	0	0	0	0	0	0	0	0	0	0	0	0
599	599	Lombok Tengah	4	1.51592165	1	1	1	1	2	1	1	2	0	0	0	0	0	1	0	0	0	0	0	0	0	1	0	0	0	0	0	0	0	0	0	0	0	0	0	0	0	0	0	0	0	0	0	0	1
600	600	Lombok Tengah	4	1.51592165	2	1	1	1	1	1	1	2	0	0	1	0	0	0	0	1	0	0	0	0	0	0	0	0	0	0	0	0	0	0	0	0	0	0	0	0	0	0	0	0	0	0	0	0	0
601	601	Lombok Tengah	4	1.51592165	1	2	2	2	2	2	2	2	0	0	0	0	0	1	0	0	0	0	0	0	0	0	0	0	0	0	0	0	0	0	0	0	0	0	0	0	0	0	0	0	0	0	0	0	1
602	602	Lombok Tengah	4	1.51592165	5	2	2	2	1	1	1	1	1	1	1	0	0	1	0	0	0	1	0	0	0	1	1	1	0	0	0	0	0	0	1	0	0	0	0	0	0	1	0	1	1	0	0	1	1
603	603	Lombok Tengah	4	1.51592165	2	1	1	1	1	2	2	2	0	1	0	0	0	0	0	0	0	0	0	0	0	0	1	0	0	0	0	0	0	0	0	0	0	0	0	0	0	0	0	0	0	0	0	0	0
604	604	Lombok Tengah	4	1.51592165	2	1	1	2	1	1	1	1	0	0	1	0	0	0	0	0	0	0	0	0	0	0	0	1	0	0	0	0	0	0	0	0	0	0	0	0	0	0	0	0	0	0	0	0	0
605	605	Lombok Tengah	4	1.51592165	2	1	1	1	2	2	1	2	0	0	0	0	0	1	0	0	0	0	0	0	0	0	0	0	0	0	0	0	0	0	0	0	0	0	0	0	0	0	0	0	0	0	0	0	1
606	606	Lombok Tengah	4	1.51592165	3	1	1	1	1	1	1	2	0	1	0	0	0	1	0	0	0	0	0	0	0	1	0	1	0	0	0	0	0	0	0	0	0	0	0	0	0	0	0	0	0	0	0	0	0
607	607	Lombok Tengah	4	1.51592165	2	1	1	1	1	1	1	1	0	0	0	0	0	1	1	0	0	0	0	0	0	1	0	0	0	0	0	1	0	0	0	0	0	0	0	0	0	0	0	0	0	0	0	0	0
608	608	Lombok Tengah	4	1.51592165	3	2	2	2	1	2	2	1	1	1	1	0	0	1	1	1	0	0	1	0	0	1	0	0	0	0	0	1	0	0	0	0	0	0	0	0	0	0	0	1	1	0	0	0	1
609	609	Lombok Tengah	4	1.51592165	1	3	3	3	1	3	3	2	0	0	0	0	0	1	0	0	0	0	0	0	0	1	0	1	0	0	0	0	0	0	0	0	0	0	0	0	1	1	0	1	1	0	0	0	1
610	610	Lombok Tengah	4	1.51592165	2	1	1	1	1	1	1	2	0	1	0	0	0	1	1	0	0	1	1	0	0	1	1	1	1	1	0	0	0	0	1	1	0	0	0	0	0	1	0	0	1	0	0	0	1
611	611	Lombok Tengah	4	1.51592165	1	3	3	3	1	2	2	2	0	0	1	0	0	1	0	1	0	1	0	0	0	1	0	1	1	1	0	0	0	0	0	0	0	0	0	0	0	1	0	0	1	1	0	0	1
612	612	Lombok Tengah	4	1.51592165	4	1	1	1	1	1	1	2	0	1	0	0	0	1	0	0	0	1	0	0	0	1	0	0	0	0	0	0	0	0	0	0	0	0	0	0	0	0	0	0	0	0	0	0	0
613	613	Lombok Tengah	4	1.51592165	2	1	2	1	1	1	1	1	0	0	1	0	0	0	0	0	0	1	0	0	0	0	0	0	0	0	0	0	0	0	0	0	0	0	0	0	0	0	0	0	0	0	0	0	0
614	614	Lombok Tengah	4	1.51592165	4	1	1	1	1	1	1	1	0	1	1	0	0	1	1	1	0	1	0	0	0	1	0	1	1	0	0	0	0	0	1	0	0	0	1	0	1	1	0	0	1	0	0	0	1
615	615	Lombok Tengah	4	1.51592165	2	1	2	1	1	1	1	2	1	1	1	0	0	1	1	0	0	1	1	0	1	1	1	1	1	0	0	1	0	0	0	0	1	0	0	0	0	1	1	1	1	1	0	0	1
616	616	Lombok Tengah	4	1.51592165	3	2	1	2	1	1	1	2	0	1	0	0	0	1	0	0	0	1	0	0	0	1	0	0	0	0	0	0	0	0	0	0	0	0	0	0	0	0	0	0	0	0	0	0	1
617	617	Lombok Tengah	4	1.51592165	3	2	1	2	1	1	1	2	0	0	0	1	0	0	0	0	0	0	0	0	0	1	1	1	1	0	0	1	0	0	0	0	0	0	0	0	1	1	0	0	1	1	0	0	1
618	618	Lombok Tengah	4	1.51592165	2	1	1	1	1	2	1	2	0	0	0	0	0	1	0	0	0	0	0	0	0	0	1	0	0	0	0	0	0	0	0	0	0	0	0	0	0	0	0	0	0	0	0	0	0
619	619	Lombok Tengah	4	1.51592165	3	1	1	1	2	1	1	2	1	0	0	0	0	0	0	0	0	0	0	0	0	1	0	0	0	0	0	0	0	0	0	0	0	0	0	0	0	0	0	0	0	0	0	0	1
620	620	Lombok Tengah	4	1.51592165	2	1	3	1	1	3	2	1	0	0	0	0	0	0	1	1	0	0	0	0	0	0	0	0	0	0	0	0	0	0	0	0	0	0	0	0	0	0	0	0	0	0	0	0	0
621	621	Lombok Tengah	4	1.51592165	1	1	1	1	1	1	1	2	0	0	0	0	0	1	0	0	0	0	0	0	0	1	1	1	1	0	0	1	0	0	0	0	0	0	0	0	0	1	0	0	1	0	0	0	1
622	622	Lombok Tengah	4	1.51592165	1	1	1	1	1	1	1	1	0	0	1	0	0	0	0	0	0	0	0	0	0	0	1	0	0	0	0	0	0	0	0	0	0	0	0	0	0	0	0	0	0	0	0	0	0
623	623	Lombok Tengah	4	1.51592165	3	1	1	2	1	1	1	2	0	1	0	0	0	0	0	0	0	1	0	0	0	0	0	0	0	0	0	0	0	0	0	0	0	0	0	0	0	0	0	0	0	0	0	0	0
624	624	Lombok Tengah	4	1.51592165	2	2	2	2	1	1	1	1	0	1	1	0	1	1	0	0	0	1	0	0	0	1	0	0	0	0	0	0	0	0	0	0	0	0	0	0	0	0	0	0	1	0	0	0	0
625	625	Lombok Tengah	4	1.51592165	2	1	1	2	1	1	1	1	0	1	1	0	0	1	0	0	0	1	0	0	0	1	0	1	0	0	0	0	0	0	0	0	0	0	0	0	0	1	0	0	1	0	0	0	0
626	626	Lombok Tengah	4	1.51592165	2	1	1	1	2	1	1	2	0	0	1	0	0	1	0	0	0	0	0	0	0	1	1	0	0	0	0	0	0	0	0	0	0	0	0	0	0	0	0	0	0	0	0	0	1
627	627	Lombok Tengah	4	1.51592165	2	1	1	1	1	1	1	2	0	0	0	0	0	1	0	0	0	0	0	0	0	0	0	0	0	0	0	0	0	0	0	0	0	0	0	0	0	0	0	0	0	0	0	0	1
628	628	Lombok Tengah	4	1.51592165	2	1	1	1	1	1	1	2	0	0	1	0	0	0	0	0	0	0	0	0	0	0	1	0	0	0	0	0	0	0	0	0	0	0	0	0	0	0	0	0	0	0	0	0	0
629	629	Lombok Tengah	4	1.51592165	2	1	1	1	1	1	1	2	0	1	1	0	0	1	0	0	0	0	0	0	0	1	0	1	0	0	0	0	0	0	1	0	0	0	0	0	0	0	0	0	0	0	0	0	1
630	630	Lombok Tengah	4	1.51592165	2	1	1	3	1	1	1	2	0	0	0	0	0	1	0	0	0	0	0	0	0	0	0	1	0	0	0	0	0	0	0	0	0	0	0	0	0	0	0	0	0	0	0	0	0
631	631	Lombok Tengah	4	1.51592165	2	1	1	2	1	2	1	2	0	0	0	0	0	1	0	0	0	0	0	0	0	0	0	1	0	0	0	0	0	0	0	0	0	0	0	0	0	0	0	0	0	0	0	0	0
632	632	Lombok Tengah	4	1.51592165	2	1	1	2	1	2	1	2	0	0	1	0	0	0	0	0	0	0	0	0	0	1	0	0	0	0	0	0	0	0	0	0	0	0	0	0	0	0	0	0	0	0	0	0	0
633	633	Lombok Tengah	4	1.51592165	3	2	2	2	1	1	1	1	1	1	0	0	0	1	1	0	0	1	0	0	0	1	0	1	0	0	0	0	0	0	0	0	0	0	0	0	0	1	0	0	0	0	0	0	0
634	634	Lombok Tengah	4	1.51592165	2	1	2	2	1	1	1	2	0	1	0	0	0	0	0	0	0	0	0	0	0	1	0	0	0	0	0	0	0	0	0	0	0	0	0	0	0	0	0	0	0	0	0	0	0
635	635	Lombok Tengah	4	1.51592165	2	1	1	1	1	1	1	2	1	0	0	0	0	0	0	0	0	0	0	0	0	1	0	0	0	0	0	0	0	0	0	0	0	0	0	0	0	0	0	0	0	0	0	0	0
636	636	Lombok Tengah	4	1.51592165	2	1	2	2	1	1	1	2	0	1	1	0	0	1	0	0	0	1	0	0	0	1	0	1	0	0	0	0	0	0	0	0	0	0	0	0	0	1	0	0	1	0	0	0	1
637	637	Lombok Tengah	4	1.51592165	2	3	3	1	1	1	1	2	0	0	0	0	0	1	0	0	0	0	0	0	0	0	0	1	0	0	0	0	0	0	0	0	0	0	0	0	0	0	0	0	0	0	0	0	0
638	638	Lombok Tengah	4	1.51592165	2	1	1	2	1	1	1	1	0	0	0	0	0	1	0	0	0	0	0	0	0	0	1	0	1	0	0	1	0	0	0	0	0	0	0	0	0	0	0	0	0	0	0	0	1
639	639	Lombok Tengah	4	1.51592165	3	2	1	2	1	1	1	1	0	1	1	0	0	1	0	0	0	0	0	0	0	1	0	1	0	0	0	0	0	0	0	0	1	1	0	0	0	1	0	0	1	0	0	0	0
640	640	Lombok Tengah	4	1.51592165	2	1	1	2	2	3	2	2	0	0	0	0	0	1	0	0	0	0	0	0	0	0	0	1	0	0	0	0	0	0	0	0	0	0	0	0	0	0	0	0	0	0	0	0	0
641	641	Lombok Tengah	4	1.51592165	1	2	2	2	2	2	2	2	0	0	0	0	0	1	0	0	0	0	0	0	0	0	0	1	0	0	0	0	0	0	0	0	0	0	0	0	0	0	0	0	0	0	0	0	0
642	642	Lombok Tengah	4	1.51592165	2	2	2	2	2	2	2	2	0	0	0	0	0	1	0	0	0	0	0	0	0	0	0	1	0	0	0	0	0	0	0	0	0	0	0	0	0	0	0	0	0	0	0	0	0
643	643	Lombok Tengah	4	1.51592165	5	1	1	1	1	3	3	2	0	1	0	0	0	0	0	0	0	1	0	0	0	0	0	0	0	0	0	0	0	0	0	0	0	0	0	0	0	0	0	0	0	0	0	0	0
644	644	Lombok Tengah	4	1.51592165	1	1	1	1	1	1	1	2	0	0	0	0	0	1	0	0	0	0	0	0	0	1	0	0	0	0	0	0	0	0	0	0	0	0	0	0	0	0	0	0	0	0	0	0	0
645	645	Lombok Tengah	4	1.51592165	2	2	2	2	1	2	1	1	1	0	0	0	0	0	0	0	0	1	0	0	0	0	0	0	0	0	0	0	0	0	0	0	0	0	0	0	0	0	0	0	0	0	0	0	0
646	646	Lombok Tengah	4	1.51592165	4	1	1	1	1	3	3	2	0	1	0	0	0	0	0	0	0	1	0	0	0	0	0	0	0	0	0	0	0	0	0	0	0	0	0	0	0	0	0	0	0	0	0	0	0
647	647	Lombok Tengah	4	1.51592165	2	1	2	3	1	1	1	2	1	0	1	1	1	0	1	0	0	1	0	0	0	1	1	1	0	0	0	0	0	0	0	0	0	0	0	0	0	0	0	0	1	0	0	0	0
648	648	Lombok Tengah	4	1.51592165	2	1	1	2	1	1	1	2	0	0	0	0	0	1	0	0	0	0	0	0	0	0	0	0	0	0	0	0	0	0	1	0	0	0	0	0	0	0	0	0	1	0	0	0	1
649	649	Lombok Tengah	4	1.51592165	2	1	1	1	1	1	1	2	0	0	0	0	0	1	0	0	0	0	0	0	0	1	0	0	0	0	0	0	0	0	0	0	0	0	0	0	0	0	0	0	0	0	0	0	0
650	650	Lombok Tengah	4	1.51592165	2	2	2	2	1	1	1	2	1	0	1	0	1	1	0	0	0	1	0	0	1	1	0	1	1	0	0	0	0	0	1	0	0	0	0	0	0	1	0	0	1	0	0	0	1
651	651	Lombok Tengah	4	1.51592165	2	1	1	1	2	2	2	2	0	0	1	0	0	1	0	0	0	0	0	0	0	1	1	0	0	0	0	0	0	0	0	0	0	0	0	0	0	0	0	0	0	0	0	0	0
652	652	Lombok Tengah	4	1.51592165	2	1	1	2	1	1	1	2	0	0	0	0	0	1	0	0	0	0	0	0	0	1	1	1	0	0	0	0	0	0	0	0	0	0	0	0	0	0	0	0	1	0	0	0	1
653	653	Lombok Tengah	4	1.51592165	2	1	1	2	1	1	1	2	0	0	0	0	0	1	0	0	0	0	0	0	0	1	0	0	0	0	0	0	0	0	0	0	0	0	0	0	0	0	0	0	0	0	0	0	0
654	654	Lombok Tengah	4	1.51592165	1	1	1	1	1	1	1	2	0	0	0	0	0	1	0	0	0	0	0	0	0	0	1	0	0	0	0	0	0	0	0	0	0	0	0	0	0	0	0	0	0	0	0	0	0
655	655	Lombok Tengah	4	1.51592165	2	1	1	1	1	1	1	1	1	0	0	0	0	0	0	0	0	0	0	0	0	0	1	0	0	0	0	0	0	0	0	0	0	0	0	0	0	0	0	0	0	0	0	0	0
656	656	Lombok Tengah	4	1.51592165	3	1	2	2	1	1	1	1	0	0	0	0	0	1	0	0	0	0	0	0	0	1	0	0	0	0	0	0	0	0	0	0	0	0	0	0	0	0	0	0	0	0	0	0	0
657	657	Lombok Tengah	4	1.51592165	2	1	1	1	1	1	1	1	0	0	1	0	0	0	0	0	0	0	0	0	0	0	0	0	1	0	0	0	0	0	0	0	0	0	0	0	0	0	0	0	0	0	0	0	0
658	658	Lombok Tengah	4	1.51592165	3	1	1	1	1	1	1	2	0	1	1	0	0	1	0	0	0	1	0	0	0	1	1	1	0	0	0	1	0	0	0	0	0	0	0	0	0	1	0	0	1	0	0	0	1
659	659	Lombok Tengah	4	1.51592165	1	2	2	2	1	1	1	2	0	0	0	0	0	1	0	0	0	1	0	0	0	0	0	0	0	0	0	0	0	0	0	0	0	0	0	0	0	1	0	0	1	1	0	0	1
660	660	Lombok Tengah	4	1.51592165	2	1	1	1	1	2	2	1	0	1	1	0	0	1	1	0	0	1	1	0	0	1	0	1	0	0	0	0	0	0	0	0	1	0	1	0	0	1	0	0	1	1	0	0	0
661	661	Lombok Tengah	4	1.51592165	1	1	2	1	1	1	1	2	0	0	0	0	0	1	0	0	0	0	0	0	0	1	0	0	0	0	0	0	0	0	0	0	0	0	0	0	0	0	0	0	0	0	0	0	0
662	662	Lombok Tengah	4	1.51592165	1	3	3	3	2	3	3	2	0	0	0	0	0	1	0	0	0	0	0	0	0	1	0	0	0	0	0	0	0	0	0	0	0	0	0	0	0	0	0	0	0	0	0	0	0
663	663	Lombok Tengah	4	1.51592165	2	1	1	2	1	1	1	1	0	0	0	0	0	1	0	0	0	0	0	0	0	0	1	0	0	0	0	0	0	0	0	0	0	0	0	0	0	0	0	0	0	0	0	0	0
664	664	Lombok Tengah	4	1.51592165	2	2	2	2	1	1	1	2	1	0	0	0	0	0	0	0	0	0	0	0	0	0	1	0	0	0	0	0	0	0	0	0	0	0	0	0	0	0	0	0	0	0	0	0	0
665	665	Lombok Tengah	4	1.51592165	2	1	1	1	1	1	1	2	0	0	0	0	0	1	0	0	0	1	0	0	0	1	0	1	0	0	0	0	0	0	0	0	0	0	0	0	0	0	0	0	0	0	0	0	1
666	666	Lombok Tengah	4	1.51592165	2	1	1	1	1	1	1	2	0	0	0	0	0	1	0	0	0	0	0	0	0	0	0	0	0	0	0	0	0	0	0	0	0	0	0	0	0	0	0	0	0	0	0	0	1
667	667	Lombok Tengah	4	1.51592165	2	1	1	1	1	2	1	2	0	0	1	0	0	1	0	0	0	0	0	0	0	1	0	1	0	0	0	0	0	0	0	0	0	0	0	0	0	0	0	0	0	0	0	0	0
668	668	Lombok Tengah	4	1.51592165	2	2	3	3	1	3	3	2	0	0	0	0	0	1	0	0	0	0	0	0	0	1	0	0	0	0	0	0	0	0	0	0	0	0	0	0	0	0	0	0	0	0	0	0	0
669	669	Lombok Tengah	4	1.51592165	4	2	2	2	1	1	1	2	0	1	0	0	0	1	0	0	0	1	0	0	0	1	1	1	0	0	0	0	0	0	0	0	0	0	0	0	0	0	0	0	1	0	0	0	1
670	670	Lombok Tengah	4	1.51592165	2	2	1	2	1	2	1	2	0	0	1	0	0	0	0	0	0	1	0	0	0	1	0	1	0	0	0	0	0	0	1	0	0	0	0	0	0	1	0	0	1	0	0	0	1
671	671	Lombok Tengah	4	1.51592165	2	1	1	2	1	1	1	2	0	0	0	0	0	1	0	0	0	1	0	0	0	1	0	0	0	0	0	1	0	0	0	0	0	0	0	0	0	1	0	0	0	0	0	0	1
672	672	Lombok Tengah	4	1.51592165	2	2	2	2	1	1	1	2	0	0	0	0	0	1	0	0	0	1	0	0	0	1	0	1	0	0	0	1	0	0	1	0	0	0	0	0	0	1	0	0	1	0	0	1	1
673	673	Lombok Timur	5	1.47216842	3	1	1	2	1	1	1	1	0	1	1	0	0	0	0	0	0	0	0	0	0	1	1	1	1	0	1	0	0	0	0	0	0	1	0	0	0	1	0	0	1	0	0	1	1
674	674	Lombok Timur	5	1.47216842	2	1	1	2	1	1	1	2	0	1	0	0	0	0	0	0	0	0	0	0	0	0	0	1	0	0	0	0	0	0	0	0	0	0	0	0	0	0	0	0	0	0	0	0	1
675	675	Lombok Timur	5	1.47216842	4	1	1	1	1	1	1	2	0	0	0	0	0	1	1	0	0	1	0	0	0	0	0	1	0	0	0	0	0	0	0	0	0	0	0	0	1	1	0	0	0	0	0	0	0
676	676	Lombok Timur	5	1.47216842	3	1	1	2	1	1	1	1	0	0	0	0	0	1	0	0	0	0	0	0	0	0	1	1	0	0	0	0	0	0	0	0	0	0	0	0	0	1	0	0	0	0	0	0	0
677	677	Lombok Timur	5	1.47216842	3	2	2	2	1	2	1	2	0	1	1	0	0	1	0	1	0	0	0	0	0	1	1	1	1	0	0	0	0	0	0	0	1	1	0	0	0	1	0	0	1	0	0	0	1
678	678	Lombok Timur	5	1.47216842	2	1	1	2	1	2	1	2	0	0	1	0	0	1	0	0	0	1	0	0	0	0	1	0	0	0	0	0	1	0	0	0	0	0	0	0	0	0	0	0	0	0	0	0	1
679	679	Lombok Timur	5	1.47216842	3	1	2	3	1	1	1	2	0	0	1	0	0	1	0	0	0	0	0	0	0	0	0	1	0	0	0	0	0	0	0	0	0	0	0	0	0	1	0	0	1	0	0	0	0
680	680	Lombok Timur	5	1.47216842	2	3	2	2	1	1	2	2	1	1	1	0	0	1	1	0	0	0	1	0	1	1	1	0	1	0	0	0	0	0	0	0	0	0	0	0	0	1	0	0	1	0	1	0	0
681	681	Lombok Timur	5	1.47216842	3	2	2	2	1	1	1	2	0	1	1	0	0	1	0	0	0	1	0	0	0	1	0	0	1	0	0	0	0	0	0	0	0	1	0	0	0	1	0	0	1	0	0	0	1
682	682	Lombok Timur	5	1.47216842	5	2	2	2	1	1	1	1	1	1	1	0	0	1	1	0	0	1	0	0	0	1	1	1	1	0	0	1	0	1	1	0	1	1	0	0	1	1	1	1	1	0	1	1	1
683	683	Lombok Timur	5	1.47216842	3	2	1	2	1	1	1	1	1	1	1	0	0	1	0	0	0	1	0	1	0	1	0	1	0	0	0	0	0	0	0	1	0	1	0	0	0	1	0	0	1	0	0	0	1
684	684	Lombok Timur	5	1.47216842	2	1	1	2	1	2	1	1	0	0	0	0	0	1	0	0	0	1	0	0	0	1	1	1	1	0	0	0	0	0	0	0	0	0	0	0	0	0	0	0	1	0	0	0	0
685	685	Lombok Timur	5	1.47216842	3	2	2	1	1	1	1	1	0	1	1	0	0	1	0	0	0	1	0	0	0	1	0	1	0	0	0	0	0	0	0	0	0	1	0	0	0	1	0	0	1	0	0	0	1
686	686	Lombok Timur	5	1.47216842	5	2	2	2	1	1	1	2	0	1	1	0	0	1	1	0	0	1	0	0	0	1	0	0	0	0	0	0	0	0	0	1	0	0	0	1	0	1	0	1	1	0	0	0	1
687	687	Lombok Timur	5	1.47216842	4	2	1	1	1	2	1	2	0	1	1	0	0	1	0	0	0	1	0	0	0	1	0	1	0	0	0	0	0	0	0	1	1	0	1	0	0	1	0	0	1	0	0	0	1
688	688	Lombok Timur	5	1.47216842	4	2	2	2	1	1	1	2	0	1	1	0	0	1	0	0	0	1	0	0	0	1	0	1	0	0	0	0	0	0	1	0	0	0	1	0	1	1	0	1	1	0	1	0	1
689	689	Lombok Timur	5	1.47216842	3	2	1	2	1	1	1	1	1	1	1	0	0	1	1	0	0	1	0	0	0	1	1	1	0	0	0	0	0	0	0	0	0	1	0	0	0	0	0	0	1	1	0	0	1
690	690	Lombok Timur	5	1.47216842	2	1	1	1	1	2	1	2	0	1	0	0	0	1	0	0	0	1	0	0	0	0	0	0	0	0	0	0	0	0	0	0	0	0	0	0	0	1	0	0	1	0	0	0	0
691	691	Lombok Timur	5	1.47216842	2	1	2	2	1	1	1	2	0	0	1	0	0	1	0	0	0	1	0	0	0	1	0	1	1	0	0	1	0	0	0	0	0	1	0	0	0	1	0	0	1	0	0	0	1
692	692	Lombok Timur	5	1.47216842	3	2	1	2	1	1	1	1	0	0	1	0	0	0	0	0	0	1	0	0	0	0	1	1	0	0	0	0	0	0	0	0	0	0	0	0	0	1	0	0	1	0	0	0	1
693	693	Lombok Timur	5	1.47216842	3	1	1	2	2	1	1	2	0	0	0	0	0	1	0	0	0	0	0	0	0	0	0	1	0	0	0	0	0	0	0	0	0	0	0	0	0	0	0	0	0	0	0	0	0
694	694	Lombok Timur	5	1.47216842	3	1	1	2	1	1	1	1	0	0	0	0	0	1	0	0	0	0	0	0	0	1	1	1	0	0	0	0	0	0	0	0	0	1	0	0	0	1	0	0	1	0	0	0	1
695	695	Lombok Timur	5	1.47216842	2	1	1	1	1	1	1	2	0	1	0	0	0	0	0	0	0	0	0	0	0	0	0	1	0	0	0	0	0	0	0	0	0	0	0	0	0	0	0	0	0	0	0	0	0
696	696	Lombok Timur	5	1.47216842	2	1	1	1	1	1	1	2	0	1	0	0	0	1	0	0	0	1	0	0	0	1	1	1	0	0	0	0	0	0	0	0	0	1	0	0	0	0	0	0	1	0	0	1	1
697	697	Lombok Timur	5	1.47216842	2	1	1	1	1	1	3	2	0	0	1	0	0	0	0	0	0	0	0	0	0	0	1	0	0	0	0	0	0	0	0	0	0	0	0	0	0	0	0	0	0	0	0	0	0
698	698	Lombok Timur	5	1.47216842	3	1	1	1	1	1	1	1	0	1	0	0	0	0	0	1	0	0	0	0	0	0	0	0	0	0	0	0	0	0	0	0	0	0	0	0	0	0	0	0	0	0	0	0	0
699	699	Lombok Timur	5	1.47216842	2	1	1	1	1	1	1	2	0	1	1	0	0	1	0	1	0	1	0	0	0	0	0	1	1	0	0	0	0	0	0	0	0	1	0	0	0	1	0	0	1	0	0	1	1
700	700	Lombok Timur	5	1.47216842	3	1	1	1	1	2	1	2	0	0	0	0	0	1	0	0	0	0	0	0	0	1	0	0	0	0	0	0	0	0	0	0	0	0	0	0	0	0	0	0	0	0	0	0	0
701	701	Lombok Timur	5	1.47216842	3	2	2	2	1	1	1	2	1	1	1	0	0	1	0	1	1	1	0	0	0	1	0	1	0	0	0	0	0	0	1	1	1	0	1	0	0	1	0	1	1	0	1	1	1
702	702	Lombok Timur	5	1.47216842	2	2	1	2	1	1	1	2	0	1	1	0	0	1	0	0	0	1	0	0	0	1	0	1	1	0	0	1	0	0	0	0	1	0	0	0	0	1	0	0	1	1	1	1	1
703	703	Lombok Timur	5	1.47216842	3	1	1	2	1	2	1	2	0	1	1	0	0	1	0	0	0	1	0	0	0	1	0	1	0	0	0	0	0	0	0	0	0	0	1	0	0	1	0	0	0	0	0	0	1
704	704	Lombok Timur	5	1.47216842	2	1	1	2	1	1	1	1	0	0	1	0	0	0	0	0	0	0	0	0	0	0	0	0	0	0	0	0	0	0	0	0	0	0	0	0	0	0	0	0	1	0	0	0	0
705	705	Lombok Timur	5	1.47216842	2	1	1	1	1	1	1	1	0	1	1	0	0	1	0	0	0	1	0	0	0	0	0	1	0	0	0	0	0	0	0	0	0	0	0	0	0	0	0	0	0	0	0	0	0
706	706	Lombok Timur	5	1.47216842	2	1	1	1	1	1	1	2	0	1	1	0	0	1	1	0	0	1	0	0	0	1	1	1	1	0	0	1	0	0	1	0	1	0	0	0	1	1	0	1	1	0	0	1	1
707	707	Lombok Timur	5	1.47216842	2	2	2	2	1	1	1	1	0	1	1	0	0	0	0	0	0	1	0	0	0	1	1	1	1	0	0	0	0	0	0	0	0	0	0	0	1	1	0	0	1	0	1	0	0
708	708	Lombok Timur	5	1.47216842	2	1	1	2	1	2	1	2	0	0	1	0	0	1	0	0	0	0	0	0	0	1	0	1	0	0	0	1	0	0	0	0	0	0	0	0	0	1	0	0	1	0	0	0	1
709	709	Lombok Timur	5	1.47216842	2	1	3	2	1	1	1	2	0	0	1	0	0	1	0	0	0	0	0	0	0	0	0	0	0	0	0	0	0	0	0	0	0	0	0	0	0	1	0	0	1	0	0	0	0
710	710	Lombok Timur	5	1.47216842	2	2	1	2	1	1	1	2	0	0	1	0	0	0	0	0	0	0	0	0	0	0	0	1	0	0	0	0	0	0	0	0	0	0	0	0	0	0	0	0	0	0	0	0	0
711	711	Lombok Timur	5	1.47216842	3	1	2	2	1	2	2	2	0	1	1	0	0	1	0	0	1	1	0	0	0	1	0	1	1	0	0	0	0	1	0	0	0	1	0	0	0	1	0	0	0	0	0	1	1
712	712	Lombok Timur	5	1.47216842	3	1	1	2	1	1	1	2	0	0	1	0	0	1	0	0	0	0	0	0	0	1	0	0	0	0	0	0	0	0	0	0	0	0	0	0	0	1	0	0	1	0	0	0	0
713	713	Lombok Timur	5	1.47216842	3	1	2	1	1	2	1	2	0	0	0	0	0	0	1	0	0	0	0	0	0	1	1	1	0	0	0	0	0	0	0	0	0	0	0	0	0	1	0	0	1	1	0	0	0
714	714	Lombok Timur	5	1.47216842	3	1	1	2	1	1	1	2	0	1	1	0	0	1	0	0	0	1	0	0	0	1	1	1	0	0	0	0	0	0	0	0	0	0	0	0	0	1	0	0	1	0	0	0	1
715	715	Lombok Timur	5	1.47216842	3	2	1	2	1	1	1	1	0	1	0	0	0	0	0	0	0	1	0	0	0	0	0	0	0	0	0	0	0	0	0	0	0	0	0	0	0	0	0	0	0	0	0	0	0
716	716	Lombok Timur	5	1.47216842	2	1	1	1	1	1	1	2	0	0	0	0	0	1	0	0	0	0	0	0	0	0	0	1	0	0	0	0	0	0	0	0	0	0	0	0	0	0	0	1	0	0	0	0	1
717	717	Lombok Timur	5	1.47216842	3	1	1	1	1	1	1	2	0	1	1	0	0	1	0	0	0	1	0	0	0	0	0	1	0	0	0	0	0	0	0	0	0	1	0	0	0	1	0	0	1	0	0	1	1
718	718	Lombok Timur	5	1.47216842	5	2	1	2	1	1	1	2	0	0	1	0	0	1	0	0	0	1	0	0	0	0	0	0	0	0	0	0	0	0	0	0	0	0	0	0	0	0	0	0	0	0	0	0	1
719	719	Lombok Timur	5	1.47216842	4	1	1	2	1	1	1	1	1	0	0	0	0	0	0	0	0	1	0	0	0	0	0	0	0	0	0	0	0	0	0	0	0	0	0	0	0	0	0	0	0	0	0	0	0
720	720	Lombok Timur	5	1.47216842	2	1	1	2	1	1	1	1	1	1	1	0	0	1	0	0	0	1	0	0	0	1	0	1	1	0	0	0	0	0	0	0	0	1	0	0	0	1	0	0	1	0	0	0	1
721	721	Lombok Timur	5	1.47216842	4	1	1	1	1	1	1	2	0	1	0	0	0	1	0	0	0	0	0	0	0	1	0	1	0	0	0	0	0	0	0	0	0	0	0	0	0	1	0	0	0	0	0	0	0
722	722	Lombok Timur	5	1.47216842	4	2	1	2	1	1	1	1	1	1	1	0	0	1	0	0	0	1	0	0	1	1	1	0	0	1	0	1	0	0	1	0	1	1	0	0	1	1	0	1	1	1	1	1	0
723	723	Lombok Timur	5	1.47216842	3	1	1	1	1	2	1	1	1	1	1	0	0	1	1	0	0	1	0	0	0	0	0	1	0	0	0	0	0	0	0	0	0	0	0	0	0	1	0	0	1	0	0	0	1
724	724	Lombok Timur	5	1.47216842	3	1	1	1	1	1	1	1	0	1	1	0	0	1	0	0	0	1	1	0	0	1	1	1	1	0	0	0	1	0	0	0	0	0	0	0	0	1	0	0	1	0	1	1	1
725	725	Lombok Timur	5	1.47216842	2	2	2	2	1	1	1	1	0	1	0	0	0	1	1	1	0	0	0	0	0	1	0	1	0	0	0	0	0	0	0	0	0	1	0	0	0	1	0	0	1	0	0	0	1
726	726	Lombok Timur	5	1.47216842	2	1	2	2	1	2	1	1	1	1	1	0	0	1	1	0	0	1	0	0	0	1	1	1	1	0	0	0	0	0	0	0	0	1	0	1	1	1	0	1	1	0	0	1	1
727	727	Lombok Timur	5	1.47216842	2	2	1	2	2	2	1	2	1	1	1	0	1	1	0	0	0	1	0	0	0	0	0	1	0	0	0	0	0	0	0	0	0	1	1	0	0	1	0	1	1	0	0	0	1
728	728	Lombok Timur	5	1.47216842	2	1	1	1	1	2	1	2	0	1	1	0	0	1	0	0	0	0	0	0	0	0	0	1	0	0	0	0	0	0	0	0	0	1	0	0	0	1	0	0	0	0	0	0	1
729	729	Lombok Timur	5	1.47216842	3	1	1	1	2	2	1	2	0	1	0	0	0	0	0	0	0	0	0	0	0	1	0	0	0	0	0	0	0	0	0	0	0	0	0	0	0	1	0	0	0	0	0	0	0
730	730	Lombok Timur	5	1.47216842	3	1	1	2	1	2	1	2	0	1	0	0	0	0	0	0	0	0	0	0	0	0	0	1	0	0	0	0	0	0	0	0	0	0	0	0	0	0	0	0	1	0	0	0	0
731	731	Lombok Timur	5	1.47216842	3	2	2	2	1	1	1	2	0	0	1	0	0	0	0	0	0	1	0	0	0	0	1	1	0	0	0	0	0	0	0	0	0	0	0	0	0	1	0	0	1	0	0	0	1
732	732	Lombok Timur	5	1.47216842	2	1	1	2	1	1	1	1	0	1	1	0	0	1	0	0	0	1	0	0	0	1	1	1	0	0	0	1	0	0	0	0	0	1	0	0	0	0	0	0	0	0	0	0	1
733	733	Lombok Timur	5	1.47216842	2	1	2	2	1	1	2	1	1	0	0	0	0	0	0	0	0	0	0	0	0	1	0	0	0	0	0	0	0	0	0	0	0	0	0	0	0	0	0	0	0	0	0	0	0
734	734	Lombok Timur	5	1.47216842	3	1	1	1	1	2	2	2	0	1	1	0	0	1	0	0	0	1	0	0	0	1	0	0	1	0	0	0	0	0	0	0	0	0	0	0	0	0	0	0	1	0	0	0	0
735	735	Lombok Timur	5	1.47216842	4	2	1	2	1	1	1	1	1	0	0	0	0	0	0	0	0	1	0	0	0	0	0	0	0	0	0	0	0	0	0	0	0	0	0	0	0	0	0	0	0	0	0	0	0
736	736	Lombok Timur	5	1.47216842	2	3	2	2	1	1	2	1	0	0	0	0	0	1	0	0	0	0	0	0	0	0	0	0	0	0	0	0	0	0	0	0	0	0	0	0	0	0	0	0	0	0	0	0	1
737	737	Lombok Timur	5	1.47216842	3	2	2	2	1	1	1	1	0	1	0	0	0	0	0	0	0	1	0	0	0	0	0	1	0	0	0	0	0	0	0	0	0	0	0	0	0	0	0	0	1	0	0	0	0
738	738	Lombok Timur	5	1.47216842	4	2	1	2	1	1	1	1	0	1	1	0	0	0	0	0	0	1	0	0	0	1	1	1	1	0	0	1	0	0	0	0	0	0	0	0	0	0	0	0	0	0	0	0	0
739	739	Lombok Timur	5	1.47216842	2	1	2	1	1	1	1	2	0	0	1	0	0	1	0	0	0	1	0	0	0	0	0	1	1	0	0	0	0	0	0	0	0	0	0	0	0	1	0	0	0	0	0	0	1
740	740	Lombok Timur	5	1.47216842	2	1	1	1	1	1	1	1	0	0	0	0	0	1	0	0	0	1	0	0	0	0	0	0	0	0	0	0	0	0	0	0	0	0	0	0	0	0	0	0	0	0	0	0	0
741	741	Lombok Timur	5	1.47216842	2	1	1	1	1	2	1	2	0	0	0	0	0	1	0	0	0	0	0	0	0	0	0	1	0	0	0	0	0	0	0	0	0	0	0	0	0	0	0	0	0	0	0	0	0
742	742	Lombok Timur	5	1.47216842	3	2	2	2	1	2	1	2	1	1	1	0	0	1	0	1	0	1	0	0	0	1	1	1	1	1	0	0	0	1	1	1	0	0	0	0	1	1	0	0	1	0	0	1	1
743	743	Lombok Timur	5	1.47216842	1	3	3	3	1	3	3	1	0	0	1	0	0	1	1	0	0	0	0	0	0	0	0	0	0	0	0	0	0	0	0	0	0	0	0	0	0	0	0	0	0	0	0	0	0
744	744	Lombok Timur	5	1.47216842	2	1	1	1	1	1	1	2	0	0	1	0	0	0	0	0	0	0	0	0	0	0	0	0	1	0	0	0	0	0	0	0	0	0	0	0	0	0	0	0	0	0	0	0	0
745	745	Lombok Timur	5	1.47216842	5	1	2	2	1	1	1	1	1	1	1	0	0	1	1	0	0	1	0	0	0	1	0	0	0	0	0	0	0	0	0	0	0	1	0	0	0	1	0	0	1	0	0	0	1
746	746	Lombok Timur	5	1.47216842	2	2	1	2	1	1	1	1	0	1	0	0	0	1	0	0	0	0	0	0	0	0	0	1	0	0	0	0	0	0	0	0	0	0	0	0	0	0	0	0	0	0	0	0	1
747	747	Lombok Timur	5	1.47216842	2	2	2	2	1	1	1	1	0	0	0	0	0	1	0	0	0	0	0	0	0	1	0	1	1	0	0	0	0	0	0	0	0	1	0	0	1	1	0	0	1	0	0	1	0
748	748	Lombok Timur	5	1.47216842	2	1	1	2	2	1	1	1	0	1	1	0	0	1	1	0	0	1	0	0	0	1	0	1	0	0	0	0	0	0	0	0	0	0	0	0	0	1	0	0	1	0	0	0	1
749	749	Lombok Timur	5	1.47216842	2	2	2	2	1	1	1	2	0	1	0	0	0	0	0	0	0	1	0	0	0	1	1	1	1	0	0	1	0	0	0	1	0	0	0	0	0	1	0	0	0	1	0	0	0
750	750	Lombok Timur	5	1.47216842	2	3	3	3	1	3	3	2	0	0	0	0	0	1	0	0	0	1	0	0	0	0	0	0	0	0	0	0	0	0	0	0	0	0	0	0	0	0	0	0	0	0	0	0	0
751	751	Lombok Timur	5	1.47216842	1	3	3	3	1	3	3	2	0	0	0	0	0	1	0	0	0	1	0	0	0	0	0	0	0	0	0	0	0	0	0	0	0	0	0	0	0	0	0	0	0	0	0	0	0
752	752	Lombok Timur	5	1.47216842	2	1	2	2	1	1	1	1	0	0	1	0	0	0	0	0	0	0	0	0	0	0	0	0	0	0	0	0	0	0	0	0	0	0	0	0	0	1	0	0	0	0	0	0	0
753	753	Lombok Timur	5	1.47216842	5	1	1	2	1	1	1	1	0	0	0	1	1	0	0	0	0	1	0	0	0	1	1	1	0	1	0	0	0	0	0	0	0	1	0	1	1	1	0	1	1	0	0	1	1
754	754	Lombok Timur	5	1.47216842	2	3	3	3	2	3	3	2	0	1	0	0	1	0	0	0	0	0	0	0	0	1	1	1	0	0	0	0	0	0	0	0	0	0	0	0	0	0	0	0	0	0	0	0	1
755	755	Lombok Timur	5	1.47216842	4	1	1	2	1	1	1	2	0	1	1	0	0	1	0	0	0	0	0	0	0	0	1	1	0	0	0	0	0	0	0	0	1	0	0	0	0	1	0	0	1	0	0	0	1
756	756	Lombok Timur	5	1.47216842	3	1	1	2	1	1	1	2	0	0	1	0	0	1	0	0	0	0	0	0	0	0	0	0	0	0	0	0	0	0	0	0	0	0	0	0	1	1	0	0	1	0	1	0	0
757	757	Lombok Timur	5	1.47216842	1	3	1	1	1	1	1	2	0	0	1	0	0	0	0	0	0	0	0	0	0	0	0	0	0	0	0	0	0	0	0	0	0	0	0	0	0	0	0	0	0	0	0	0	0
758	758	Lombok Timur	5	1.47216842	2	1	1	2	2	2	2	2	0	0	1	0	0	1	0	0	0	0	0	0	0	0	0	1	0	0	0	0	0	0	0	0	0	0	0	0	0	0	0	0	0	0	0	0	1
759	759	Lombok Timur	5	1.47216842	2	2	2	2	1	1	1	1	0	1	1	0	0	1	0	0	0	1	0	0	0	0	0	1	0	0	0	0	0	0	0	0	0	0	0	0	0	0	0	0	0	0	0	0	0
760	760	Lombok Timur	5	1.47216842	2	1	2	2	1	1	1	1	0	0	0	0	0	1	0	0	0	1	0	0	0	0	0	0	0	0	0	0	0	0	0	0	0	0	0	0	0	0	0	0	0	0	0	0	0
761	761	Lombok Timur	5	1.47216842	3	1	1	1	1	1	1	1	1	1	1	0	0	1	1	0	1	1	0	0	0	1	1	1	1	0	0	0	0	1	0	0	0	1	0	0	0	1	0	0	1	0	0	1	1
762	762	Lombok Timur	5	1.47216842	2	1	1	2	1	2	1	2	0	0	0	0	0	1	0	0	0	1	0	0	0	0	0	0	0	0	0	0	0	0	0	0	0	0	0	0	0	0	0	0	0	0	0	0	0
763	763	Lombok Timur	5	1.47216842	3	3	3	3	1	2	1	2	0	0	1	0	0	0	0	0	0	1	0	0	0	0	0	0	0	0	0	0	0	0	0	0	0	0	0	0	0	0	0	0	0	0	0	0	0
764	764	Lombok Timur	5	1.47216842	3	1	1	2	1	2	1	2	0	0	0	0	0	1	0	0	0	0	0	0	0	0	0	1	0	0	0	0	0	0	0	0	0	0	0	0	0	0	0	0	0	0	0	0	0
765	765	Lombok Timur	5	1.47216842	2	2	1	2	1	2	1	2	0	0	0	0	0	1	0	0	0	0	0	0	0	1	0	1	0	0	0	0	0	0	0	0	0	0	0	0	0	0	0	0	1	0	0	0	1
766	766	Lombok Timur	5	1.47216842	2	1	1	2	1	1	1	2	0	0	1	0	0	1	0	0	0	0	0	0	0	0	0	1	0	0	0	0	0	0	0	0	0	1	0	0	0	0	0	0	0	0	0	0	0
767	767	Lombok Timur	5	1.47216842	2	2	2	2	2	1	1	2	0	0	0	0	0	1	0	0	0	0	0	0	0	0	0	0	0	0	0	0	0	0	0	0	0	0	0	0	0	1	0	0	0	0	0	0	0
768	768	Lombok Timur	5	1.47216842	2	1	1	1	1	1	1	2	0	0	1	0	0	0	0	0	0	1	0	0	0	1	0	0	0	0	0	0	0	0	0	0	0	0	0	0	0	0	0	0	0	0	0	0	0
769	769	Lombok Timur	5	1.47216842	4	1	1	1	1	1	1	2	0	0	0	0	0	1	0	0	0	0	0	0	0	0	1	0	0	0	0	0	0	0	0	0	0	0	0	0	0	0	0	0	0	0	0	0	0
770	770	Lombok Timur	5	1.47216842	2	1	2	2	1	2	1	2	0	0	0	0	0	1	0	0	0	1	0	0	0	0	0	0	0	0	0	0	0	0	0	0	0	0	0	0	0	0	0	0	0	0	0	0	0
771	771	Lombok Timur	5	1.47216842	2	1	2	1	1	1	1	2	0	0	0	0	0	1	0	0	0	0	0	0	0	0	1	0	0	0	0	1	0	0	0	0	0	0	0	0	0	1	0	0	0	0	0	0	0
772	772	Lombok Timur	5	1.47216842	1	3	2	2	2	2	2	1	0	0	0	0	0	1	0	0	0	0	0	0	0	0	0	0	0	0	0	0	0	0	0	0	0	0	0	0	0	0	0	0	0	0	0	1	0
773	773	Lombok Timur	5	1.47216842	2	2	1	2	1	2	1	2	0	0	0	1	0	0	0	0	0	1	0	0	0	0	0	0	0	0	0	0	0	0	0	0	0	0	0	0	0	0	0	0	0	0	0	0	0
774	774	Lombok Timur	5	1.47216842	3	1	2	1	1	2	1	2	0	0	0	0	0	1	0	0	0	0	0	0	0	1	1	1	0	0	0	0	0	0	0	0	1	0	0	0	0	1	0	0	0	0	0	0	1
775	775	Lombok Timur	5	1.47216842	2	3	1	3	2	2	1	1	0	1	0	0	0	1	0	0	0	0	0	0	0	0	0	1	0	0	0	0	0	0	0	0	0	0	0	0	0	1	0	0	0	0	0	0	1
776	776	Lombok Timur	5	1.47216842	2	1	1	1	2	2	1	2	0	0	0	0	0	1	0	0	0	0	0	0	0	0	0	1	0	0	0	0	0	0	0	0	0	0	0	0	0	0	0	0	0	0	0	0	1
777	777	Lombok Timur	5	1.47216842	3	1	1	1	1	1	1	2	0	1	0	0	0	1	0	0	0	1	0	0	0	0	0	1	0	0	0	0	0	0	0	0	0	0	0	0	0	0	0	0	0	0	0	0	0
778	778	Lombok Timur	5	1.47216842	2	1	1	1	1	1	1	2	0	0	1	0	0	0	0	0	0	0	0	0	0	0	0	1	0	0	0	0	0	0	0	0	0	0	0	0	0	0	0	0	0	0	0	0	0
779	779	Lombok Timur	5	1.47216842	3	1	2	2	1	1	1	2	0	1	1	0	0	0	0	0	0	1	0	0	0	0	0	0	0	0	0	0	0	0	0	0	0	0	0	0	0	0	0	0	0	0	0	0	0
780	780	Lombok Timur	5	1.47216842	2	1	1	1	1	1	1	1	1	0	0	0	0	0	0	0	0	1	0	0	0	1	1	1	1	0	0	1	0	0	0	0	0	1	0	0	1	1	0	1	1	0	0	0	1
781	781	Lombok Timur	5	1.47216842	2	1	1	1	1	1	1	2	0	0	0	0	0	1	0	0	0	0	0	0	0	0	0	1	0	0	0	0	0	0	0	0	0	0	0	0	0	0	0	0	0	0	0	0	0
782	782	Lombok Timur	5	1.47216842	2	2	1	2	2	2	2	1	0	0	0	0	0	1	0	0	0	1	0	0	0	0	0	0	0	0	0	0	0	0	0	0	0	0	0	0	0	0	0	0	0	0	0	0	0
783	783	Lombok Timur	5	1.47216842	2	1	1	2	1	2	1	2	0	1	1	0	0	1	0	1	0	0	0	0	0	1	1	1	1	1	0	1	0	0	0	0	0	0	0	0	1	0	0	0	0	0	0	0	1
784	784	Lombok Timur	5	1.47216842	2	1	2	2	2	2	1	2	0	0	1	0	0	0	0	0	0	0	0	0	0	0	0	1	0	0	0	0	0	0	0	0	0	0	0	0	0	0	0	0	0	0	0	0	0
785	785	Lombok Timur	5	1.47216842	2	1	1	2	1	1	1	2	0	1	1	0	0	1	0	0	0	1	0	0	0	1	1	1	0	0	0	0	0	0	0	0	1	1	0	0	0	1	0	0	1	0	1	0	1
786	786	Lombok Timur	5	1.47216842	2	1	1	1	1	1	1	2	0	0	1	0	0	0	0	0	0	0	0	0	0	1	0	0	0	0	0	0	0	0	0	0	0	0	0	0	1	1	0	0	1	0	0	0	1
787	787	Lombok Timur	5	1.47216842	2	1	1	1	2	2	1	2	0	0	1	0	0	0	0	0	0	0	0	0	0	0	0	1	0	0	0	0	0	0	0	0	0	1	0	0	0	0	0	0	0	0	0	0	0
788	788	Lombok Timur	5	1.47216842	4	1	1	2	1	1	1	2	0	1	1	0	0	1	1	0	0	1	0	0	0	0	0	0	1	0	0	0	0	0	0	0	0	1	0	0	1	1	0	0	1	0	0	1	1
789	789	Lombok Timur	5	1.47216842	3	2	2	2	2	2	1	1	0	1	1	0	0	1	0	0	0	1	0	0	0	1	0	0	0	0	0	0	0	0	0	0	0	0	0	0	0	0	0	0	1	0	0	0	1
790	790	Lombok Timur	5	1.47216842	2	1	1	1	1	1	1	2	0	0	0	0	0	1	0	0	0	1	0	0	0	0	0	1	0	0	0	0	0	0	0	0	0	0	0	0	0	0	0	0	0	0	0	0	0
791	791	Lombok Timur	5	1.47216842	2	2	1	1	1	1	3	2	1	0	1	0	0	1	1	0	0	0	0	0	0	0	1	0	0	0	0	0	0	0	0	0	0	0	0	0	0	0	0	0	0	0	0	0	0
792	792	Lombok Timur	5	1.47216842	3	1	1	1	1	1	1	2	1	1	1	0	0	1	1	0	0	1	0	0	0	1	1	1	1	0	0	1	0	0	0	0	0	0	0	0	0	1	0	1	1	0	0	0	0
793	793	Lombok Timur	5	1.47216842	2	1	1	1	1	1	1	1	0	0	0	0	0	1	0	1	0	0	0	0	0	0	0	0	0	0	0	0	0	0	0	0	0	0	0	0	0	0	0	0	0	0	0	0	0
794	794	Lombok Timur	5	1.47216842	2	1	1	1	1	1	1	1	1	0	0	0	0	0	0	0	0	1	0	0	0	0	0	0	0	0	0	0	0	0	0	0	0	0	0	0	0	0	0	0	0	0	0	0	0
795	795	Lombok Timur	5	1.47216842	2	1	1	1	1	1	1	1	0	0	1	0	0	0	0	0	0	1	0	0	0	0	0	0	0	0	0	0	0	0	0	0	0	0	0	0	0	0	0	0	0	0	0	0	0
796	796	Lombok Timur	5	1.47216842	3	2	2	2	1	1	1	1	0	1	1	0	0	1	1	1	0	1	1	0	0	1	0	1	1	0	0	0	0	0	0	0	0	1	0	0	0	1	0	0	1	0	1	0	1
797	797	Lombok Timur	5	1.47216842	2	2	2	3	2	1	2	1	0	0	1	0	0	0	0	0	0	0	0	0	0	1	0	0	0	0	0	0	0	0	0	0	0	0	0	0	0	0	0	0	0	0	0	0	0
798	798	Lombok Timur	5	1.47216842	2	1	1	1	1	1	1	2	0	0	0	0	0	1	0	0	0	1	0	0	0	0	0	0	0	0	0	0	0	0	0	0	0	0	0	0	1	1	0	0	1	0	0	0	0
799	799	Lombok Timur	5	1.47216842	2	1	2	1	1	2	1	2	0	0	1	0	0	0	0	0	0	0	0	0	0	0	0	1	0	0	0	0	0	0	0	0	0	0	0	0	0	0	0	0	0	0	0	0	0
800	800	Lombok Timur	5	1.47216842	2	1	1	1	1	1	1	2	0	1	0	0	0	0	0	0	0	1	0	0	0	0	0	1	0	0	0	0	0	0	0	0	0	0	0	0	0	0	0	0	0	0	0	0	1
801	801	Lombok Timur	5	1.47216842	2	2	2	2	1	1	1	2	0	1	0	0	0	1	0	0	0	1	0	0	0	0	0	1	0	0	0	0	0	0	0	0	0	0	0	0	0	0	0	0	1	0	0	0	0
802	802	Lombok Timur	5	1.47216842	2	1	1	1	1	2	1	2	0	0	0	0	0	1	0	0	0	0	0	0	0	1	0	0	0	0	0	0	0	0	0	0	0	0	0	0	0	0	0	0	0	0	0	0	0
803	803	Lombok Timur	5	1.47216842	3	1	1	2	1	1	1	2	0	0	0	0	0	1	0	0	0	1	0	0	0	1	0	0	0	0	0	0	0	0	0	0	0	0	0	0	0	0	0	0	1	0	0	0	0
804	804	Lombok Timur	5	1.47216842	2	2	1	2	1	1	1	1	0	1	1	0	0	1	1	0	0	1	0	0	0	1	1	1	0	0	0	0	0	0	0	0	0	0	0	0	0	0	1	0	1	0	1	0	0
805	805	Lombok Timur	5	1.47216842	3	2	1	2	1	1	1	2	0	1	1	0	0	1	0	0	0	1	1	0	0	1	0	0	1	0	0	0	0	0	0	0	0	0	0	0	0	1	0	0	1	0	0	1	0
806	806	Lombok Timur	5	1.47216842	3	2	2	2	1	2	2	1	0	0	1	0	0	0	0	0	0	0	0	0	0	0	0	0	0	0	0	0	0	0	0	0	0	0	0	1	0	1	0	0	1	0	0	0	0
807	807	Lombok Timur	5	1.47216842	2	1	1	1	2	1	1	2	0	1	0	0	0	1	0	0	0	0	0	0	0	0	0	0	0	0	0	0	0	0	0	0	0	0	0	0	0	1	0	0	1	0	0	0	0
808	808	Lombok Timur	5	1.47216842	2	1	1	2	1	1	1	1	0	0	0	1	0	0	0	0	0	1	0	0	0	0	0	0	0	0	0	0	0	0	0	0	0	0	0	0	0	0	0	0	0	0	0	0	0
809	809	Lombok Timur	5	1.47216842	2	1	1	1	1	2	1	2	0	1	0	0	0	1	0	0	0	0	0	0	0	0	0	0	0	0	0	0	0	0	0	0	0	0	0	0	0	1	0	0	0	0	0	1	0
810	810	Lombok Timur	5	1.47216842	3	1	1	1	1	2	1	2	0	1	1	0	0	1	0	0	0	0	0	0	0	0	0	1	0	1	0	0	0	0	0	0	0	0	0	0	0	1	0	0	1	0	0	0	0
811	811	Lombok Timur	5	1.47216842	2	3	1	2	1	1	1	1	0	0	0	0	0	1	0	0	0	1	0	0	0	0	0	1	0	0	0	0	0	0	0	0	0	0	0	0	0	0	0	0	0	0	0	0	0
812	812	Lombok Timur	5	1.47216842	3	2	2	2	1	1	1	2	1	1	1	0	0	1	1	0	0	1	0	0	0	0	0	0	0	0	0	0	0	0	1	0	0	0	0	0	1	1	0	0	0	0	0	0	0
813	813	Lombok Timur	5	1.47216842	2	2	2	1	1	1	2	1	0	0	1	0	0	0	0	0	0	1	0	0	1	0	0	1	0	0	0	0	0	0	0	0	0	0	0	0	0	0	0	0	1	0	0	0	0
814	814	Lombok Timur	5	1.47216842	5	2	2	2	1	1	1	1	0	1	1	0	0	0	0	0	0	1	0	0	0	0	0	0	0	0	0	0	0	0	1	0	0	0	0	0	1	1	0	0	1	0	1	0	0
815	815	Lombok Timur	5	1.47216842	4	2	1	2	1	1	1	2	1	1	1	0	0	0	0	0	0	1	0	0	1	0	0	1	0	0	0	0	0	0	0	0	0	0	0	0	0	0	0	0	1	0	0	0	1
816	816	Lombok Timur	5	1.47216842	5	2	1	2	1	1	1	2	0	1	1	0	0	1	0	0	0	1	0	0	0	1	1	1	1	1	0	1	0	0	0	0	0	0	0	0	0	0	0	0	1	0	0	0	1
817	817	Lombok Timur	5	1.47216842	4	2	2	2	1	1	1	2	0	1	1	0	0	1	1	0	0	1	1	0	0	1	1	1	1	0	0	1	0	0	0	0	0	1	0	0	1	1	0	1	1	0	0	0	0
818	818	Lombok Timur	5	1.47216842	3	1	1	1	1	2	1	2	0	1	1	0	0	1	0	0	0	0	0	0	0	1	0	1	0	0	0	0	0	0	0	0	0	0	0	0	0	1	0	0	1	1	0	1	1
819	819	Lombok Timur	5	1.47216842	2	2	2	2	2	1	1	1	0	1	1	0	0	1	0	0	0	1	0	0	0	1	0	0	0	0	0	0	0	0	0	0	0	0	0	0	0	0	0	0	0	0	0	0	1
820	820	Lombok Timur	5	1.47216842	2	1	1	1	1	1	1	2	0	0	0	0	0	1	0	0	0	0	0	0	0	1	0	0	0	0	0	0	0	0	0	0	0	0	0	0	0	0	0	0	0	0	0	0	0
821	821	Lombok Timur	5	1.47216842	3	1	1	1	1	1	1	1	1	0	1	0	0	0	1	0	0	1	0	0	0	0	0	1	0	0	0	0	0	0	0	0	0	0	0	0	0	0	0	0	1	0	0	0	1
822	822	Lombok Timur	5	1.47216842	2	1	1	1	2	2	1	2	0	0	1	0	0	0	0	0	0	0	1	0	0	0	1	1	0	0	0	0	0	0	0	0	0	0	0	0	0	1	0	0	0	0	0	0	0
823	823	Lombok Timur	5	1.47216842	1	1	3	3	1	3	3	2	0	0	1	0	0	1	1	0	0	0	0	0	0	1	1	0	0	0	0	0	0	0	0	0	0	0	0	0	0	0	0	0	0	0	0	0	0
824	824	Lombok Timur	5	1.47216842	1	3	3	3	1	3	3	2	1	0	1	0	0	1	0	0	0	0	0	0	0	0	0	0	0	0	0	0	0	0	0	0	0	0	0	0	0	0	0	0	0	0	0	0	0
825	825	Lombok Timur	5	1.47216842	1	1	1	1	1	1	1	2	0	0	1	0	0	1	0	0	0	0	0	0	0	1	1	0	1	0	0	1	0	0	0	0	0	1	0	0	0	0	0	0	0	0	0	0	0
826	826	Lombok Timur	5	1.47216842	2	1	1	2	1	1	1	2	0	0	1	0	0	1	0	0	0	0	0	0	0	0	0	0	1	0	0	0	0	0	0	0	0	0	0	0	0	1	0	0	0	0	0	0	0
827	827	Lombok Timur	5	1.47216842	2	1	1	1	1	1	1	1	0	0	1	0	0	0	0	0	0	0	0	0	0	0	1	0	0	0	0	0	0	0	0	0	0	0	0	0	0	0	0	0	0	0	0	0	0
828	828	Lombok Timur	5	1.47216842	3	1	1	1	1	1	2	2	1	1	1	0	0	1	1	0	0	1	0	0	0	1	0	1	0	1	0	1	0	0	0	0	0	0	0	0	1	1	0	0	0	0	0	0	1
829	829	Lombok Timur	5	1.47216842	3	1	1	1	1	1	1	2	1	1	1	0	0	1	0	0	0	1	0	0	0	1	0	1	1	0	0	0	0	0	0	0	0	0	0	0	0	0	0	0	1	0	0	0	1
830	830	Lombok Timur	5	1.47216842	3	1	1	1	1	1	1	1	0	1	0	0	0	0	0	0	0	1	0	0	0	0	0	0	0	0	0	0	0	0	0	0	0	0	0	0	0	0	0	0	0	0	0	0	0
831	831	Lombok Timur	5	1.47216842	2	2	1	2	1	2	2	2	0	1	1	0	0	1	0	0	0	1	0	0	0	0	0	1	0	0	0	0	0	0	0	0	0	1	0	0	0	1	0	0	1	0	0	0	0
832	832	Lombok Timur	5	1.47216842	4	1	1	2	1	1	1	2	0	1	1	0	1	1	0	0	0	1	0	0	0	1	1	0	1	0	1	1	0	1	0	0	0	1	0	1	1	1	0	0	1	0	1	0	0
833	833	Lombok Timur	5	1.47216842	2	1	1	2	1	2	1	2	0	0	1	0	0	1	0	0	0	1	0	0	0	1	0	1	0	0	0	0	0	0	0	0	0	1	0	0	0	0	0	0	1	0	0	0	1
834	834	Lombok Timur	5	1.47216842	2	2	2	2	1	2	1	1	1	1	1	0	0	1	0	0	0	0	0	0	0	1	1	1	0	0	0	1	0	0	0	0	0	0	0	0	0	1	0	0	0	0	0	0	0
835	835	Lombok Timur	5	1.47216842	2	2	1	2	1	2	2	1	0	1	1	0	0	1	0	0	0	1	0	0	0	0	0	1	0	0	0	0	0	0	0	0	0	1	0	0	0	1	0	0	1	0	0	0	0
836	836	Lombok Timur	5	1.47216842	3	2	2	2	1	1	1	1	0	0	1	0	0	1	1	0	0	0	0	0	0	1	0	1	1	0	0	0	0	0	0	0	0	0	0	0	0	1	0	0	1	0	0	0	1
837	837	Lombok Timur	5	1.47216842	2	1	1	2	1	2	2	2	0	0	0	0	0	1	0	0	0	0	0	0	0	0	0	1	0	0	0	0	0	0	0	0	0	0	0	0	0	1	0	0	0	0	0	0	0
838	838	Lombok Timur	5	1.47216842	2	2	1	1	1	1	1	2	0	0	0	0	0	1	0	1	0	0	0	0	0	0	0	0	0	0	0	0	0	0	0	0	0	0	0	0	0	0	0	0	0	0	0	0	0
839	839	Lombok Timur	5	1.47216842	4	2	1	1	1	1	1	1	1	1	1	0	0	1	1	1	1	1	1	0	1	1	1	1	0	1	0	1	0	1	1	1	1	1	1	0	1	1	1	1	1	1	1	1	1
840	840	Lombok Timur	5	1.47216842	3	1	1	2	1	1	1	2	0	1	0	0	0	1	0	1	0	1	1	0	0	0	0	1	0	0	0	0	0	0	1	0	0	0	0	0	0	1	0	0	0	0	0	0	0
841	841	Lombok Timur	5	1.47216842	2	1	1	2	1	1	1	2	0	1	1	0	0	1	0	0	0	1	0	0	0	0	0	1	0	0	0	0	0	0	0	0	0	0	0	0	0	0	0	0	0	0	0	0	1
842	842	Lombok Timur	5	1.47216842	2	1	1	1	1	2	2	2	0	0	0	0	0	1	0	0	0	0	0	0	0	0	0	1	0	0	0	0	0	0	0	0	0	0	0	0	0	0	0	0	0	0	0	0	1
843	843	Lombok Timur	5	1.47216842	3	2	1	2	1	1	1	2	1	1	0	0	0	1	0	0	0	1	0	0	1	1	0	1	0	0	0	0	0	0	1	1	1	0	0	0	1	1	0	1	1	1	1	1	1
844	844	Lombok Timur	5	1.47216842	5	1	1	1	1	1	1	2	0	1	0	0	0	1	0	0	1	1	0	0	1	1	0	1	0	0	0	0	0	0	0	0	0	0	0	0	0	1	0	0	1	0	0	0	1
845	845	Lombok Timur	5	1.47216842	2	1	1	1	1	1	1	2	1	0	0	0	0	0	0	0	0	0	0	0	0	0	1	0	0	0	0	0	0	0	0	0	0	0	0	0	0	0	0	0	0	0	0	0	0
846	846	Lombok Timur	5	1.47216842	2	2	2	2	1	1	1	2	0	1	1	0	0	0	1	0	0	1	0	0	0	1	0	0	0	0	0	0	0	0	0	0	0	0	0	0	0	1	0	0	1	0	0	0	0
847	847	Lombok Timur	5	1.47216842	2	1	1	1	1	1	1	2	0	1	0	0	0	0	0	0	0	0	0	0	0	0	1	1	0	0	0	0	0	0	0	0	0	0	0	0	0	0	0	0	0	0	0	1	0
848	848	Lombok Timur	5	1.47216842	3	1	1	2	1	1	1	2	0	0	0	0	0	1	0	0	0	0	0	0	0	0	0	1	0	0	0	0	0	0	0	0	0	0	0	0	0	0	0	0	0	0	0	0	0
849	849	Lombok Timur	5	1.47216842	2	1	1	2	1	1	1	2	0	1	1	0	0	1	0	0	0	1	0	0	0	1	1	0	0	0	1	0	0	0	0	0	0	0	0	0	0	0	0	0	0	0	0	0	0
850	850	Lombok Timur	5	1.47216842	2	1	1	1	1	1	1	2	0	0	0	0	0	1	0	0	0	0	0	0	0	1	1	1	0	0	0	0	0	0	0	0	0	0	0	0	0	0	0	0	0	0	0	0	0
851	851	Lombok Timur	5	1.47216842	2	1	1	1	1	1	1	2	0	1	0	0	0	0	0	0	0	0	0	0	0	0	1	0	0	0	0	0	0	0	0	0	0	0	0	0	0	0	0	0	0	0	0	0	0
852	852	Lombok Timur	5	1.47216842	2	1	1	1	1	2	1	2	0	0	1	0	0	1	0	0	0	0	0	0	0	1	1	1	1	1	0	0	0	0	0	0	0	0	0	0	0	0	0	0	0	0	0	0	1
853	853	Lombok Timur	5	1.47216842	3	1	1	2	1	1	1	2	1	0	0	0	0	0	1	0	0	1	0	0	0	1	1	1	0	0	0	0	0	0	0	0	0	0	0	0	0	0	0	0	0	0	0	0	0
854	854	Lombok Timur	5	1.47216842	2	1	1	1	1	1	1	2	0	1	0	0	0	0	0	0	0	1	0	0	0	0	0	0	0	0	0	0	0	0	0	0	0	0	0	0	0	0	0	0	0	0	0	0	0
855	855	Lombok Timur	5	1.47216842	3	1	2	2	2	1	1	2	0	0	1	0	0	0	0	0	0	1	0	0	0	0	0	0	0	0	0	0	0	0	0	0	0	0	0	0	0	0	0	0	0	0	0	0	0
856	856	Lombok Timur	5	1.47216842	2	1	1	2	1	1	1	2	0	0	0	0	0	1	0	0	0	0	0	0	0	0	0	1	0	0	0	0	0	0	0	0	0	0	0	0	0	0	0	0	0	0	0	0	0
857	857	Lombok Timur	5	1.47216842	2	1	1	2	1	1	1	2	0	0	0	0	0	1	0	0	0	1	0	0	0	0	0	0	0	0	0	0	0	0	0	0	0	0	0	0	0	0	0	0	0	0	0	0	0
858	858	Lombok Timur	5	1.47216842	4	2	1	2	1	1	1	2	0	1	0	0	0	0	0	0	0	1	0	0	1	1	0	1	0	0	0	0	0	0	0	0	0	1	1	0	0	0	0	0	1	0	0	0	0
859	859	Lombok Timur	5	1.47216842	3	2	1	2	1	1	1	2	0	1	0	0	0	0	0	0	0	0	0	0	0	1	0	0	0	0	0	0	0	0	0	0	0	0	0	0	0	0	0	0	0	0	0	0	0
860	860	Lombok Timur	5	1.47216842	3	1	1	1	1	1	1	1	0	0	1	0	0	1	0	0	0	1	0	0	0	0	1	0	0	0	0	0	0	0	0	0	0	0	0	0	0	0	0	0	0	0	0	0	1
861	861	Lombok Timur	5	1.47216842	3	1	1	1	1	1	1	1	0	0	1	0	0	1	0	0	0	1	0	0	0	0	1	0	0	0	0	0	0	0	0	0	0	0	0	0	0	0	0	0	0	0	0	0	1
862	862	Lombok Timur	5	1.47216842	2	1	1	2	1	1	1	1	0	1	0	0	0	0	0	0	0	0	0	0	0	0	0	1	0	0	0	0	0	0	0	0	0	0	0	0	0	1	0	0	1	0	0	0	1
863	863	Lombok Timur	5	1.47216842	4	1	1	2	1	1	1	2	0	1	0	0	0	1	0	0	0	1	0	0	0	0	1	0	1	0	0	0	0	0	0	0	0	0	1	0	0	0	0	0	0	0	0	0	0
864	864	Lombok Timur	5	1.47216842	3	2	2	2	1	1	1	2	1	1	0	0	0	1	0	0	0	1	0	0	0	1	0	1	1	0	0	0	0	0	0	0	0	0	0	0	1	1	0	0	1	0	0	0	1
865	865	Lombok Timur	5	1.47216842	5	1	1	1	1	1	1	1	1	0	1	0	0	1	0	0	0	1	0	0	0	1	0	1	0	0	0	0	0	0	0	0	0	0	0	0	0	0	0	0	0	0	0	0	0
866	866	Lombok Timur	5	1.47216842	3	2	2	2	1	1	1	2	0	1	0	0	0	1	0	0	0	1	0	0	0	0	0	1	0	0	0	0	0	0	0	0	0	0	0	0	0	1	0	1	1	0	0	1	1
867	867	Lombok Timur	5	1.47216842	4	2	1	2	1	1	1	2	1	1	1	0	0	1	1	0	0	1	0	0	1	1	0	1	1	0	0	0	0	0	0	1	0	1	0	0	1	1	0	1	1	1	0	0	1
868	868	Lombok Timur	5	1.47216842	2	2	2	2	1	1	1	2	0	0	0	0	0	1	0	0	0	0	0	0	0	0	0	1	1	0	0	0	0	0	1	0	0	1	0	0	0	0	0	0	0	0	1	0	1
869	869	Lombok Timur	5	1.47216842	3	1	1	2	1	2	1	2	0	0	0	0	0	1	0	0	0	0	0	0	0	0	0	0	0	0	0	0	0	0	0	0	0	1	0	0	0	0	0	0	0	0	0	0	0
870	870	Lombok Timur	5	1.47216842	2	1	1	2	1	1	1	2	1	1	1	0	0	0	0	0	0	0	0	0	0	0	1	1	0	0	0	0	0	0	0	0	0	0	0	0	0	1	0	0	1	0	0	0	0
871	871	Lombok Timur	5	1.47216842	4	1	1	2	1	1	1	2	0	1	1	0	0	1	0	0	0	1	0	0	0	0	0	1	0	0	0	0	0	0	0	0	0	1	0	0	0	0	0	0	1	1	0	0	1
872	872	Lombok Timur	5	1.47216842	3	1	1	1	1	1	1	2	0	0	0	0	0	1	0	0	0	0	0	0	0	0	0	0	0	0	0	0	0	0	0	0	0	0	0	0	0	0	0	0	0	0	0	0	1
873	873	Lombok Timur	5	1.47216842	3	2	2	2	1	1	1	1	0	1	1	0	0	1	0	0	0	1	0	0	0	0	0	0	0	0	0	0	0	0	1	0	1	1	0	0	0	1	0	0	1	0	1	0	0
874	874	Lombok Timur	5	1.47216842	2	1	2	2	1	1	1	2	0	1	1	0	0	1	1	0	0	1	1	0	0	1	0	1	0	0	0	0	0	0	0	0	0	0	0	0	0	1	0	0	1	0	0	0	0
875	875	Lombok Timur	5	1.47216842	3	1	1	2	1	1	1	2	0	1	1	0	0	1	0	0	0	1	0	0	0	0	1	1	0	0	0	0	0	0	0	0	0	0	0	0	0	0	0	0	0	0	0	0	1
876	876	Lombok Timur	5	1.47216842	2	1	1	1	1	1	1	2	1	0	0	0	0	0	0	1	0	0	0	0	0	0	0	0	0	0	0	0	0	0	0	0	0	0	0	0	0	0	0	0	0	0	0	0	0
877	877	Lombok Timur	5	1.47216842	2	1	1	1	1	1	1	2	0	0	0	0	0	1	0	0	0	0	0	0	0	0	1	0	1	0	0	0	0	0	0	0	0	0	0	0	0	0	0	0	0	0	1	0	1
878	878	Lombok Timur	5	1.47216842	2	1	1	1	1	1	1	1	1	0	0	0	0	0	0	0	0	1	0	0	0	0	0	0	0	0	0	0	0	0	0	0	0	0	0	0	0	0	0	0	0	0	0	0	0
879	879	Lombok Timur	5	1.47216842	2	2	2	2	1	1	1	1	0	1	0	0	0	0	0	0	0	1	0	0	0	0	0	0	0	0	0	0	0	0	0	0	0	0	0	0	0	1	0	0	1	0	0	0	1
880	880	Lombok Timur	5	1.47216842	3	2	1	2	2	1	1	2	0	1	1	0	0	1	0	0	0	1	1	0	0	1	0	1	0	0	0	0	0	0	0	0	0	1	0	0	0	1	0	0	0	0	0	0	1
881	881	Lombok Timur	5	1.47216842	3	2	2	2	1	1	1	2	0	1	0	0	0	1	0	0	0	1	0	0	0	0	0	1	0	0	0	0	0	0	0	0	0	0	0	0	0	0	0	0	0	0	0	0	0
882	882	Lombok Timur	5	1.47216842	5	2	1	2	1	1	1	1	0	1	0	0	0	1	0	0	0	1	0	0	0	0	0	0	0	0	0	0	0	0	0	0	0	0	0	0	0	1	0	0	0	0	0	0	0
883	883	Lombok Timur	5	1.47216842	2	1	1	1	1	1	1	1	1	0	0	0	0	0	0	0	0	0	0	0	0	0	0	0	0	0	0	0	0	0	0	0	0	0	0	1	0	0	0	0	0	0	0	0	0
884	884	Lombok Timur	5	1.47216842	2	1	1	1	1	2	2	2	0	0	1	0	0	0	0	0	0	0	0	0	0	0	0	0	0	0	0	0	0	0	0	0	0	0	0	0	0	0	0	0	0	0	0	0	1
885	885	Lombok Timur	5	1.47216842	5	1	1	2	1	1	1	2	0	0	1	0	0	0	0	0	0	1	0	0	0	0	0	0	0	0	0	0	0	0	0	0	0	0	0	0	0	1	0	0	1	0	0	0	0
886	886	Lombok Timur	5	1.47216842	1	3	2	2	1	1	1	1	0	1	0	0	0	0	0	0	0	0	0	0	0	0	0	0	0	0	0	0	0	0	0	0	0	0	0	0	0	0	0	0	0	0	0	0	1
887	887	Lombok Timur	5	1.47216842	3	2	1	2	1	1	1	1	1	1	1	0	0	1	1	0	0	1	0	0	0	1	0	1	1	0	0	0	0	0	0	0	0	1	1	0	0	1	0	0	0	0	0	0	1
888	888	Lombok Timur	5	1.47216842	2	1	1	1	1	1	1	2	0	0	0	0	0	1	0	0	0	0	0	0	0	0	0	0	0	0	0	0	0	0	0	0	0	0	0	0	0	0	0	0	1	0	0	0	0
889	889	Lombok Timur	5	1.47216842	2	2	2	2	1	1	1	2	0	0	1	0	0	0	0	0	0	1	0	0	0	0	0	0	0	0	0	0	0	0	0	0	0	0	0	0	0	0	0	0	0	0	0	0	0
890	890	Lombok Timur	5	1.47216842	3	1	1	1	2	2	1	1	0	0	1	0	0	0	0	0	0	0	0	0	0	0	1	0	0	0	0	0	0	0	0	0	0	0	0	0	0	0	0	0	0	0	0	0	0
891	891	Lombok Timur	5	1.47216842	1	1	1	1	2	1	1	2	0	0	1	0	0	1	0	0	0	1	0	0	0	0	0	1	0	0	0	0	0	0	0	0	0	0	0	0	0	1	0	0	1	0	0	0	0
892	892	Lombok Timur	5	1.47216842	3	1	1	2	1	1	1	1	0	1	0	0	0	1	0	0	0	0	0	0	0	1	0	0	0	0	0	0	0	0	0	0	0	0	0	0	0	0	0	0	0	0	0	0	0
893	893	Lombok Timur	5	1.47216842	5	2	2	2	1	1	1	2	0	1	1	0	0	1	0	0	0	1	0	0	0	0	1	1	0	0	0	0	0	0	0	0	0	0	0	0	0	0	0	0	1	0	0	1	0
894	894	Lombok Timur	5	1.47216842	4	2	1	2	1	1	1	1	0	0	1	0	0	0	0	0	0	0	0	0	0	0	0	0	0	0	0	0	0	0	0	0	0	0	0	1	0	0	0	0	0	0	0	0	0
895	895	Lombok Timur	5	1.47216842	2	1	1	2	1	1	1	1	0	1	0	0	0	0	0	0	0	1	1	0	0	0	0	0	0	0	0	0	0	0	0	0	0	0	0	0	0	0	0	0	0	0	0	0	0
896	896	Lombok Timur	5	1.47216842	5	1	1	2	1	1	1	1	1	1	1	0	1	1	1	1	1	1	1	1	1	1	1	1	1	1	1	1	1	1	1	1	1	1	1	1	1	1	1	1	1	1	1	1	1
897	897	Lombok Timur	5	1.47216842	2	1	1	1	1	1	1	1	0	1	0	0	0	1	0	0	0	0	0	0	0	0	0	1	0	0	0	0	0	0	0	0	0	0	0	0	0	0	0	0	0	0	0	0	1
898	898	Lombok Timur	5	1.47216842	2	1	2	1	1	1	2	2	1	0	0	1	1	0	1	1	0	1	1	0	1	0	0	1	0	0	0	0	0	0	0	0	1	0	0	0	1	1	0	1	1	0	0	1	0
899	899	Lombok Timur	5	1.47216842	5	1	1	2	1	1	1	2	1	0	1	1	1	1	1	0	0	0	0	0	0	0	0	0	0	0	0	0	0	0	0	0	0	0	0	0	0	0	0	0	1	0	0	0	0
900	900	Lombok Timur	5	1.47216842	3	1	1	1	1	1	1	2	0	0	0	0	0	1	0	0	0	0	0	0	0	0	0	0	0	0	0	0	0	0	0	0	0	0	0	0	0	0	0	0	0	0	0	0	1
901	901	Lombok Timur	5	1.47216842	2	2	1	2	1	1	1	2	0	1	0	0	0	1	0	0	0	1	0	0	0	1	1	1	0	0	0	0	0	0	0	0	0	0	0	0	1	1	0	1	1	1	0	1	1
902	902	Lombok Timur	5	1.47216842	2	2	1	2	2	1	1	2	1	1	1	0	0	0	0	0	0	0	0	0	0	1	0	0	0	0	0	0	0	0	0	0	0	0	0	0	0	0	0	0	0	0	0	0	0
903	903	Lombok Timur	5	1.47216842	2	1	2	2	1	1	1	1	0	1	1	0	0	1	0	1	0	1	0	0	1	1	1	1	1	0	0	0	0	0	0	1	0	0	0	0	0	1	0	0	1	0	0	0	1
904	904	Lombok Timur	5	1.47216842	2	1	1	1	1	1	1	1	0	0	1	0	0	0	0	0	0	0	0	0	0	1	0	0	0	0	0	0	0	0	0	0	0	0	0	0	0	0	0	0	0	0	0	0	0
905	905	Lombok Timur	5	1.47216842	2	1	1	2	1	1	1	1	0	1	0	0	0	0	0	0	0	1	0	0	0	0	0	1	0	0	0	0	0	0	0	0	0	0	0	0	0	1	0	0	0	0	0	0	0
906	906	Lombok Timur	5	1.47216842	2	1	1	2	1	2	1	2	1	0	0	0	0	1	0	0	0	1	0	0	0	1	0	1	0	0	0	0	0	0	0	0	0	0	0	0	1	1	0	0	1	0	0	0	1
907	907	Lombok Timur	5	1.47216842	3	2	1	1	1	1	1	2	0	1	0	0	0	1	0	0	0	1	0	0	0	0	0	1	0	0	0	0	0	0	0	0	0	0	0	0	0	1	0	0	1	0	0	0	0
908	908	Lombok Timur	5	1.47216842	3	1	1	1	1	1	1	2	0	0	1	0	0	0	0	0	0	1	0	0	0	0	0	0	0	0	0	0	0	0	0	0	0	0	0	0	0	0	0	0	0	0	0	0	0
909	909	Lombok Timur	5	1.47216842	2	1	1	2	1	1	1	2	0	1	0	0	0	0	0	0	0	1	0	0	0	0	0	1	0	0	0	0	0	0	0	0	0	0	0	0	0	1	0	0	0	0	0	0	0
910	910	Lombok Timur	5	1.47216842	4	2	2	2	1	2	2	2	0	1	1	0	0	1	0	0	0	1	0	0	0	1	1	1	0	0	0	0	0	0	1	0	1	1	0	0	0	0	0	0	1	0	0	1	1
911	911	Lombok Timur	5	1.47216842	4	1	2	1	1	1	1	2	0	0	0	0	0	1	0	1	0	1	0	0	1	0	1	1	0	0	0	0	0	0	0	0	0	1	0	0	1	1	1	0	1	1	1	1	0
912	912	Lombok Timur	5	1.47216842	5	1	1	2	1	1	1	2	0	1	0	0	0	1	0	0	0	0	0	0	0	0	0	1	0	0	0	0	0	0	0	0	0	1	0	0	1	0	0	0	1	0	0	0	1
913	913	Lombok Timur	5	1.47216842	2	2	2	2	1	1	1	2	0	1	1	0	0	1	0	0	0	1	0	0	0	1	0	1	0	0	0	0	0	0	0	0	0	0	0	0	0	1	0	0	1	0	0	0	1
914	914	Lombok Timur	5	1.47216842	2	3	1	1	1	2	1	2	0	0	0	0	0	1	0	0	0	0	0	0	0	0	0	1	0	0	0	1	0	0	0	0	0	0	0	0	0	0	0	0	1	0	0	0	1
915	915	Lombok Timur	5	1.47216842	2	1	1	2	1	2	3	2	0	0	0	0	0	1	0	0	0	0	0	0	0	1	0	1	0	0	0	0	0	0	0	0	0	0	0	0	0	0	0	0	1	0	0	0	1
916	916	Lombok Timur	5	1.47216842	2	2	2	2	1	1	1	1	0	0	0	1	0	0	1	0	0	0	0	0	0	1	0	1	1	0	1	1	0	0	1	0	0	1	0	0	0	1	0	1	1	1	0	1	1
917	917	Lombok Utara	3	0.775819968	5	2	1	1	1	1	1	1	0	1	0	0	0	1	1	0	0	1	0	0	0	0	0	1	0	0	0	0	0	0	0	0	0	0	0	0	0	0	0	0	0	0	0	0	1
918	918	Lombok Utara	3	0.775819968	4	1	1	1	1	2	2	2	0	1	0	0	0	1	0	0	0	0	0	0	0	0	0	0	0	0	0	0	0	0	0	0	0	0	0	0	0	0	0	0	0	0	0	0	1
919	919	Lombok Utara	3	0.775819968	2	1	2	2	1	1	1	1	0	0	1	0	0	0	0	0	0	1	0	0	0	0	0	0	0	0	0	0	0	0	0	0	0	0	0	0	0	0	0	0	0	0	0	0	0
920	920	Lombok Utara	3	0.775819968	2	1	1	1	1	1	1	1	0	0	1	0	0	0	0	0	0	1	0	0	0	0	0	0	0	0	0	0	0	0	0	0	0	0	0	0	0	0	0	0	0	0	0	0	0
921	921	Lombok Utara	3	0.775819968	3	2	2	2	1	1	1	1	1	1	1	0	0	1	1	1	0	1	1	0	1	1	0	1	0	0	0	0	0	0	0	1	0	1	1	0	1	1	0	1	1	0	0	1	1
922	922	Lombok Utara	3	0.775819968	3	1	1	2	1	1	1	1	1	1	1	0	0	0	0	1	0	1	1	0	1	1	1	1	0	0	1	0	1	1	1	1	0	0	1	0	0	1	0	0	1	1	1	0	1
923	923	Lombok Utara	3	0.775819968	4	2	2	2	1	1	1	1	1	1	1	0	0	1	0	1	1	1	1	0	1	1	1	1	1	1	1	1	1	1	1	1	1	1	1	1	1	1	1	1	1	1	1	0	1
924	924	Lombok Utara	3	0.775819968	3	1	1	1	1	1	1	1	0	1	1	0	0	1	0	0	0	1	1	0	0	0	0	0	0	0	0	0	0	0	0	0	0	0	1	0	0	0	0	0	0	0	0	0	0
925	925	Lombok Utara	3	0.775819968	2	2	2	2	1	2	1	2	0	1	1	0	0	1	0	0	0	1	0	0	0	0	0	1	0	0	0	0	0	0	0	0	0	0	1	0	0	1	0	0	1	1	0	1	1
926	926	Lombok Utara	3	0.775819968	2	1	1	1	2	2	2	2	0	0	0	0	0	1	1	0	0	1	0	0	0	0	0	0	0	0	0	0	0	0	0	0	0	0	0	0	0	0	0	0	0	0	0	0	1
927	927	Lombok Utara	3	0.775819968	2	1	1	2	1	1	1	2	0	1	0	0	0	0	0	0	0	0	0	0	0	1	0	0	0	0	0	0	0	0	0	0	0	0	0	0	0	0	0	0	0	0	0	0	0
928	928	Lombok Utara	3	0.775819968	3	2	2	2	1	1	1	1	0	1	1	0	0	1	0	0	0	1	0	0	0	0	0	0	0	0	0	0	0	0	0	0	0	0	0	0	0	1	0	0	1	0	0	0	0
929	929	Lombok Utara	3	0.775819968	2	2	2	2	1	2	1	1	0	1	1	0	0	0	0	0	0	0	0	0	0	1	0	1	1	0	0	0	0	0	0	0	0	0	0	0	0	1	0	1	1	0	0	0	1
930	930	Lombok Utara	3	0.775819968	3	1	1	1	1	1	1	2	0	0	1	0	0	0	0	0	0	1	0	0	0	1	0	1	0	0	0	0	0	0	0	0	0	0	1	1	1	1	1	1	1	0	0	0	1
931	931	Lombok Utara	3	0.775819968	3	2	1	2	1	1	1	1	1	1	1	0	0	1	1	1	1	1	1	1	1	1	1	1	1	1	1	1	1	1	1	1	1	0	1	0	0	1	0	0	1	0	1	0	1
932	932	Lombok Utara	3	0.775819968	2	2	2	2	1	1	1	1	0	0	1	0	0	1	0	0	0	1	0	0	0	0	0	0	0	0	0	0	0	0	0	0	0	0	0	0	0	1	0	0	0	0	0	0	0
933	933	Lombok Utara	3	0.775819968	5	2	1	2	1	1	1	2	1	1	1	0	0	1	1	0	0	1	0	0	1	1	0	1	0	0	0	0	0	0	1	0	1	0	1	0	0	1	0	0	1	0	0	0	1
934	934	Lombok Utara	3	0.775819968	3	1	2	1	1	1	1	1	0	1	0	0	0	1	0	0	0	1	0	0	0	1	0	1	0	0	0	0	0	0	0	0	0	0	0	0	0	1	0	0	1	0	0	0	1
935	935	Lombok Utara	3	0.775819968	3	2	2	2	1	1	1	1	0	1	1	0	0	1	1	0	1	1	0	0	0	1	0	1	1	1	1	1	0	1	1	0	1	0	1	0	1	1	1	1	1	1	1	1	1
936	936	Lombok Utara	3	0.775819968	3	2	2	2	1	2	1	1	0	1	0	0	0	1	0	0	0	1	0	0	0	1	0	0	1	0	0	0	0	0	0	0	0	0	0	0	0	0	0	0	1	1	0	0	1
937	937	Lombok Utara	3	0.775819968	2	1	2	1	1	1	1	2	0	0	0	0	0	1	0	0	0	0	0	0	0	1	0	0	0	0	0	0	0	0	0	0	0	0	0	0	0	0	0	0	0	0	0	0	0
938	938	Lombok Utara	3	0.775819968	2	3	1	2	1	1	1	2	0	0	1	0	0	0	0	1	0	0	0	0	0	0	1	1	0	0	0	0	0	0	0	0	0	0	0	0	0	0	0	0	0	0	0	0	0
939	939	Lombok Utara	3	0.775819968	3	1	1	2	1	1	1	1	0	1	1	0	0	1	0	0	0	1	0	0	0	1	0	0	0	0	0	0	0	0	0	0	0	0	0	0	0	1	0	0	1	0	0	0	1
940	940	Lombok Utara	3	0.775819968	3	1	1	1	1	1	1	2	0	1	0	0	0	1	0	0	0	1	0	0	0	1	1	1	1	1	0	1	1	0	1	0	0	1	0	1	1	1	0	1	1	1	1	1	1
941	941	Lombok Utara	3	0.775819968	2	2	1	2	1	2	1	1	0	0	1	0	0	1	1	1	0	1	1	0	0	1	1	1	1	0	0	1	0	0	1	1	0	1	1	0	0	1	1	1	1	0	0	1	1
942	942	Lombok Utara	3	0.775819968	2	2	2	2	1	1	1	2	0	1	1	0	0	1	0	0	0	1	0	0	0	1	1	0	0	0	0	0	0	0	0	0	0	1	0	0	0	1	0	0	1	0	0	1	0
943	943	Lombok Utara	3	0.775819968	2	1	2	2	1	2	2	1	0	1	1	0	0	1	1	1	0	1	0	0	1	1	1	1	1	0	0	0	0	0	0	0	0	0	0	0	0	1	0	0	1	0	0	0	1
944	944	Lombok Utara	3	0.775819968	2	2	1	2	1	1	1	1	1	0	1	0	0	1	1	1	0	1	0	0	0	1	1	1	1	0	0	0	0	0	0	0	0	0	0	0	0	1	1	1	1	0	0	1	1
945	945	Lombok Utara	3	0.775819968	2	1	1	1	1	1	1	1	0	1	0	0	0	0	0	0	0	1	0	0	1	1	0	1	0	0	0	0	0	0	0	0	0	0	0	0	0	0	0	1	1	0	0	0	1
946	946	Lombok Utara	3	0.775819968	2	3	1	3	1	3	2	2	1	0	0	0	0	0	0	0	0	0	0	0	0	1	0	0	0	0	0	0	0	0	0	0	0	0	0	0	0	0	0	0	0	0	0	0	0
947	947	Lombok Utara	3	0.775819968	2	1	1	2	1	1	1	2	0	0	1	0	0	1	0	0	0	1	0	0	0	0	0	0	0	0	0	0	0	0	0	0	0	0	0	0	0	1	0	0	0	0	0	0	1
948	948	Lombok Utara	3	0.775819968	2	1	2	1	1	1	1	2	0	0	1	0	0	1	0	0	0	0	0	0	0	1	0	0	0	0	0	0	0	1	0	0	0	0	0	0	0	0	0	0	0	0	0	0	0
949	949	Lombok Utara	3	0.775819968	2	1	1	2	1	1	1	2	1	1	1	0	0	1	1	0	0	1	1	0	0	1	0	1	0	0	0	0	0	1	0	0	0	0	0	1	0	1	0	0	1	0	0	1	1
950	950	Lombok Utara	3	0.775819968	3	1	3	2	1	1	1	2	0	1	0	0	0	1	0	0	0	0	1	0	0	0	0	1	0	0	0	0	0	0	0	0	0	0	1	0	0	0	0	0	0	0	0	0	1
951	951	Lombok Utara	3	0.775819968	1	1	1	1	1	1	1	1	0	0	0	0	0	1	0	0	0	0	0	0	0	0	0	1	0	0	0	0	0	0	0	0	0	0	0	0	0	0	0	0	0	0	0	0	0
952	952	Lombok Utara	3	0.775819968	1	3	3	3	2	3	3	2	0	0	0	0	0	1	0	0	0	0	0	0	0	1	0	0	0	0	0	0	0	0	0	0	0	0	0	0	0	0	0	0	0	0	0	0	0
953	953	Lombok Utara	3	0.775819968	2	2	2	2	1	1	1	2	0	1	1	0	0	0	0	0	0	1	0	0	0	1	1	1	1	0	0	0	0	0	0	0	0	0	0	0	0	0	0	0	0	0	0	1	1
954	954	Lombok Utara	3	0.775819968	2	2	2	2	1	2	2	2	0	1	0	0	0	0	0	0	0	1	0	0	0	0	0	0	0	0	0	0	0	0	0	0	0	0	0	0	0	0	0	0	0	0	0	0	0
955	955	Lombok Utara	3	0.775819968	2	1	1	2	1	1	1	2	0	0	1	0	0	0	0	0	0	1	0	0	0	0	0	0	0	0	0	0	0	0	0	0	0	0	0	0	0	0	0	0	0	0	0	0	0
956	956	Lombok Utara	3	0.775819968	2	1	1	1	2	1	1	1	0	1	0	0	0	0	0	0	0	1	0	0	0	0	0	0	0	0	0	0	0	0	0	0	0	0	0	0	0	0	0	0	0	0	0	0	0
957	957	Lombok Utara	3	0.775819968	2	2	2	2	1	1	1	1	0	0	1	0	0	0	0	0	0	0	0	0	0	1	0	0	0	0	0	0	0	0	0	0	0	0	0	0	0	0	0	0	0	0	0	0	0
958	958	Lombok Utara	3	0.775819968	3	2	1	2	1	2	2	2	1	1	1	0	0	1	1	1	0	1	0	0	0	1	0	1	0	0	0	0	0	0	0	0	0	0	0	0	1	1	0	0	1	1	1	0	1
959	959	Lombok Utara	3	0.775819968	2	1	2	2	1	1	1	2	0	1	1	0	0	1	0	0	0	1	1	1	0	1	1	1	1	0	0	0	0	1	0	0	0	1	0	0	1	1	0	0	1	1	0	0	0
960	960	Lombok Utara	3	0.775819968	4	2	2	2	1	3	1	1	0	0	0	0	0	1	0	0	0	0	0	0	0	0	0	1	0	0	0	0	0	0	0	0	0	0	0	0	0	0	0	0	0	0	0	0	0
961	961	Lombok Utara	3	0.775819968	2	1	2	3	1	1	1	1	0	0	1	0	0	1	1	0	0	0	0	0	0	1	0	1	0	0	0	0	0	0	0	0	0	0	0	0	0	1	0	0	1	0	0	0	1
962	962	Lombok Utara	3	0.775819968	1	1	1	1	1	1	1	2	0	0	0	0	0	1	0	0	0	0	0	0	0	0	0	1	0	0	0	0	0	0	0	0	0	0	0	0	0	0	0	0	0	0	0	0	0
963	963	Lombok Utara	3	0.775819968	3	2	2	2	1	1	1	1	0	0	1	0	0	1	0	0	0	0	0	0	0	0	0	0	0	0	0	0	0	0	0	0	0	0	0	0	0	0	0	0	1	0	0	0	1
964	964	Lombok Utara	3	0.775819968	5	1	2	2	1	1	1	2	0	1	1	0	0	1	0	0	0	1	0	0	0	1	0	1	0	0	0	0	0	0	0	1	0	0	0	0	0	1	0	0	1	1	1	1	1
965	965	Lombok Utara	3	0.775819968	3	2	1	2	1	1	1	1	0	1	1	0	0	1	0	0	1	1	0	0	1	1	1	1	0	0	0	0	0	0	0	1	0	0	1	0	1	1	1	1	1	1	0	0	1
966	966	Lombok Utara	3	0.775819968	2	2	2	2	1	1	1	1	1	1	0	0	1	1	1	0	0	0	0	0	0	1	0	1	0	0	0	0	0	0	0	0	0	0	0	0	0	0	0	0	1	0	0	0	1
967	967	Lombok Utara	3	0.775819968	2	1	1	1	1	1	1	2	0	0	1	0	0	1	0	0	0	1	0	0	0	0	0	1	0	0	0	0	0	0	0	0	0	0	0	0	0	0	0	0	1	0	0	0	1
968	968	Lombok Utara	3	0.775819968	3	2	2	2	1	1	1	2	0	1	1	0	0	1	1	1	0	1	0	0	1	1	0	1	0	0	0	0	0	0	0	0	0	0	0	0	0	1	0	1	1	0	0	0	1
969	969	Lombok Utara	3	0.775819968	3	2	2	2	1	1	1	1	0	0	1	0	0	0	0	0	0	0	0	0	0	0	1	0	0	0	0	0	0	0	0	0	0	0	0	0	0	1	0	0	1	0	0	0	0
970	970	Lombok Utara	3	0.775819968	2	1	1	1	1	1	1	1	0	0	1	0	0	0	0	0	0	0	0	0	0	0	0	0	1	0	0	0	0	0	0	0	0	0	0	0	0	0	0	0	0	0	0	0	0
971	971	Lombok Utara	3	0.775819968	2	1	1	1	1	1	1	2	0	0	0	0	0	1	0	0	0	1	0	0	0	0	0	0	0	0	0	0	0	0	1	0	0	0	0	0	0	0	0	0	0	0	0	0	0
972	972	Lombok Utara	3	0.775819968	5	2	1	2	1	1	1	2	0	0	0	0	0	1	0	0	0	0	0	0	0	0	0	0	0	0	0	0	0	0	0	0	0	0	0	0	0	0	0	0	0	0	0	0	1
973	973	Lombok Utara	3	0.775819968	2	1	1	1	1	1	1	1	1	0	0	0	0	0	0	0	0	1	0	0	0	0	0	0	0	0	0	0	0	0	0	0	0	0	0	0	0	0	0	0	0	0	0	0	0
974	974	Lombok Utara	3	0.775819968	3	1	1	1	1	2	1	2	0	1	1	0	0	1	0	0	1	1	0	0	1	1	1	1	1	1	0	1	0	0	0	0	0	1	0	0	1	1	1	1	1	1	1	0	1
975	975	Lombok Utara	3	0.775819968	2	2	2	2	1	1	1	1	0	1	1	0	0	1	1	0	0	1	0	0	0	0	0	1	0	0	0	0	0	0	0	0	0	0	0	0	0	1	0	1	1	0	0	0	1
976	976	Lombok Utara	3	0.775819968	4	1	2	2	1	1	1	2	0	1	1	0	0	1	0	0	0	0	0	0	0	0	0	1	0	0	0	0	0	0	0	0	0	0	0	0	0	0	0	0	1	0	0	0	1
977	977	Lombok Utara	3	0.775819968	2	1	1	1	1	1	1	2	0	0	1	0	0	1	0	0	0	0	0	0	1	0	0	0	0	0	0	0	0	0	0	0	0	0	0	0	0	0	0	0	0	0	0	0	0
978	978	Lombok Utara	3	0.775819968	2	1	2	2	1	1	1	1	0	1	0	0	0	0	0	0	0	1	0	0	1	1	1	1	0	0	0	1	1	1	0	0	0	1	1	0	1	1	0	0	1	0	0	0	1
979	979	Lombok Utara	3	0.775819968	2	1	2	1	1	1	1	1	0	1	0	0	0	0	0	0	0	0	0	0	1	0	0	0	0	0	0	0	0	0	0	0	0	0	0	0	0	0	0	0	0	0	0	0	0
980	980	Lombok Utara	3	0.775819968	2	2	1	1	1	1	1	2	1	0	0	0	0	0	0	0	0	1	0	0	0	0	0	0	0	0	0	0	0	0	0	0	0	0	0	0	0	0	0	0	0	0	0	0	0
981	981	Lombok Utara	3	0.775819968	3	1	1	1	1	1	1	1	0	1	1	0	0	1	0	0	0	0	0	0	0	1	1	1	0	1	0	0	0	0	0	0	0	1	0	0	0	0	0	0	0	0	0	0	0
982	982	Lombok Utara	3	0.775819968	4	1	2	2	1	1	1	2	0	0	0	0	0	1	0	0	0	0	0	0	0	1	0	0	0	0	0	0	0	0	0	0	1	0	0	0	0	0	0	0	1	0	1	0	1
983	983	Lombok Utara	3	0.775819968	2	1	2	2	1	1	1	2	0	0	0	0	0	1	0	0	0	1	0	0	0	0	0	0	0	0	0	0	0	0	0	0	0	0	0	0	0	0	0	0	0	0	0	0	0
984	984	Lombok Utara	3	0.775819968	3	1	2	2	1	1	1	2	0	1	0	0	0	0	0	0	0	1	0	0	0	0	0	0	0	0	0	0	0	0	0	0	0	0	0	0	0	0	0	0	0	0	0	0	0
985	985	Lombok Utara	3	0.775819968	2	3	2	2	1	1	1	2	0	0	0	0	0	0	1	0	0	1	0	0	0	0	0	0	0	0	0	0	0	0	0	0	0	0	0	0	0	0	0	0	0	0	0	0	0
986	986	Lombok Utara	3	0.775819968	3	1	1	2	1	1	1	2	0	1	1	0	0	1	0	0	0	1	1	1	0	1	1	1	1	0	0	0	0	0	0	0	0	0	0	0	1	1	0	1	1	1	0	0	1
987	987	Lombok Utara	3	0.775819968	2	1	2	1	2	2	2	1	0	0	1	0	0	1	0	0	0	0	0	1	0	0	0	0	0	0	0	0	0	0	0	0	0	1	0	1	1	0	0	1	0	1	0	0	0
988	988	Lombok Utara	3	0.775819968	5	2	2	2	1	1	1	2	0	1	0	0	0	1	0	0	0	1	0	0	0	0	0	0	0	0	0	0	0	0	0	0	0	0	0	0	0	0	0	0	0	0	0	0	0
989	989	Lombok Utara	3	0.775819968	2	1	1	1	1	1	1	2	0	0	0	0	0	1	0	0	0	1	0	0	0	0	0	0	0	0	0	0	0	0	0	0	0	0	0	0	0	0	0	0	0	0	0	0	0
990	990	Lombok Utara	3	0.775819968	3	1	1	2	1	1	1	2	0	0	0	0	0	1	0	0	0	1	0	0	0	1	0	0	0	0	0	1	0	0	0	0	0	0	0	0	0	1	0	1	1	1	1	0	1
991	991	Lombok Utara	3	0.775819968	3	1	1	1	1	1	1	1	0	0	1	0	0	0	0	0	0	0	0	0	0	0	0	1	0	0	0	0	0	0	0	0	0	0	0	0	0	0	0	0	0	0	0	0	1
992	992	Lombok Utara	3	0.775819968	2	1	1	2	1	2	1	2	0	0	0	0	0	1	0	0	0	0	0	0	0	0	0	0	0	0	0	0	0	0	0	0	0	0	0	0	0	0	0	0	0	0	0	0	1
993	993	Lombok Utara	3	0.775819968	2	1	1	1	1	1	1	2	0	1	0	0	0	1	0	0	0	1	0	0	0	1	0	1	0	1	0	0	0	0	0	0	0	0	1	0	0	0	0	0	1	1	0	0	0
994	994	Lombok Utara	3	0.775819968	2	1	2	2	1	1	1	1	1	0	0	0	0	0	0	0	0	0	0	0	0	0	0	0	0	0	0	1	0	0	0	0	0	0	0	0	0	1	0	0	0	0	0	0	0
995	995	Lombok Utara	3	0.775819968	2	1	1	2	1	1	1	2	0	1	0	0	0	1	0	0	0	1	0	0	0	0	0	1	0	0	0	0	0	0	0	0	0	0	0	0	0	0	0	0	0	0	0	0	0
996	996	Lombok Utara	3	0.775819968	2	1	1	2	1	1	1	1	0	1	0	0	0	0	0	0	0	0	0	0	0	0	0	0	0	0	0	0	0	0	0	0	0	0	0	0	0	0	0	0	0	0	0	0	1
997	997	Lombok Utara	3	0.775819968	2	1	2	1	1	1	1	2	0	1	1	0	0	1	0	1	0	1	0	0	0	0	1	1	0	0	0	0	0	0	0	0	0	0	0	0	0	0	0	0	1	0	1	0	1
998	998	Lombok Utara	3	0.775819968	3	1	1	1	1	2	1	2	0	1	0	0	0	1	0	0	0	0	0	0	0	1	1	1	0	0	0	0	0	0	0	0	0	0	0	0	0	0	0	0	0	0	0	0	1
999	999	Lombok Utara	3	0.775819968	3	1	1	2	1	1	1	2	0	1	1	0	0	1	0	0	0	0	0	0	0	0	0	0	0	0	0	0	0	0	0	0	0	0	1	0	0	1	0	0	0	0	0	0	1
1000	1000	Lombok Utara	3	0.775819968	3	2	2	2	1	1	1	1	0	0	1	0	0	1	0	0	0	1	0	0	0	0	0	1	0	0	0	0	0	0	0	0	0	0	1	0	0	0	0	0	1	0	0	1	0
1001	1001	Lombok Utara	3	0.775819968	3	2	2	2	1	1	1	1	0	1	1	0	0	0	0	0	0	1	0	0	0	1	0	1	0	0	0	0	0	0	0	0	0	0	0	0	0	1	0	0	0	1	0	0	1
1002	1002	Mataram Kota	1	0.488655859	3	2	1	2	1	1	1	2	0	1	0	0	0	0	0	0	0	1	0	0	0	1	1	1	0	0	0	0	0	1	0	0	0	0	1	0	0	1	0	0	1	1	0	1	1
1003	1003	Mataram Kota	1	0.488655859	3	2	1	1	1	2	1	2	0	1	1	0	0	1	0	0	0	1	0	0	0	1	0	1	1	1	0	0	0	0	1	0	1	0	0	0	0	1	0	0	1	0	0	0	1
1004	1004	Mataram Kota	1	0.488655859	3	2	1	2	1	1	1	1	0	1	1	0	0	1	0	1	1	0	0	0	0	1	0	1	1	1	0	1	0	0	1	0	0	1	0	0	0	1	0	1	1	0	0	0	1
1005	1005	Mataram Kota	1	0.488655859	2	1	1	1	1	1	1	1	0	0	1	0	0	0	1	1	1	1	0	0	1	1	0	1	1	0	1	0	0	1	1	1	1	0	1	1	1	1	0	0	1	1	1	1	1
1006	1006	Mataram Kota	1	0.488655859	3	2	2	2	1	2	2	1	0	1	1	0	0	1	1	0	0	1	0	0	0	0	0	1	0	0	0	0	0	0	0	0	0	0	0	0	0	1	0	0	1	0	0	0	1
1007	1007	Mataram Kota	1	0.488655859	5	2	2	2	1	1	1	1	1	1	1	0	1	1	1	1	0	1	0	1	1	1	0	1	1	0	0	0	0	0	0	1	1	1	0	1	0	1	0	1	1	1	1	0	0
1008	1008	Mataram Kota	1	0.488655859	3	2	2	2	1	2	2	1	1	1	1	0	0	1	1	1	0	1	0	0	0	1	1	1	0	1	1	0	0	0	1	1	1	1	1	0	1	1	1	0	1	0	0	1	1
1009	1009	Mataram Kota	1	0.488655859	2	1	2	2	1	1	1	2	0	1	1	0	0	1	1	0	1	1	0	0	1	1	1	1	1	1	0	0	0	0	1	1	1	0	1	0	0	1	0	0	0	0	0	0	0
1010	1010	Mataram Kota	1	0.488655859	3	1	1	2	1	1	1	1	1	1	1	0	0	1	0	0	0	1	0	0	1	1	0	1	1	0	0	0	0	0	1	0	0	0	0	0	0	1	0	0	0	0	0	0	1
1011	1011	Mataram Kota	1	0.488655859	4	2	2	2	1	1	1	1	1	1	1	0	0	1	1	0	0	0	0	0	1	1	1	1	0	0	0	1	0	0	0	0	0	1	0	0	0	1	0	0	1	0	1	0	1
1012	1012	Mataram Kota	1	0.488655859	5	1	1	1	1	1	1	2	0	0	0	0	0	1	0	0	0	0	0	0	0	0	0	0	0	0	0	0	0	0	0	0	0	0	0	0	0	0	0	0	0	0	0	0	1
1013	1013	Mataram Kota	1	0.488655859	5	1	1	1	1	1	1	2	0	0	0	0	0	1	0	0	0	0	0	0	0	0	0	0	0	0	0	0	0	0	0	0	0	0	0	0	0	0	0	0	0	0	0	0	1
1014	1014	Mataram Kota	1	0.488655859	2	1	2	2	1	2	2	1	0	0	0	0	0	1	0	0	0	1	0	0	0	0	0	0	0	0	0	0	0	0	0	0	0	0	0	0	0	0	0	0	0	0	0	0	0
1015	1015	Mataram Kota	1	0.488655859	2	2	2	2	1	1	1	1	0	0	1	0	0	1	0	0	0	1	0	0	1	1	1	1	1	0	0	1	0	0	1	0	0	1	0	0	1	1	1	1	1	0	1	0	1
1016	1016	Mataram Kota	1	0.488655859	5	1	1	2	1	2	1	1	0	0	0	0	0	1	0	0	0	0	0	0	1	0	0	0	0	0	0	0	0	0	0	0	0	0	0	0	0	0	0	0	0	0	0	0	0
1017	1017	Mataram Kota	1	0.488655859	3	2	2	2	1	1	1	2	0	1	1	0	0	1	0	0	1	0	0	0	0	1	0	0	0	0	0	0	0	0	1	0	0	0	0	0	0	1	0	0	1	0	0	0	0
1018	1018	Mataram Kota	1	0.488655859	2	1	2	2	1	1	1	2	0	0	0	0	0	1	0	0	0	1	0	0	0	0	0	0	0	0	0	0	0	0	0	0	0	0	0	0	0	0	0	0	0	0	0	0	0
1019	1019	Mataram Kota	1	0.488655859	4	1	2	2	1	2	1	1	0	0	1	0	0	0	0	0	1	1	0	0	1	1	0	1	1	0	1	0	0	0	1	1	0	0	1	0	1	0	0	0	1	0	0	0	0
1020	1020	Mataram Kota	1	0.488655859	4	1	1	2	1	1	1	2	0	1	1	0	0	1	1	1	0	0	0	0	0	1	0	1	1	0	0	1	0	0	1	0	0	0	0	0	0	1	0	0	1	0	0	0	1
1021	1021	Mataram Kota	1	0.488655859	4	2	1	1	1	1	1	2	1	0	0	0	0	0	0	0	0	1	0	0	0	0	0	0	0	0	0	0	0	0	0	0	0	0	0	0	0	0	0	0	0	0	0	0	0
1022	1022	Mataram Kota	1	0.488655859	2	1	2	2	1	2	1	1	1	1	1	0	0	1	1	0	0	1	0	0	0	1	0	1	0	0	0	0	0	0	0	0	0	0	0	0	0	1	0	0	1	0	0	0	0
1023	1023	Mataram Kota	1	0.488655859	5	1	1	2	1	1	1	2	0	1	0	0	0	0	0	1	0	1	0	0	1	1	1	1	1	0	0	0	0	1	1	1	1	1	0	0	0	1	0	0	1	1	0	0	0
1024	1024	Mataram Kota	1	0.488655859	3	2	2	2	1	1	1	1	0	1	1	0	0	1	0	0	0	1	0	0	0	1	0	0	1	0	0	0	0	0	0	0	1	1	1	0	0	1	0	0	1	0	0	0	0
1025	1025	Mataram Kota	1	0.488655859	4	2	2	2	1	1	1	1	0	0	1	0	0	0	0	0	0	1	0	0	0	0	0	0	0	0	0	0	0	0	0	1	1	0	0	0	0	0	0	0	0	0	0	0	0
1026	1026	Mataram Kota	1	0.488655859	2	2	2	2	1	2	2	1	1	1	1	0	0	1	1	0	0	1	0	0	1	0	0	1	0	0	0	0	0	0	1	0	1	0	0	0	1	1	0	1	1	1	0	0	0
1027	1027	Mataram Kota	1	0.488655859	3	1	1	1	1	1	1	1	0	1	0	0	1	1	0	0	0	1	0	0	0	0	0	0	0	0	0	0	0	0	1	1	0	0	1	0	0	1	0	0	1	0	0	0	0
1028	1028	Mataram Kota	1	0.488655859	2	2	1	2	1	2	1	2	0	1	1	0	0	1	0	0	0	0	0	0	1	1	0	0	1	0	0	0	0	0	0	0	0	0	0	0	0	0	0	0	0	0	0	0	0
1029	1029	Mataram Kota	1	0.488655859	3	2	1	2	2	1	2	1	1	1	0	0	0	0	1	0	0	1	0	0	1	0	1	0	1	0	0	0	0	0	0	1	0	0	1	0	0	1	0	0	1	0	0	1	0
1030	1030	Mataram Kota	1	0.488655859	2	1	1	2	1	2	2	2	0	1	1	0	0	0	0	1	0	1	0	0	0	1	0	0	1	0	0	0	0	0	0	0	0	0	0	0	0	0	0	0	0	0	0	0	0
1031	1031	Mataram Kota	1	0.488655859	3	1	1	1	1	1	1	2	0	1	0	0	0	1	0	1	1	1	0	0	0	1	1	1	1	0	1	1	1	0	1	1	1	0	1	0	0	1	0	1	0	0	1	0	1
1032	1032	Mataram Kota	1	0.488655859	4	1	1	2	1	1	1	2	0	1	0	0	0	1	1	0	0	1	0	0	0	0	1	0	1	0	0	0	0	0	0	0	0	0	0	0	0	1	0	0	0	0	0	0	1
1033	1033	Mataram Kota	1	0.488655859	2	2	1	2	1	1	1	1	0	0	1	0	0	1	0	0	0	1	0	0	0	1	0	1	0	0	0	0	0	0	0	0	0	0	0	0	0	0	0	0	1	0	0	0	0
1034	1034	Mataram Kota	1	0.488655859	3	1	1	1	1	1	1	2	0	1	1	0	0	1	0	0	0	1	0	0	0	0	1	0	0	0	0	0	0	0	0	0	0	0	0	0	0	0	0	0	0	0	0	0	0
1035	1035	Mataram Kota	1	0.488655859	5	2	1	2	1	1	1	1	0	1	1	0	0	1	0	0	0	1	0	0	0	0	0	0	0	0	0	0	0	0	0	0	1	0	0	0	0	1	0	1	1	0	0	0	0
1036	1036	Mataram Kota	1	0.488655859	3	1	1	2	1	1	1	2	0	1	1	0	0	1	0	0	0	1	0	0	0	1	0	0	0	0	0	0	0	0	1	0	0	1	1	0	0	1	0	0	1	0	0	0	1
1037	1037	Mataram Kota	1	0.488655859	3	1	1	1	1	1	1	1	0	1	1	0	0	0	0	0	0	1	0	0	0	0	1	0	0	0	0	0	0	0	0	0	0	0	0	0	0	0	0	0	0	0	0	0	0
1038	1038	Mataram Kota	1	0.488655859	2	1	3	3	1	3	3	2	0	0	0	0	0	1	0	0	0	0	0	0	0	0	1	1	0	0	0	0	0	0	0	0	0	0	0	0	0	0	0	0	0	0	0	0	0
1039	1039	Mataram Kota	1	0.488655859	3	2	2	2	1	1	1	1	0	1	1	0	0	1	0	0	0	1	0	0	0	1	0	0	0	0	0	1	0	0	0	0	0	0	0	0	0	1	0	0	0	0	0	0	0
1040	1040	Mataram Kota	1	0.488655859	2	1	1	1	1	3	3	2	0	0	0	0	0	1	0	0	0	0	0	0	0	1	0	0	0	0	0	0	0	0	0	0	0	0	0	0	0	0	0	0	0	0	0	0	0
1041	1041	Mataram Kota	1	0.488655859	3	1	2	2	1	1	1	1	0	1	1	0	0	1	0	0	0	0	0	0	0	1	0	1	0	0	0	0	0	0	0	0	0	0	0	0	0	1	0	0	1	0	0	0	1
1042	1042	Mataram Kota	1	0.488655859	3	2	2	2	2	2	1	1	0	1	0	0	0	0	0	0	0	1	0	0	1	1	0	1	0	0	0	0	0	0	1	1	1	1	0	0	0	1	0	1	1	0	0	0	1
1043	1043	Mataram Kota	1	0.488655859	2	1	1	2	1	2	2	1	0	1	1	0	0	1	0	0	0	1	0	0	0	0	1	1	0	0	0	0	0	0	1	0	0	0	0	0	0	0	0	0	0	0	0	0	1
1044	1044	Mataram Kota	1	0.488655859	2	1	1	1	1	1	1	1	0	1	0	0	0	1	1	0	0	1	0	0	1	1	0	0	0	0	0	0	0	0	1	1	0	0	0	0	0	1	0	0	1	0	1	0	1
1045	1045	Mataram Kota	1	0.488655859	2	1	1	2	1	1	1	2	0	1	1	0	0	1	0	0	0	0	1	0	0	1	1	1	1	0	0	1	1	0	0	0	0	0	0	0	0	1	0	0	1	0	0	0	1
1046	1046	Mataram Kota	1	0.488655859	4	2	1	2	1	1	1	1	1	1	0	0	0	1	1	0	0	1	1	0	0	0	0	1	0	0	0	0	0	0	0	0	0	0	0	0	0	1	0	1	1	0	0	0	0
1047	1047	Mataram Kota	1	0.488655859	2	1	1	2	1	1	1	2	0	1	1	0	0	1	0	0	0	1	1	0	0	1	0	1	1	0	0	0	0	0	0	0	0	0	0	0	0	1	0	0	1	0	0	0	0
1048	1048	Mataram Kota	1	0.488655859	4	2	1	2	1	2	2	1	1	1	1	0	1	0	1	0	0	0	0	0	1	1	0	1	1	0	0	0	0	0	0	1	1	1	1	0	1	1	0	1	1	0	0	0	1
1049	1049	Mataram Kota	1	0.488655859	2	1	1	2	1	1	1	2	0	0	0	0	0	1	0	0	0	0	0	0	0	0	0	0	0	0	0	0	0	1	0	0	0	0	0	0	0	0	0	0	0	0	0	0	0
1050	1050	Mataram Kota	1	0.488655859	2	1	2	2	1	1	1	2	0	1	1	0	0	1	0	0	0	0	0	0	0	1	0	1	0	0	0	1	0	0	0	0	0	0	0	0	0	0	0	0	0	0	0	0	0
1051	1051	Mataram Kota	1	0.488655859	3	2	2	2	1	1	1	1	1	1	0	0	0	1	1	1	0	1	0	0	0	1	1	1	1	1	0	1	0	0	0	0	1	0	0	0	0	1	0	0	1	0	1	0	1
1052	1052	Mataram Kota	1	0.488655859	2	1	1	1	1	2	1	2	0	0	1	0	0	0	0	0	0	0	0	0	0	0	1	0	0	0	0	0	0	0	0	0	0	0	0	0	1	1	0	0	1	0	0	0	0
1053	1053	Mataram Kota	1	0.488655859	4	2	2	2	2	1	1	1	0	1	1	0	0	1	0	0	1	1	0	0	1	1	1	1	0	0	0	0	0	0	0	1	0	0	0	0	0	1	0	0	0	0	0	0	0
1054	1054	Mataram Kota	1	0.488655859	2	2	1	2	1	1	1	2	1	1	1	0	0	1	1	1	0	1	0	0	0	1	1	1	1	0	0	1	1	1	0	0	1	1	0	0	0	1	0	1	1	0	0	0	1
1055	1055	Mataram Kota	1	0.488655859	3	2	2	2	1	1	1	2	1	1	1	0	0	1	0	0	0	0	0	0	0	1	0	1	0	0	0	1	0	0	1	0	0	0	1	0	0	1	0	0	1	1	0	0	0
1056	1056	Mataram Kota	1	0.488655859	2	1	1	2	1	1	1	1	1	1	1	0	0	1	1	1	0	1	0	0	0	1	1	1	0	0	0	0	0	0	0	0	0	0	0	1	1	1	0	1	1	0	0	0	0
1057	1057	Mataram Kota	1	0.488655859	3	2	2	1	1	1	1	2	1	0	0	0	0	0	1	1	1	1	0	0	0	1	0	0	0	1	0	0	0	0	1	0	0	0	0	0	0	1	0	0	1	0	0	0	1
1058	1058	Mataram Kota	1	0.488655859	2	1	1	1	1	1	1	1	1	1	1	0	0	1	0	0	0	0	0	0	0	1	0	1	0	0	0	0	0	1	0	0	1	0	0	0	0	1	0	0	0	0	0	0	1
1059	1059	Mataram Kota	1	0.488655859	4	2	1	2	1	1	1	1	0	1	1	0	0	1	1	1	1	1	1	0	0	1	1	1	1	0	0	0	0	0	1	0	0	0	0	0	1	1	0	1	1	1	0	0	1
1060	1060	Mataram Kota	1	0.488655859	2	1	1	2	1	2	1	2	0	0	1	0	0	0	0	0	1	0	0	0	0	0	0	0	0	0	0	0	0	0	0	0	0	0	0	0	0	0	0	0	0	0	0	0	0
1061	1061	Mataram Kota	1	0.488655859	4	2	1	1	1	1	3	2	0	1	0	0	0	1	0	0	0	1	0	0	0	0	0	1	0	0	0	0	0	0	0	0	0	0	0	0	0	1	0	0	0	0	0	0	0
1062	1062	Mataram Kota	1	0.488655859	2	2	2	2	1	2	1	1	1	1	1	0	0	1	1	1	0	0	0	0	0	0	0	0	0	0	0	1	0	0	0	0	1	0	0	0	0	1	0	1	1	0	0	0	0
1063	1063	Mataram Kota	1	0.488655859	3	2	2	2	1	1	1	1	0	1	1	0	0	1	1	0	0	1	0	0	0	1	0	0	0	0	0	0	0	0	0	0	0	0	0	0	0	1	0	1	1	0	0	0	1
1064	1064	Mataram Kota	1	0.488655859	5	2	2	2	1	1	1	2	1	1	1	0	0	1	0	0	0	1	0	0	0	1	0	1	0	0	0	1	0	0	1	0	0	0	0	0	1	1	0	0	1	0	0	0	1
1065	1065	Mataram Kota	1	0.488655859	2	1	1	1	1	2	2	2	1	0	1	0	0	1	1	0	0	1	0	0	0	0	0	0	1	0	0	0	0	0	0	0	0	0	0	0	0	0	0	0	0	0	0	0	0
1066	1066	Mataram Kota	1	0.488655859	2	1	1	2	1	2	1	1	1	1	1	0	0	1	1	0	0	1	0	1	0	1	0	0	0	0	0	0	0	0	0	0	0	0	0	0	0	1	0	0	1	0	0	0	1
1067	1067	Mataram Kota	1	0.488655859	3	2	2	1	1	1	1	1	1	1	1	0	0	1	0	0	0	1	0	0	1	1	1	1	0	0	0	0	0	0	0	0	0	1	0	0	1	1	0	1	0	1	0	1	1
1068	1068	Mataram Kota	1	0.488655859	3	1	1	2	1	1	1	2	0	1	0	0	0	0	0	0	0	1	0	0	0	1	0	1	0	0	0	0	0	0	0	0	1	0	0	0	0	1	0	0	0	0	0	0	1
1069	1069	Mataram Kota	1	0.488655859	2	2	1	2	1	1	2	1	0	0	1	0	0	1	0	0	0	0	0	0	0	1	0	0	1	0	0	0	0	0	0	1	0	0	0	0	0	1	0	0	1	0	0	0	0
1070	1070	Mataram Kota	1	0.488655859	3	1	2	1	1	2	2	1	0	0	1	0	0	1	0	1	0	1	1	0	0	1	0	1	1	0	0	1	0	0	0	0	0	1	0	0	0	1	0	0	1	0	0	1	0
1071	1071	Mataram Kota	1	0.488655859	2	1	1	1	1	2	2	2	0	0	0	0	0	1	0	0	0	0	0	0	0	1	0	0	0	0	0	1	0	0	0	0	0	0	0	0	0	0	0	0	0	1	0	0	1
1072	1072	Mataram Kota	1	0.488655859	3	2	1	2	1	1	1	2	1	0	0	0	0	0	0	0	0	0	0	0	0	1	1	0	1	0	0	0	0	0	0	0	0	0	0	0	0	0	0	0	0	0	0	0	0
1073	1073	Mataram Kota	1	0.488655859	2	2	2	2	2	1	1	1	0	0	0	0	0	1	0	0	0	1	0	0	0	1	1	1	1	0	0	0	0	0	0	0	0	0	0	0	0	0	0	0	1	0	0	0	1
1074	1074	Mataram Kota	1	0.488655859	2	1	2	2	1	1	1	2	0	1	1	0	0	1	0	0	0	1	0	0	0	0	0	1	0	0	0	0	0	0	0	0	0	0	0	0	0	0	0	0	0	0	0	0	1
1075	1075	Mataram Kota	1	0.488655859	3	1	1	1	1	1	1	1	0	1	0	0	0	0	0	0	0	0	0	0	0	1	0	0	0	0	0	0	0	0	0	0	0	0	0	0	0	0	0	0	0	0	0	0	1
1076	1076	Mataram Kota	1	0.488655859	3	2	2	2	1	1	1	2	0	1	1	0	0	1	0	0	0	0	0	0	0	1	0	0	0	0	0	0	0	0	0	0	0	0	0	0	0	0	0	0	1	0	0	0	0
1077	1077	Mataram Kota	1	0.488655859	3	2	2	2	1	2	1	1	1	1	1	0	0	1	1	0	0	1	1	0	0	1	0	0	0	0	0	0	0	0	0	1	0	0	0	0	0	1	0	0	0	0	0	0	1
1078	1078	Mataram Kota	1	0.488655859	3	1	2	2	1	1	1	1	0	1	1	0	0	1	1	0	0	0	0	0	1	1	0	0	0	0	0	0	0	0	1	1	1	0	1	0	0	1	0	0	1	0	0	0	0
1079	1079	Mataram Kota	1	0.488655859	4	2	2	2	1	1	1	1	1	1	1	0	0	1	1	0	0	1	0	0	0	1	0	0	0	0	0	1	0	0	1	0	0	0	0	0	0	0	0	0	1	0	0	0	0
1080	1080	Mataram Kota	1	0.488655859	2	1	2	2	1	1	1	1	0	0	1	0	0	0	0	1	0	0	0	0	0	1	0	0	0	0	0	0	0	0	0	0	0	0	0	0	0	1	0	0	1	0	0	0	0
1081	1081	Mataram Kota	1	0.488655859	3	2	2	2	1	1	1	1	0	1	1	0	1	1	1	1	1	1	0	0	1	1	0	0	0	0	0	0	0	0	1	1	1	0	1	0	0	1	0	1	1	0	1	0	0
1082	1082	Mataram Kota	1	0.488655859	2	2	2	2	1	1	1	1	1	1	1	0	0	1	1	1	0	1	0	0	0	1	0	1	0	0	0	0	0	0	0	0	1	0	0	0	0	1	0	0	1	0	0	0	1
1083	1083	Mataram Kota	1	0.488655859	5	2	1	2	1	1	1	2	0	1	0	0	0	0	0	0	0	1	0	0	0	0	0	0	0	0	0	0	0	0	0	0	0	0	0	0	0	0	0	0	0	0	0	0	0
1084	1084	Mataram Kota	1	0.488655859	4	2	1	2	1	2	1	1	0	1	1	0	0	0	0	1	0	1	0	0	0	1	0	1	0	0	0	0	0	0	0	0	0	0	0	0	1	1	0	1	1	0	0	0	1
1085	1085	Mataram Kota	1	0.488655859	3	2	2	2	1	1	1	1	0	1	0	0	0	0	0	0	0	0	0	0	0	1	0	0	0	0	0	0	0	0	0	0	0	0	0	0	0	0	0	0	0	0	0	0	0
1086	1086	Mataram Kota	1	0.488655859	2	1	1	1	1	1	1	2	0	0	0	0	0	1	0	0	0	0	0	0	0	1	0	1	0	0	0	0	0	0	0	0	0	0	0	0	0	0	0	0	0	0	0	0	1
1087	1087	Mataram Kota	1	0.488655859	2	1	1	2	1	1	2	2	0	0	1	0	0	0	0	0	0	0	0	0	0	0	0	1	0	0	0	0	0	0	0	0	0	0	0	0	0	0	0	0	0	0	0	0	0
1088	1088	Mataram Kota	1	0.488655859	2	3	3	3	1	3	1	1	1	0	1	0	0	1	1	0	0	0	0	0	1	1	0	0	0	0	0	0	0	0	0	0	0	0	0	0	0	0	1	1	1	0	0	1	1
1089	1089	Mataram Kota	1	0.488655859	2	1	1	1	1	1	1	1	1	1	1	1	1	1	1	1	0	1	0	0	0	0	0	0	0	0	0	0	0	0	0	0	0	0	0	0	0	0	0	0	0	0	0	0	0
1090	1090	Mataram Kota	1	0.488655859	3	2	2	2	1	1	1	1	0	1	0	0	0	0	0	0	0	1	0	0	0	0	0	0	0	0	0	0	0	0	0	0	0	0	0	0	0	0	0	0	0	0	0	0	0
1091	1091	Mataram Kota	1	0.488655859	3	1	1	1	1	1	1	1	0	1	1	0	0	1	0	0	0	1	0	0	0	1	1	1	0	0	0	0	0	0	0	0	0	0	0	0	0	0	0	0	1	0	0	0	0
1092	1092	Mataram Kota	1	0.488655859	2	1	1	2	1	2	1	2	0	0	0	0	0	1	1	0	0	1	1	0	0	0	0	1	0	0	0	0	0	0	0	0	0	0	0	0	0	0	0	0	0	0	0	0	0
1093	1093	Mataram Kota	1	0.488655859	5	2	1	2	1	1	1	1	1	1	1	0	0	1	1	0	0	1	0	0	1	1	1	1	0	0	0	0	0	0	1	1	1	0	0	1	1	1	0	1	1	1	0	0	1
1094	1094	Mataram Kota	1	0.488655859	1	3	3	3	1	3	3	2	0	0	1	0	0	0	0	0	0	1	0	0	0	0	1	0	0	0	0	0	0	0	0	0	0	0	0	0	0	0	0	0	0	0	0	0	1
1095	1095	Mataram Kota	1	0.488655859	4	2	1	2	1	1	1	1	0	0	1	0	0	0	0	0	0	1	0	0	0	0	0	0	0	0	0	0	0	0	1	1	1	0	1	0	0	1	0	0	1	0	0	0	0
1096	1096	Mataram Kota	1	0.488655859	4	2	2	2	1	1	1	1	1	1	0	0	0	1	1	0	0	1	0	0	0	1	0	1	0	0	0	1	0	0	1	0	0	0	0	0	0	1	0	0	1	1	1	0	1
1097	1097	Mataram Kota	1	0.488655859	2	2	2	2	1	2	1	1	1	1	1	0	0	1	1	0	0	1	0	1	1	1	0	1	1	0	0	1	0	1	1	0	1	1	0	0	0	1	1	1	1	0	0	0	1
1098	1098	Mataram Kota	1	0.488655859	3	2	2	2	1	1	1	1	1	1	1	0	0	1	1	1	0	0	0	0	1	1	0	0	0	0	0	0	0	0	1	1	1	0	0	0	0	1	0	0	1	0	0	0	1
1099	1099	Mataram Kota	1	0.488655859	2	2	1	2	1	2	1	2	0	1	1	0	0	1	1	0	0	1	0	0	0	0	1	1	0	0	0	1	0	0	0	0	0	0	0	0	1	1	0	0	0	0	0	0	1
1100	1100	Mataram Kota	1	0.488655859	2	3	1	2	1	1	3	1	0	0	0	0	0	1	0	0	0	0	0	0	0	0	0	0	0	0	0	0	0	0	0	0	0	0	0	0	0	0	0	0	0	0	0	0	1
1101	1101	Mataram Kota	1	0.488655859	2	1	1	1	1	1	1	2	0	0	1	0	0	0	0	0	0	0	0	0	0	1	0	1	0	0	0	0	0	0	0	0	0	0	0	0	0	0	0	0	0	0	0	0	1
1102	1102	Mataram Kota	1	0.488655859	2	1	2	2	1	1	1	1	0	0	1	0	0	1	0	0	0	0	0	0	0	1	0	1	1	0	1	0	0	0	1	1	0	0	1	0	0	1	0	0	1	1	1	0	1
1103	1103	Mataram Kota	1	0.488655859	2	1	1	1	1	1	1	1	0	0	0	0	0	1	0	0	0	0	0	0	0	1	0	0	0	0	0	0	0	0	0	0	0	0	0	0	0	0	0	0	0	0	0	0	0
1104	1104	Mataram Kota	1	0.488655859	3	2	1	2	1	1	1	1	0	1	1	0	0	1	0	0	0	0	0	0	0	1	1	0	1	0	0	0	0	0	0	0	0	0	0	0	0	1	1	1	1	0	0	0	0
1105	1105	Mataram Kota	1	0.488655859	3	2	1	1	1	2	2	1	1	1	1	0	0	1	1	1	0	1	1	0	0	1	1	0	1	0	0	1	0	0	1	1	1	0	0	0	1	1	0	1	1	1	0	1	0
1106	1106	Mataram Kota	1	0.488655859	5	2	2	2	1	1	1	1	1	0	0	0	0	0	0	0	0	0	0	0	0	0	0	0	0	0	0	0	0	0	0	1	0	0	0	0	0	0	0	0	0	0	0	0	0
1107	1107	Mataram Kota	1	0.488655859	2	1	2	2	1	2	2	1	0	1	1	0	0	1	1	1	0	0	0	0	1	1	1	1	1	1	0	0	0	0	1	1	1	1	1	1	0	1	0	0	1	1	1	0	1
1108	1108	Mataram Kota	1	0.488655859	2	1	2	2	1	1	1	1	0	1	1	0	0	1	0	1	0	1	1	0	0	1	1	1	1	0	1	0	0	1	0	0	0	0	1	0	0	1	0	1	1	0	0	0	1
1109	1109	Mataram Kota	1	0.488655859	2	1	1	1	1	3	2	2	1	0	0	0	0	0	0	1	0	0	0	0	0	0	0	0	0	0	0	0	0	0	0	0	0	0	0	0	0	0	0	0	0	0	0	0	0
1110	1110	Mataram Kota	1	0.488655859	2	1	1	1	1	1	1	2	0	0	1	0	0	1	0	0	0	0	0	0	0	1	0	1	0	0	0	0	0	0	0	0	1	0	0	0	0	0	0	0	1	0	0	0	1
1111	1111	Mataram Kota	1	0.488655859	3	1	1	2	1	1	1	1	1	1	1	0	0	1	0	0	0	1	0	0	1	1	0	0	1	0	0	0	0	0	1	0	0	0	1	0	0	1	0	0	1	0	0	0	1
1112	1112	Mataram Kota	1	0.488655859	2	1	1	1	1	1	2	2	0	1	1	0	0	1	0	1	0	0	1	0	0	0	1	1	0	0	0	0	0	0	0	1	0	0	0	0	0	1	0	0	1	0	0	0	1
1113	1113	Mataram Kota	1	0.488655859	2	2	2	2	1	1	1	1	1	1	1	0	0	1	1	0	0	1	1	0	0	1	0	1	1	0	0	0	0	0	1	0	0	0	0	0	0	1	0	0	1	0	0	0	0
1114	1114	Mataram Kota	1	0.488655859	3	2	2	2	1	1	1	1	1	0	0	0	0	0	0	1	1	1	0	0	0	1	0	1	1	0	0	0	0	0	0	0	1	0	1	0	0	1	0	0	1	0	0	0	1
1115	1115	Mataram Kota	1	0.488655859	3	2	2	2	1	1	1	1	0	1	0	0	0	0	0	0	0	0	0	0	0	1	0	0	0	0	0	0	0	0	0	0	0	0	0	0	0	0	0	0	0	0	0	0	0
1116	1116	Mataram Kota	1	0.488655859	2	2	2	2	1	2	1	1	0	1	1	0	0	1	1	1	1	1	0	0	0	1	0	1	0	0	0	0	0	0	0	1	1	0	0	0	0	0	0	0	1	0	0	1	0
1117	1117	Mataram Kota	1	0.488655859	3	2	1	2	1	1	1	1	1	1	1	0	0	1	1	1	0	1	1	0	1	1	1	1	0	0	0	0	0	0	1	1	0	1	0	0	1	1	1	1	1	1	1	1	1
1118	1118	Mataram Kota	1	0.488655859	5	1	1	2	1	2	1	1	1	0	0	0	0	0	0	1	0	1	1	0	1	1	1	0	0	1	0	0	0	1	1	1	1	0	1	0	0	1	0	1	1	1	0	0	0
1119	1119	Mataram Kota	1	0.488655859	1	3	3	3	1	3	3	1	0	0	1	0	0	1	0	0	0	0	0	0	0	1	1	0	1	0	0	0	0	0	0	0	0	0	0	0	0	0	0	0	0	0	0	0	0
1120	1120	Mataram Kota	1	0.488655859	3	2	1	1	1	1	1	1	0	1	1	0	0	1	0	1	1	1	0	0	0	1	0	1	0	0	0	0	1	0	1	0	0	0	0	0	0	0	0	0	0	0	0	0	1
1121	1121	Mataram Kota	1	0.488655859	4	2	1	2	1	2	1	2	0	1	0	0	0	1	0	0	0	1	0	0	0	1	0	1	1	0	0	0	0	0	0	0	0	0	0	0	0	1	0	0	1	0	0	0	1
1122	1122	Mataram Kota	1	0.488655859	2	2	2	2	1	1	1	2	1	1	1	0	0	1	1	0	0	1	0	0	0	1	1	1	1	0	0	1	0	0	0	0	0	0	0	0	0	0	0	0	0	0	0	0	1
1123	1123	Mataram Kota	1	0.488655859	2	1	1	1	1	2	2	2	0	0	1	0	0	1	0	0	0	1	0	0	0	1	0	1	0	0	0	0	0	0	0	0	0	1	0	0	0	1	0	0	0	0	0	0	1
1124	1124	Mataram Kota	1	0.488655859	3	2	2	2	1	1	1	2	0	1	1	0	0	0	0	0	0	1	0	0	0	0	0	0	1	0	0	0	0	0	1	0	0	1	0	0	0	1	0	0	1	0	0	0	0
1125	1125	Mataram Kota	1	0.488655859	3	1	3	3	1	1	1	2	0	0	1	0	0	1	0	0	0	1	0	0	0	0	0	1	0	0	0	0	0	0	0	0	0	0	0	0	0	1	0	0	0	0	0	0	1
1126	1126	Mataram Kota	1	0.488655859	4	1	1	2	1	1	1	2	0	1	1	0	0	1	0	0	1	1	1	0	0	1	1	0	1	1	0	1	0	0	1	0	0	1	0	0	0	0	0	0	1	0	0	1	1
1127	1127	Mataram Kota	1	0.488655859	2	1	1	2	1	1	1	1	0	1	0	0	0	1	0	0	0	0	0	0	0	0	0	1	0	0	0	0	0	0	0	0	0	0	0	0	0	0	0	0	0	0	0	0	1
1128	1128	Mataram Kota	1	0.488655859	1	2	1	2	1	1	3	1	0	1	0	0	0	0	0	0	0	0	0	1	0	0	0	0	0	0	0	0	0	0	0	0	0	0	0	0	0	0	0	0	0	0	0	0	0
1129	1129	Mataram Kota	1	0.488655859	2	1	1	2	1	1	1	2	0	0	1	0	0	0	0	1	1	1	0	0	0	1	0	1	0	0	0	0	0	1	1	1	0	0	1	0	0	1	0	0	1	0	0	0	1
1130	1130	Mataram Kota	1	0.488655859	2	2	2	2	1	2	2	1	0	1	1	0	0	1	0	0	0	1	0	0	0	1	1	1	0	0	0	1	0	0	0	0	0	0	0	0	0	1	0	0	1	0	0	1	0
1131	1131	Mataram Kota	1	0.488655859	3	2	2	2	1	1	1	1	0	1	1	0	0	1	0	0	0	1	0	0	0	1	0	1	0	0	0	0	0	0	1	0	1	0	1	1	0	1	0	0	1	0	0	0	1
1132	1132	Mataram Kota	1	0.488655859	2	2	2	2	1	1	2	2	0	1	1	0	0	1	1	0	0	0	0	0	0	0	0	0	0	0	0	0	0	1	0	0	0	0	0	0	0	0	0	1	0	0	0	1	1
1133	1133	Mataram Kota	1	0.488655859	3	2	2	2	1	1	1	1	0	1	1	0	0	1	0	1	1	1	1	0	1	1	0	1	0	0	0	0	0	0	0	1	1	0	0	0	0	1	0	0	1	0	0	0	0
1134	1134	Mataram Kota	1	0.488655859	2	2	1	2	1	1	1	1	0	0	1	0	0	1	0	0	0	1	0	0	0	1	0	1	0	0	0	0	0	0	0	1	0	0	0	1	1	1	0	0	1	0	0	0	1
1135	1135	Mataram Kota	1	0.488655859	2	2	2	2	1	1	1	1	1	1	1	0	0	0	0	0	0	1	0	0	0	1	0	0	0	0	0	0	0	0	0	0	0	0	0	0	0	0	0	0	0	0	0	0	0
1136	1136	Mataram Kota	1	0.488655859	3	2	1	1	1	1	1	2	0	1	1	0	0	1	0	0	0	0	0	0	0	0	0	1	0	0	0	0	0	0	1	1	0	0	0	0	0	0	0	0	0	0	0	0	0
1137	1137	Mataram Kota	1	0.488655859	3	1	1	2	1	2	1	2	0	1	1	0	0	1	0	0	0	1	0	0	0	1	1	1	1	0	0	1	0	0	0	0	0	0	0	0	0	0	0	0	0	0	0	0	0
1138	1138	Mataram Kota	1	0.488655859	2	1	1	2	1	2	2	2	0	0	1	0	0	1	0	0	0	1	0	0	0	1	0	1	0	0	0	0	0	0	0	0	0	0	0	0	0	1	0	0	1	0	0	0	1
1139	1139	Mataram Kota	1	0.488655859	3	2	1	2	1	1	1	2	0	1	1	0	0	1	0	0	0	1	0	0	0	1	0	1	1	0	0	1	0	0	1	1	1	0	0	0	0	0	0	0	0	0	0	0	1
1140	1140	Mataram Kota	1	0.488655859	2	1	1	2	1	2	2	2	0	0	1	0	0	1	0	0	0	1	0	0	0	0	0	0	0	0	0	0	0	0	0	0	0	0	0	0	0	0	0	0	1	0	0	0	0
1141	1141	Mataram Kota	1	0.488655859	3	2	1	2	1	1	1	2	0	1	0	0	0	0	0	0	0	0	0	0	0	1	1	1	0	1	0	0	0	0	0	0	0	0	0	0	1	1	0	0	1	0	0	1	0
1142	1142	Mataram Kota	1	0.488655859	2	1	1	2	1	1	1	2	0	1	1	0	0	1	0	0	0	0	0	0	1	1	0	0	0	0	0	0	0	1	0	0	0	0	0	0	0	0	0	0	0	0	0	0	0
1143	1143	Mataram Kota	1	0.488655859	2	1	1	2	1	2	1	1	1	1	1	0	1	1	1	0	0	1	0	0	0	1	0	1	0	0	0	0	0	0	0	0	0	0	0	0	0	1	0	0	1	0	0	0	0
1144	1144	Mataram Kota	1	0.488655859	3	2	2	2	1	1	1	1	0	1	1	0	0	1	0	0	0	1	0	0	0	1	0	1	0	0	0	0	0	0	0	0	0	0	0	0	0	1	0	0	1	0	0	0	1
1145	1145	Mataram Kota	1	0.488655859	2	1	2	2	1	2	1	1	0	1	0	0	0	1	1	1	0	1	0	1	1	0	0	0	1	0	0	0	0	1	1	1	0	0	1	0	1	1	0	1	1	0	0	0	0
1146	1146	Mataram Kota	1	0.488655859	3	2	2	2	1	2	1	2	0	1	1	0	0	1	1	0	0	1	0	0	0	1	1	0	1	0	0	1	0	0	0	0	0	0	0	0	1	1	1	1	1	1	0	1	0
1147	1147	Mataram Kota	1	0.488655859	2	2	1	2	1	2	1	2	0	0	0	0	0	1	0	0	0	0	0	0	0	1	0	0	0	0	0	0	0	0	0	0	0	0	0	0	0	0	0	0	0	0	0	0	0
1148	1148	Mataram Kota	1	0.488655859	3	1	1	1	1	1	1	2	0	0	1	0	0	0	0	1	0	0	0	0	0	1	0	0	1	0	0	0	0	0	0	0	0	0	0	0	0	1	0	0	1	0	0	0	1
1149	1149	Mataram Kota	1	0.488655859	3	2	2	2	1	1	1	2	1	1	1	0	0	1	1	0	0	1	0	0	0	1	1	1	1	0	1	0	0	0	0	0	0	0	0	0	0	0	0	0	0	0	0	0	1
1150	1150	Mataram Kota	1	0.488655859	3	3	3	3	1	3	3	2	0	0	1	0	0	0	0	0	0	0	0	0	0	0	0	0	0	0	0	0	0	0	0	0	0	0	0	0	0	0	0	0	1	0	0	0	0
1151	1151	Mataram Kota	1	0.488655859	2	1	1	1	1	2	1	2	0	1	1	0	0	1	1	0	0	1	1	0	0	0	0	1	0	0	1	0	0	0	0	0	0	0	0	0	0	1	0	0	0	0	0	0	1
1152	1152	Mataram Kota	1	0.488655859	3	2	2	2	1	1	1	1	0	1	0	0	0	0	0	0	0	0	0	0	0	0	0	0	0	0	0	0	0	0	1	0	0	0	0	0	0	0	0	0	0	0	0	0	0
1153	1153	Mataram Kota	1	0.488655859	3	2	1	2	1	1	1	1	1	1	1	0	0	1	0	1	1	1	0	0	1	1	0	1	0	0	0	0	0	0	1	0	1	1	0	1	0	1	0	0	1	0	0	0	0
1154	1154	Mataram Kota	1	0.488655859	2	2	2	2	1	1	1	1	1	0	1	0	0	0	0	0	1	1	0	0	0	1	0	1	0	0	0	0	0	1	1	1	1	0	0	0	0	1	0	0	1	0	0	0	0
1155	1155	Mataram Kota	1	0.488655859	2	1	1	1	1	1	1	1	0	0	1	0	0	0	0	1	0	0	0	0	1	1	0	1	0	0	0	0	0	0	0	0	0	0	0	0	0	0	0	0	0	0	0	0	0
1156	1156	Mataram Kota	1	0.488655859	2	1	1	1	1	1	1	1	1	0	0	0	0	0	0	0	0	1	0	0	0	0	0	0	0	0	0	0	0	0	0	0	0	0	0	0	0	0	0	0	0	0	0	0	0
1157	1157	Mataram Kota	1	0.488655859	2	1	1	1	1	1	1	1	0	0	0	0	0	1	0	0	0	1	0	0	0	1	0	1	0	0	0	0	0	0	0	0	0	0	0	0	0	0	0	0	0	0	0	0	0
1158	1158	Mataram Kota	1	0.488655859	3	2	2	2	1	1	1	1	1	1	0	0	0	1	0	0	1	1	0	0	0	1	1	1	0	0	0	0	0	1	1	1	1	1	1	1	1	1	0	1	1	1	0	0	1
1159	1159	Mataram Kota	1	0.488655859	1	1	1	1	1	1	1	1	1	0	0	0	0	0	0	0	0	0	0	0	0	0	0	0	0	0	0	0	0	0	0	0	0	0	0	0	1	0	0	0	0	0	0	0	0
1160	1160	Mataram Kota	1	0.488655859	3	1	2	2	1	1	1	2	1	1	1	0	0	1	1	1	0	1	0	0	1	0	0	1	1	0	1	0	0	0	1	1	0	0	0	0	0	1	0	0	1	0	0	0	1
1161	1161	Mataram Kota	1	0.488655859	3	2	2	2	1	1	1	2	0	0	1	0	0	1	0	0	0	0	0	0	0	1	0	1	1	0	0	0	0	0	0	0	0	0	0	0	0	1	0	0	1	0	0	0	1
1162	1162	Mataram Kota	1	0.488655859	4	1	1	1	1	1	1	2	0	1	0	0	0	1	0	1	0	1	0	0	0	1	1	0	0	0	0	0	0	0	1	0	0	0	0	0	0	0	0	0	0	0	0	0	0
1163	1163	Mataram Kota	1	0.488655859	3	2	1	2	1	2	1	1	0	0	1	0	0	0	0	0	0	0	0	0	0	0	0	1	0	0	0	0	0	0	0	0	0	0	0	0	0	0	0	0	0	0	0	0	0
1164	1164	Mataram Kota	1	0.488655859	3	2	1	2	1	1	1	1	0	1	1	0	0	1	0	0	0	1	1	0	0	1	1	1	0	0	0	1	0	0	0	0	1	0	0	1	1	1	1	1	1	1	0	1	1
1165	1165	Mataram Kota	1	0.488655859	3	1	1	2	1	1	1	2	0	0	1	0	0	1	0	1	0	1	0	0	0	1	0	1	0	0	0	0	0	0	0	0	1	0	0	0	0	1	0	1	1	0	1	0	1
1166	1166	Mataram Kota	1	0.488655859	3	2	1	1	1	3	1	1	1	1	1	0	0	1	0	0	0	1	0	0	0	1	0	0	0	0	0	0	0	0	0	0	0	0	0	0	0	1	0	0	0	0	0	0	0
1167	1167	Mataram Kota	1	0.488655859	2	1	1	2	1	1	1	2	0	0	1	0	0	0	0	0	0	0	0	0	0	1	0	0	0	0	0	0	0	0	0	0	0	0	0	0	0	0	0	0	0	0	0	0	1
1168	1168	Mataram Kota	1	0.488655859	2	3	3	3	1	2	3	1	0	0	0	0	0	1	0	0	0	0	0	0	0	1	0	0	0	0	0	0	0	0	0	0	0	0	0	0	0	0	0	0	0	0	0	0	0
1169	1169	Mataram Kota	1	0.488655859	1	3	3	3	1	1	1	1	0	0	1	0	0	0	0	0	0	1	0	0	0	0	0	0	0	0	0	0	0	0	0	0	0	0	0	0	0	0	0	0	0	0	0	0	0
1170	1170	Mataram Kota	1	0.488655859	2	1	1	2	1	2	1	2	0	1	1	0	0	0	0	0	0	1	0	0	0	1	0	0	0	0	0	0	0	0	0	0	0	0	0	0	0	0	0	0	1	0	0	0	0
1171	1171	Mataram Kota	1	0.488655859	3	1	1	1	1	1	1	2	0	0	1	0	0	0	0	0	0	1	0	0	0	1	1	1	1	1	0	0	0	0	1	1	1	0	1	1	1	1	1	1	1	0	0	0	1
1172	1172	Mataram Kota	1	0.488655859	2	1	2	2	1	2	1	1	1	1	1	0	1	1	1	0	0	1	0	0	0	1	0	0	0	0	0	0	0	0	0	0	0	0	0	0	0	0	0	0	1	0	0	0	1
1173	1173	Mataram Kota	1	0.488655859	3	2	2	2	1	1	1	2	0	1	1	0	0	1	0	0	0	1	0	0	0	0	0	1	1	0	0	0	0	0	0	0	0	0	0	0	0	0	0	0	0	0	0	0	0
1174	1174	Mataram Kota	1	0.488655859	2	2	2	2	1	1	1	1	0	1	1	0	0	1	1	1	0	1	0	0	1	1	1	1	0	1	1	1	0	1	0	1	1	0	0	0	0	1	0	1	1	0	1	0	1
1175	1175	Mataram Kota	1	0.488655859	3	2	2	2	1	2	1	1	1	1	1	0	0	1	0	0	0	1	0	0	0	0	0	1	0	0	0	0	0	0	0	0	0	0	0	0	0	1	0	0	0	0	0	0	0
1176	1176	Mataram Kota	1	0.488655859	4	1	1	2	1	1	1	1	0	1	0	0	0	1	0	0	0	0	1	0	0	1	0	1	0	0	0	0	0	0	0	0	0	0	0	0	0	0	0	0	0	0	0	0	1
1177	1177	Mataram Kota	1	0.488655859	2	2	2	2	2	2	1	2	0	0	1	0	0	1	0	0	0	1	0	0	0	0	1	1	0	0	0	0	0	0	0	0	0	0	0	0	0	1	0	0	1	0	0	0	0
1178	1178	Mataram Kota	1	0.488655859	2	1	1	1	1	1	1	2	0	1	0	0	0	1	0	0	0	1	0	0	0	0	1	1	1	0	0	1	0	0	0	0	0	0	0	0	0	1	0	0	1	0	1	0	1
1179	1179	Mataram Kota	1	0.488655859	2	2	1	2	1	2	2	2	0	0	1	0	0	1	1	1	0	1	0	0	0	1	0	1	0	0	0	0	0	0	0	0	0	0	0	0	0	1	0	0	0	0	0	0	1
1180	1180	Mataram Kota	1	0.488655859	2	1	1	2	1	1	1	2	0	0	1	0	0	0	0	1	0	1	0	0	0	1	1	1	0	0	0	0	0	0	1	0	0	0	0	0	1	1	0	1	1	0	0	0	1
1181	1181	Mataram Kota	1	0.488655859	2	1	2	2	1	1	1	2	0	0	0	0	0	1	0	0	0	1	0	0	0	0	0	0	0	0	0	0	0	0	1	0	0	0	0	0	1	0	0	0	0	0	0	0	0
1182	1182	Mataram Kota	1	0.488655859	2	1	1	2	1	1	1	2	0	1	1	0	0	1	0	0	0	1	1	0	1	1	1	1	0	0	0	1	0	0	1	0	1	0	1	1	1	1	0	1	1	1	0	0	1
1183	1183	Mataram Kota	1	0.488655859	2	2	2	2	1	2	1	2	0	0	1	0	0	1	1	0	0	0	0	0	0	1	0	1	1	0	0	1	0	0	0	0	0	0	0	0	0	1	0	0	1	0	0	0	1
1184	1184	Mataram Kota	1	0.488655859	2	2	2	2	1	1	1	1	0	0	1	0	0	0	0	0	0	0	0	0	0	1	0	0	0	0	0	0	0	0	0	0	0	0	0	0	0	0	0	0	0	0	0	0	0
1185	1185	Mataram Kota	1	0.488655859	3	2	2	2	1	1	1	1	0	1	0	0	0	0	0	0	0	0	0	0	0	1	1	0	1	0	0	0	0	0	0	0	1	1	0	0	0	0	0	0	0	0	0	0	0
1186	1186	Mataram Kota	1	0.488655859	2	2	2	2	1	1	1	1	0	1	1	0	0	1	0	1	0	1	1	0	1	1	0	0	1	0	0	0	0	0	1	0	1	1	1	0	0	1	0	1	1	1	1	0	1
1187	1187	Mataram Kota	1	0.488655859	2	1	1	2	1	1	1	1	1	1	1	0	0	1	0	0	0	1	1	0	0	0	0	0	0	0	0	0	0	0	0	0	0	0	0	0	0	1	0	1	1	0	1	1	0
1188	1188	Mataram Kota	1	0.488655859	3	2	1	1	1	1	1	1	0	1	1	0	0	1	0	0	1	1	0	0	0	1	0	1	0	0	0	0	0	0	1	0	0	0	0	0	0	0	0	0	0	0	0	0	0
1189	1189	Mataram Kota	1	0.488655859	3	2	2	2	1	2	1	2	0	0	1	0	0	1	0	0	0	1	1	0	0	1	1	1	0	0	0	0	0	0	0	0	0	1	0	0	0	1	0	0	1	0	0	0	0
1190	1190	Mataram Kota	1	0.488655859	2	2	2	2	1	1	1	1	0	1	1	0	0	1	0	0	0	0	0	0	0	1	0	0	0	0	0	0	0	0	0	0	0	0	0	0	0	1	0	0	1	0	0	0	1
1191	1191	Mataram Kota	1	0.488655859	2	1	1	2	1	1	1	2	0	0	0	0	0	1	0	0	0	0	0	0	0	0	0	0	0	0	0	0	0	0	0	0	0	0	0	0	0	0	0	0	0	0	0	0	1
1192	1192	Mataram Kota	1	0.488655859	2	1	1	2	1	1	1	2	0	1	1	0	0	0	0	0	0	1	0	0	0	1	0	1	1	0	0	0	0	0	1	0	0	0	1	0	1	1	1	1	1	0	0	0	1
1193	1193	Mataram Kota	1	0.488655859	2	1	1	1	1	1	1	1	0	1	1	0	0	1	1	0	0	0	0	0	0	0	1	1	0	1	0	0	0	0	0	0	0	0	0	0	0	0	0	0	0	0	0	0	1
1194	1194	Mataram Kota	1	0.488655859	2	1	1	2	1	1	1	2	1	1	1	0	0	1	1	1	0	1	0	0	0	1	1	0	1	0	0	0	0	0	0	0	0	0	1	0	0	1	0	1	1	0	0	1	1
1195	1195	Mataram Kota	1	0.488655859	3	1	1	1	1	1	1	2	0	1	0	0	0	1	1	0	0	1	1	0	1	1	1	0	0	0	0	0	0	1	0	1	0	0	0	0	1	1	0	1	1	0	0	0	1
1196	1196	Mataram Kota	1	0.488655859	3	1	2	2	1	1	1	2	0	1	1	0	0	1	0	0	0	1	0	0	0	1	0	0	1	1	1	0	0	1	0	0	0	0	0	0	0	1	0	0	1	0	0	1	0
1197	1197	Mataram Kota	1	0.488655859	3	2	2	2	1	2	1	1	0	1	1	0	0	1	1	1	0	1	0	0	0	1	1	0	1	0	1	0	0	0	1	0	0	1	1	0	0	1	0	0	1	1	0	0	0
1198	1198	Mataram Kota	1	0.488655859	3	2	1	2	1	1	1	1	0	0	0	1	1	0	0	0	0	1	1	0	0	1	0	1	0	0	0	0	0	0	1	1	1	0	1	0	0	1	0	1	1	0	1	0	1
1199	1199	Mataram Kota	1	0.488655859	3	1	1	2	1	1	1	2	0	1	0	0	0	1	0	0	0	1	0	0	0	0	0	1	0	0	0	0	0	0	0	0	0	0	0	0	0	1	0	0	0	0	0	0	0
1200	1200	Mataram Kota	1	0.488655859	2	1	1	1	1	1	1	2	0	1	0	0	0	0	0	0	0	1	0	0	0	1	0	1	0	0	0	0	0	0	0	0	0	0	0	0	0	1	0	0	0	0	0	0	0
1201	1201	Mataram Kota	1	0.488655859	1	3	3	3	1	3	3	2	0	0	1	0	0	0	0	0	0	1	0	0	0	1	0	0	0	0	0	0	0	0	0	0	0	0	0	0	0	1	0	0	0	0	0	0	0
1202	1202	Mataram Kota	1	0.488655859	2	1	1	2	1	1	1	2	0	1	0	0	0	0	0	0	0	1	0	0	0	0	0	0	0	0	0	0	0	0	0	0	0	0	0	0	0	0	0	0	0	0	0	0	0
1203	1203	Mataram Kota	1	0.488655859	3	2	1	2	1	1	1	1	1	0	0	0	0	1	0	0	0	0	0	0	0	0	0	0	0	0	0	0	0	1	0	0	0	0	0	0	0	0	0	0	0	0	0	0	0
1204	1204	Mataram Kota	1	0.488655859	3	1	1	1	1	2	1	1	1	1	1	0	0	1	1	1	0	1	1	1	0	1	1	1	1	0	1	0	1	1	1	1	1	0	1	0	1	1	1	1	1	0	0	0	1
1205	1205	Mataram Kota	1	0.488655859	3	2	2	2	1	2	1	1	1	1	1	0	0	1	1	0	0	1	0	0	0	1	0	0	0	0	0	0	0	0	0	0	1	0	0	0	0	1	0	0	1	0	0	0	0
1206	1206	Mataram Kota	1	0.488655859	3	2	2	2	1	1	1	1	1	1	1	0	0	1	1	1	1	1	0	0	1	1	1	1	1	0	1	0	0	1	1	1	1	0	1	1	1	1	1	1	1	1	1	1	1
1207	1207	Mataram Kota	1	0.488655859	2	1	1	1	1	2	1	2	0	0	0	0	0	1	0	0	0	0	0	0	0	1	0	0	0	0	0	0	0	0	0	0	0	0	0	0	0	0	0	0	0	0	0	0	0
1208	1208	Mataram Kota	1	0.488655859	4	1	1	2	1	2	2	1	1	1	1	0	0	1	1	0	0	0	0	0	0	1	0	1	1	0	0	1	0	0	0	0	0	0	0	0	0	1	0	0	1	0	0	1	0
1209	1209	Mataram Kota	1	0.488655859	2	2	1	1	1	1	1	1	1	0	1	0	0	1	0	0	0	1	0	0	1	1	0	0	0	0	0	0	0	0	0	0	1	0	0	0	0	1	0	0	1	0	0	0	0
1210	1210	Mataram Kota	1	0.488655859	3	2	2	2	1	2	1	1	1	1	1	0	0	1	1	1	0	1	0	0	1	1	0	1	0	0	0	0	0	0	1	1	1	0	0	0	0	1	0	0	1	0	0	0	1
1211	1211	Mataram Kota	1	0.488655859	3	2	2	2	1	1	1	1	1	1	1	0	0	1	1	0	0	1	0	0	0	1	0	1	0	0	0	0	0	0	0	0	0	0	0	0	0	1	0	0	1	0	0	0	1
1212	1212	Mataram Kota	1	0.488655859	2	1	1	1	1	1	1	2	0	0	1	0	0	1	0	0	0	1	0	0	0	1	0	1	0	0	0	0	0	0	0	0	0	0	0	0	0	0	0	0	1	0	0	0	1
1213	1213	Mataram Kota	1	0.488655859	2	2	2	2	2	2	1	1	1	1	1	0	0	1	1	0	0	0	1	0	0	0	0	1	0	0	0	0	0	0	1	0	0	0	0	0	0	1	0	0	1	0	0	1	1
1214	1214	Mataram Kota	1	0.488655859	4	2	1	2	1	1	1	1	1	1	1	0	0	1	1	0	1	1	0	1	1	1	1	1	1	1	1	0	0	1	0	1	1	0	1	1	1	1	1	1	1	1	1	1	1
1215	1215	Mataram Kota	1	0.488655859	3	2	1	2	1	1	1	1	0	1	1	0	1	1	0	0	0	0	0	0	1	0	0	1	0	0	0	0	0	1	0	0	1	0	0	0	0	1	0	0	0	0	0	0	1
1216	1216	Mataram Kota	1	0.488655859	2	1	1	1	2	1	1	2	0	0	1	0	0	0	0	0	0	0	0	0	0	1	0	0	0	0	0	0	0	0	0	0	0	0	0	0	0	0	0	0	0	0	0	0	0
1217	1217	Mataram Kota	1	0.488655859	4	2	2	2	1	1	1	1	0	1	1	0	0	1	0	0	0	1	0	0	0	1	0	0	0	0	0	0	0	0	0	0	0	0	0	0	0	1	0	0	0	0	0	0	0
1218	1218	Mataram Kota	1	0.488655859	3	2	2	2	1	1	1	1	1	1	1	0	0	1	1	0	0	1	0	1	1	1	0	1	0	0	0	0	0	0	1	1	0	0	0	0	0	1	0	0	1	0	0	0	0
1219	1219	Mataram Kota	1	0.488655859	3	2	2	2	1	1	1	2	0	1	1	0	0	1	0	0	0	1	0	0	0	1	0	0	0	0	0	0	0	0	0	0	0	0	0	0	0	0	0	0	1	0	0	0	0
1220	1220	Mataram Kota	1	0.488655859	2	1	1	1	1	1	1	1	0	0	1	0	0	0	0	0	0	0	0	0	0	0	0	1	0	0	0	0	0	0	0	0	0	0	0	0	0	0	0	0	0	0	0	0	0
1221	1221	Mataram Kota	1	0.488655859	3	2	1	2	1	2	1	1	1	0	1	0	0	1	0	0	0	0	0	0	1	1	0	1	1	0	0	1	0	0	0	1	0	0	0	0	0	1	0	0	1	0	0	0	0
1222	1222	Mataram Kota	1	0.488655859	2	1	1	2	1	2	1	1	0	1	1	0	0	1	0	1	0	1	0	1	0	1	0	0	0	0	0	0	0	0	0	0	0	0	1	0	0	1	0	0	1	0	0	0	1
1223	1223	Mataram Kota	1	0.488655859	4	2	1	2	1	1	1	1	1	1	1	0	0	1	1	1	0	1	0	0	1	1	1	1	0	0	0	0	0	1	1	1	0	0	1	0	0	0	0	0	1	0	0	1	1
1224	1224	Mataram Kota	1	0.488655859	3	2	1	1	1	1	1	1	1	1	1	0	0	1	1	0	0	0	0	0	0	0	0	1	0	0	0	0	0	0	0	0	1	0	0	0	0	1	0	1	1	0	0	0	1
1225	1225	Mataram Kota	1	0.488655859	3	1	1	2	1	1	1	2	0	1	0	0	0	1	0	1	1	1	0	0	1	1	0	1	1	0	0	0	0	0	1	1	0	0	0	0	0	1	0	0	1	0	0	0	0
1226	1226	Mataram Kota	1	0.488655859	3	2	2	1	1	1	1	2	1	0	0	1	1	0	0	1	0	1	0	0	0	1	1	1	1	1	1	1	1	1	0	0	0	0	0	0	0	1	0	0	1	0	0	0	1
1227	1227	Mataram Kota	1	0.488655859	1	1	1	1	1	3	2	2	0	0	1	0	0	0	0	0	0	0	0	0	0	1	0	0	0	0	0	0	0	0	0	0	0	0	0	0	0	0	0	0	0	0	0	0	0
1228	1228	Mataram Kota	1	0.488655859	3	2	2	2	1	1	1	1	0	1	1	0	0	1	0	1	1	1	1	0	1	1	0	1	1	0	0	1	0	1	1	1	1	0	1	0	0	1	0	0	1	0	0	0	1
1229	1229	Mataram Kota	1	0.488655859	2	1	1	1	1	1	1	1	0	1	0	1	0	1	1	0	0	1	0	0	0	0	0	0	0	0	0	0	0	0	0	0	0	0	0	0	0	1	0	0	1	0	0	0	0
1230	1230	Mataram Kota	1	0.488655859	3	1	1	2	1	2	1	2	0	0	1	0	0	0	0	0	0	0	0	0	0	0	0	0	0	0	0	0	0	0	0	0	0	0	0	0	0	1	0	0	0	0	0	0	0
1231	1231	Mataram Kota	1	0.488655859	2	1	2	2	1	1	1	1	0	0	1	0	0	0	0	0	0	0	0	0	0	1	0	0	0	0	0	0	0	0	0	0	0	0	0	1	1	0	0	0	1	0	0	0	0
1232	1232	Mataram Kota	1	0.488655859	3	2	2	2	1	1	1	1	0	1	1	0	0	1	0	0	0	1	0	0	0	1	0	0	0	0	0	0	0	0	1	0	0	0	0	0	0	1	0	0	1	0	0	0	0
1233	1233	Mataram Kota	1	0.488655859	2	1	1	2	1	2	1	2	0	0	0	0	0	1	0	0	0	1	0	0	0	0	1	0	0	0	0	0	0	0	0	0	0	0	0	0	0	0	0	0	0	0	0	0	0
1234	1234	Mataram Kota	1	0.488655859	3	2	2	2	1	1	1	1	1	1	1	0	0	1	1	1	0	1	0	0	0	1	0	1	1	0	1	0	0	1	1	1	1	0	1	0	1	1	1	1	1	0	0	0	1
1235	1235	Mataram Kota	1	0.488655859	3	1	1	1	2	2	2	1	0	1	1	0	0	1	1	1	0	0	0	0	0	1	0	0	0	0	0	0	0	0	1	0	0	0	0	0	0	1	0	0	1	0	0	0	0
1236	1236	Mataram Kota	1	0.488655859	4	2	1	2	1	1	1	1	0	1	1	0	0	1	0	0	0	0	0	0	0	1	1	0	1	0	0	0	0	0	0	0	0	0	0	0	1	0	0	1	0	0	0	0	1
1237	1237	Mataram Kota	1	0.488655859	2	1	1	2	1	2	1	2	0	0	0	0	0	1	0	0	0	0	0	0	0	0	0	1	0	0	0	0	0	0	0	0	1	0	0	0	0	0	0	0	0	0	0	0	1
1238	1238	Mataram Kota	1	0.488655859	3	1	1	2	1	1	1	2	0	1	1	0	0	1	0	1	1	1	0	0	0	1	0	1	0	0	1	1	0	0	0	1	1	1	0	0	0	1	0	0	1	0	0	0	1
1239	1239	Mataram Kota	1	0.488655859	2	1	1	2	1	2	2	2	0	1	1	0	0	1	0	0	0	1	0	0	0	0	0	1	0	0	0	0	0	0	0	0	0	0	0	0	0	1	0	0	0	0	0	0	1
1240	1240	Mataram Kota	1	0.488655859	3	2	1	2	1	1	1	2	0	0	1	0	0	0	0	0	0	0	0	0	0	1	0	0	0	0	0	0	0	0	0	0	0	0	0	0	0	0	0	0	0	0	0	0	0
1241	1241	Mataram Kota	1	0.488655859	2	1	1	2	1	1	1	2	0	0	0	0	0	0	1	0	0	0	0	0	0	1	0	0	0	0	0	0	0	0	0	0	0	0	0	0	0	0	0	0	0	0	0	0	0
1242	1242	Mataram Kota	1	0.488655859	3	2	1	2	1	2	2	1	1	1	1	0	0	0	0	0	0	0	0	0	0	1	1	0	1	0	1	0	0	0	1	0	0	0	0	0	0	1	0	0	1	0	0	0	0
1243	1243	Mataram Kota	1	0.488655859	2	1	1	1	1	1	1	1	0	0	1	0	0	0	0	0	0	0	0	0	0	1	0	0	0	0	0	0	0	0	0	0	0	0	0	0	0	0	0	0	0	0	0	0	1
1244	1244	Mataram Kota	1	0.488655859	3	2	2	2	1	1	1	2	1	1	1	0	0	1	1	0	0	0	0	0	0	1	1	1	1	0	0	1	0	0	1	0	0	0	0	0	0	1	0	1	1	0	0	1	1
1245	1245	Mataram Kota	1	0.488655859	2	3	3	1	1	1	1	2	0	0	1	0	0	1	0	0	0	0	0	0	0	1	0	1	0	0	0	0	0	0	1	0	0	0	0	0	0	1	0	0	1	0	0	0	0
1246	1246	Mataram Kota	1	0.488655859	2	1	1	1	2	1	1	2	0	0	0	0	0	1	0	0	0	0	0	0	0	0	1	0	0	0	0	0	0	0	0	0	0	0	0	0	0	0	0	0	0	0	0	0	0
1247	1247	Mataram Kota	1	0.488655859	4	2	2	2	1	2	1	1	1	1	1	0	0	1	1	0	0	1	0	0	0	0	0	1	0	0	0	0	0	0	0	0	0	0	0	0	0	1	0	0	1	0	0	0	1
1248	1248	Mataram Kota	1	0.488655859	2	1	1	1	1	1	1	2	0	0	1	0	0	0	0	0	0	0	0	0	0	1	0	0	0	0	0	0	0	0	0	0	0	0	0	0	0	0	0	0	0	0	0	0	0
1249	1249	Mataram Kota	1	0.488655859	2	1	2	2	1	2	1	2	0	0	1	0	0	0	0	0	0	0	0	0	0	0	0	0	0	0	0	0	0	0	1	0	0	0	0	0	0	0	0	0	0	0	0	0	0
1250	1250	Mataram Kota	1	0.488655859	2	1	1	2	1	1	1	2	0	1	1	0	0	1	0	0	0	0	0	0	0	1	0	0	0	0	0	0	0	0	0	0	0	0	0	0	0	0	0	0	0	0	0	0	0
1251	1251	Mataram Kota	1	0.488655859	2	3	3	3	1	1	1	2	0	0	0	0	0	1	0	0	0	0	0	0	0	0	0	0	0	0	0	0	0	0	0	0	0	0	0	0	0	0	0	0	0	0	0	0	1
1252	1252	Mataram Kota	1	0.488655859	4	2	1	2	1	1	1	1	0	0	1	0	0	0	0	0	0	1	0	0	0	0	0	0	0	0	0	0	0	0	0	0	0	0	0	0	0	0	0	0	0	0	0	0	0
1253	1253	Mataram Kota	1	0.488655859	2	1	2	2	1	1	1	1	1	1	1	0	0	1	0	1	0	1	1	0	1	1	1	1	0	0	0	0	1	0	0	0	1	0	0	0	0	1	0	0	1	0	0	0	1
1254	1254	Mataram Kota	1	0.488655859	3	2	2	2	1	1	1	2	1	0	1	0	0	1	0	1	1	1	0	0	1	1	0	1	1	1	0	0	0	1	0	1	1	1	1	0	1	1	0	1	1	0	1	0	1
1255	1255	Mataram Kota	1	0.488655859	2	1	2	2	1	1	1	2	1	1	1	0	0	1	0	0	0	1	0	0	0	1	1	1	0	0	0	0	1	0	0	0	0	0	0	0	0	0	0	0	0	0	0	0	0
1256	1256	Mataram Kota	1	0.488655859	3	2	1	2	1	1	1	2	0	0	0	0	0	0	1	0	1	1	0	0	0	1	0	1	1	0	0	0	0	0	1	1	1	1	1	0	0	1	0	0	1	0	0	0	1
1257	1257	Mataram Kota	1	0.488655859	3	1	2	2	1	1	1	2	1	1	1	0	0	1	0	1	0	1	0	0	1	1	1	1	0	0	0	0	0	0	0	0	0	0	0	0	1	1	0	0	1	0	0	0	1
1258	1258	Mataram Kota	1	0.488655859	3	2	1	2	1	1	1	2	0	1	0	0	0	1	0	0	0	0	0	0	0	1	0	1	0	1	0	0	0	0	1	0	1	0	0	0	0	0	0	0	0	0	0	0	1
1259	1259	Mataram Kota	1	0.488655859	3	2	2	2	1	1	1	2	0	0	1	0	0	0	0	0	0	1	0	0	0	1	0	1	0	0	0	1	0	0	1	0	1	0	0	0	0	0	0	0	0	0	0	0	0
1260	1260	Mataram Kota	1	0.488655859	4	2	2	2	1	2	2	1	1	1	1	0	1	1	0	1	1	1	0	0	1	0	1	1	0	0	0	0	0	1	1	1	1	0	1	0	0	1	0	0	1	0	0	0	1
1261	1261	Mataram Kota	1	0.488655859	2	1	2	2	1	1	1	2	0	1	1	0	0	1	0	0	0	0	0	0	1	1	0	1	0	0	0	0	0	0	1	0	0	0	0	0	0	1	0	0	1	0	0	0	0
1262	1262	Mataram Kota	1	0.488655859	2	1	1	1	1	1	1	2	0	0	1	0	0	1	0	0	0	0	0	0	0	1	0	0	0	0	0	0	1	0	0	0	0	0	0	0	0	0	0	0	0	0	0	0	0
1263	1263	Mataram Kota	1	0.488655859	2	2	2	3	2	1	1	2	0	1	1	0	0	1	0	0	0	1	1	0	0	1	0	1	1	0	0	1	0	0	1	0	0	0	0	0	0	0	0	0	1	0	0	0	1
1264	1264	Mataram Kota	1	0.488655859	3	1	2	2	1	1	1	2	1	0	1	0	0	1	1	0	0	1	1	0	0	1	0	0	0	0	0	0	0	0	0	0	0	0	0	0	0	0	0	0	1	0	0	0	1
1265	1265	Mataram Kota	1	0.488655859	2	2	1	2	1	1	1	2	0	1	0	0	0	0	0	0	0	0	0	0	0	1	0	0	0	0	0	0	0	0	0	0	0	0	0	0	0	0	0	0	0	0	0	0	0
1266	1266	Mataram Kota	1	0.488655859	2	2	1	2	1	1	1	2	0	1	1	0	0	1	1	0	0	1	0	0	0	1	1	1	0	0	0	0	0	0	0	0	0	0	0	0	0	0	0	0	0	0	0	0	1
1267	1267	Mataram Kota	1	0.488655859	2	1	2	2	1	1	1	2	0	1	0	0	0	1	0	0	0	1	0	0	0	0	0	1	0	1	0	0	0	0	0	0	0	0	0	0	0	0	0	0	0	0	0	0	1
1268	1268	Mataram Kota	1	0.488655859	2	1	1	1	1	1	2	2	0	0	1	0	1	1	0	0	0	1	0	0	0	0	0	0	0	0	0	0	0	0	0	0	0	0	0	0	0	0	0	0	1	0	0	0	0
1269	1269	Mataram Kota	1	0.488655859	2	1	1	1	1	1	1	2	0	0	0	0	0	1	0	0	0	1	0	0	0	0	1	1	0	0	0	0	0	0	0	0	0	0	0	0	0	0	0	0	0	0	0	0	0
1270	1270	Mataram Kota	1	0.488655859	2	1	1	1	1	1	1	1	0	0	1	0	0	0	0	0	0	0	0	0	0	0	0	1	0	0	0	0	0	0	0	0	0	0	0	0	0	0	0	0	0	0	0	0	0
1271	1271	Mataram Kota	1	0.488655859	4	2	1	2	1	1	1	2	0	1	1	0	0	0	0	0	1	1	0	0	0	0	0	1	0	0	0	0	0	0	0	0	0	0	0	0	0	0	0	0	0	0	0	0	0
1272	1272	Mataram Kota	1	0.488655859	2	1	1	1	1	1	1	1	0	0	1	0	0	1	0	0	0	0	0	0	0	0	1	1	0	0	0	1	0	0	0	0	0	0	0	0	0	0	0	0	0	0	0	0	0
1273	1273	Mataram Kota	1	0.488655859	3	2	1	1	1	1	1	1	0	0	1	0	0	0	0	1	0	1	1	0	1	1	0	1	1	0	0	0	0	0	1	1	0	0	1	1	1	1	0	1	1	0	1	1	1
1274	1274	Mataram Kota	1	0.488655859	2	1	1	1	1	2	1	2	0	0	0	0	0	1	0	0	0	0	0	0	0	0	0	1	0	0	0	0	0	0	0	0	0	0	0	0	0	0	0	0	0	0	0	0	0
1275	1275	Mataram Kota	1	0.488655859	3	2	1	2	1	1	1	1	1	1	1	0	0	1	1	1	0	1	0	0	1	1	0	1	1	0	0	1	1	0	1	1	0	0	0	0	1	1	0	1	1	1	0	0	1
1276	1276	Mataram Kota	1	0.488655859	3	1	2	2	1	1	2	2	0	0	0	0	0	1	0	0	0	0	0	0	0	1	0	1	0	0	0	0	0	0	0	0	0	0	0	0	0	0	0	0	1	1	0	0	0
1277	1277	Mataram Kota	1	0.488655859	3	1	2	2	1	2	1	1	0	1	1	0	0	1	1	1	0	1	0	0	1	1	1	1	1	0	0	1	0	1	0	0	0	0	0	0	1	1	0	1	1	0	0	0	1
1278	1278	Mataram Kota	1	0.488655859	3	1	1	2	1	1	1	2	0	0	0	0	0	1	0	0	0	0	0	0	0	0	1	0	0	0	0	0	0	0	0	0	0	0	0	0	0	0	0	0	0	0	0	0	0
1279	1279	Mataram Kota	1	0.488655859	3	1	1	2	1	2	1	2	0	1	0	0	0	1	0	0	0	1	0	0	0	1	0	1	0	0	0	0	0	0	1	1	1	0	1	0	0	1	0	0	1	0	0	0	1
1280	1280	Mataram Kota	1	0.488655859	2	1	2	2	1	1	1	2	0	1	0	0	0	0	0	0	0	1	0	0	0	0	0	0	0	0	0	0	0	0	0	0	0	0	0	0	0	0	0	0	0	0	0	0	0
1281	1281	Mataram Kota	1	0.488655859	2	1	1	2	1	2	1	1	0	1	1	0	0	1	0	0	0	1	0	0	0	0	0	1	0	0	0	0	0	0	0	0	0	0	0	0	0	0	0	0	0	0	0	0	1
1282	1282	Mataram Kota	1	0.488655859	2	1	2	2	1	1	1	2	0	0	1	0	0	1	0	0	0	1	0	0	0	1	0	0	0	0	0	0	0	0	0	0	0	0	0	0	0	0	0	0	0	0	0	0	1
1283	1283	Mataram Kota	1	0.488655859	3	1	1	2	1	1	1	2	0	1	0	0	0	0	0	0	0	1	0	0	1	0	0	1	0	0	0	0	0	0	1	1	0	0	1	0	0	0	0	0	0	0	0	0	1
1284	1284	Mataram Kota	1	0.488655859	2	1	3	2	1	1	1	2	0	0	1	0	0	1	0	1	0	0	0	0	0	0	0	1	0	0	0	0	0	0	0	0	0	0	0	0	0	0	0	0	0	0	0	0	1
1285	1285	Mataram Kota	1	0.488655859	2	3	1	2	1	2	1	2	0	0	0	0	0	1	0	0	0	0	0	0	0	0	0	1	0	0	0	0	0	0	0	0	0	0	0	0	0	0	0	0	0	0	0	0	0
1286	1286	Mataram Kota	1	0.488655859	3	1	1	1	1	1	1	2	0	1	0	0	0	1	0	0	0	0	0	0	0	0	0	1	0	0	0	0	0	0	0	0	0	0	0	0	0	0	0	0	0	0	0	0	0
1287	1287	Mataram Kota	1	0.488655859	2	1	1	1	1	2	1	2	0	1	1	0	0	1	0	0	0	1	0	0	0	0	0	1	0	0	0	0	0	0	1	0	0	0	0	0	0	0	0	0	0	0	0	0	0
1288	1288	Mataram Kota	1	0.488655859	5	2	2	2	1	1	1	1	1	1	1	0	0	1	0	1	0	1	0	0	0	1	1	0	1	1	0	1	1	1	1	0	0	0	0	0	0	0	0	0	1	0	0	0	0
1289	1289	Mataram Kota	1	0.488655859	3	1	1	2	1	1	1	2	0	1	1	0	0	1	0	0	0	1	0	0	0	0	0	1	0	0	0	0	0	1	0	0	0	0	0	0	0	0	0	0	1	0	0	0	1
1290	1290	Mataram Kota	1	0.488655859	2	2	2	2	1	1	1	2	0	1	1	0	0	1	0	0	0	1	0	0	0	0	0	0	0	0	0	0	0	0	0	0	0	0	0	0	0	1	0	0	1	0	0	0	0
1291	1291	Mataram Kota	1	0.488655859	3	1	1	2	1	1	1	1	0	1	1	0	0	1	0	0	0	1	0	0	1	1	1	1	0	0	0	1	0	0	0	0	0	0	0	0	0	0	0	0	0	0	0	0	1
1292	1292	Mataram Kota	1	0.488655859	2	1	1	1	1	2	1	2	1	1	1	0	0	1	0	0	0	1	0	0	0	1	1	0	1	0	0	1	0	0	0	0	0	0	0	0	0	1	0	0	1	0	0	0	1
1293	1293	Mataram Kota	1	0.488655859	2	1	2	2	1	1	1	2	0	1	1	0	0	1	0	0	0	1	0	0	1	1	1	1	0	0	0	0	0	0	0	0	0	1	1	0	0	0	0	0	0	0	0	0	0
1294	1294	Mataram Kota	1	0.488655859	2	1	1	1	1	1	1	1	1	0	0	0	0	0	0	0	0	1	0	0	0	1	0	0	0	0	0	1	0	0	0	0	0	0	0	0	0	1	0	0	0	0	1	0	1
1295	1295	Mataram Kota	1	0.488655859	2	1	1	2	1	2	1	2	0	0	1	0	0	0	0	0	0	0	0	0	0	1	0	1	1	0	0	0	0	0	0	0	0	0	0	0	0	0	0	0	0	0	0	0	0
1296	1296	Mataram Kota	1	0.488655859	4	1	1	2	1	1	1	2	0	1	1	0	0	1	1	0	1	1	1	0	0	1	0	0	0	0	0	0	0	1	0	1	1	0	1	0	0	1	0	0	1	0	0	1	1
1297	1297	Mataram Kota	1	0.488655859	3	1	1	2	1	1	1	2	1	1	1	0	0	1	0	1	0	0	1	0	0	1	0	1	0	0	0	1	0	0	0	0	0	0	0	0	0	1	0	0	1	0	0	0	1
1298	1298	Mataram Kota	1	0.488655859	3	2	1	2	1	1	1	1	0	1	1	0	0	1	1	1	0	1	0	0	0	1	0	0	0	0	0	0	0	0	0	0	0	0	1	0	1	1	1	1	1	1	1	0	1
1299	1299	Mataram Kota	1	0.488655859	4	2	1	2	1	1	1	2	0	0	1	0	0	0	0	0	0	0	0	0	0	0	0	0	0	0	0	0	0	0	1	0	0	0	0	0	0	0	0	0	0	0	0	0	0
1300	1300	Sumbawa	7	0.824878436	2	1	1	1	1	1	1	2	0	0	0	0	0	1	0	0	0	0	0	0	0	0	1	0	0	0	0	0	0	0	1	0	0	1	0	0	0	0	0	1	0	0	0	0	1
1301	1301	Sumbawa	7	0.824878436	4	1	1	2	1	1	1	1	1	1	1	0	0	1	1	1	0	0	0	0	1	1	1	1	0	0	0	0	0	0	0	1	0	1	0	0	0	1	0	0	0	0	0	0	1
1302	1302	Sumbawa	7	0.824878436	2	1	2	1	1	2	1	2	0	1	0	0	0	1	0	0	0	0	0	0	0	0	0	1	0	0	0	0	0	0	0	0	0	0	0	0	0	0	0	0	0	0	0	0	1
1303	1303	Sumbawa	7	0.824878436	3	1	2	1	1	1	1	1	0	1	0	0	0	0	0	0	0	0	0	0	0	0	0	1	0	0	0	0	0	1	0	0	0	0	1	0	0	0	0	0	0	0	0	0	1
1304	1304	Sumbawa	7	0.824878436	4	2	2	2	1	1	1	2	0	1	0	0	0	1	0	0	0	1	0	0	0	1	1	1	1	0	0	0	1	0	0	1	1	0	0	1	1	1	0	0	1	0	0	0	1
1305	1305	Sumbawa	7	0.824878436	2	1	2	2	1	2	1	1	0	0	1	0	0	0	0	0	0	0	0	0	0	0	0	1	0	0	0	0	0	0	0	0	0	0	0	0	0	0	0	0	0	0	0	0	0
1306	1306	Sumbawa	7	0.824878436	5	1	1	2	1	1	1	2	1	1	1	0	0	1	1	1	0	1	1	0	1	1	1	1	1	0	0	0	0	0	0	0	1	0	0	1	1	1	1	1	1	0	0	1	1
1307	1307	Sumbawa	7	0.824878436	5	1	1	2	1	1	1	2	1	1	0	0	0	1	0	0	0	1	0	0	0	1	1	0	1	0	0	0	0	0	1	0	0	0	1	0	0	1	1	1	1	0	0	0	1
1308	1308	Sumbawa	7	0.824878436	2	1	1	1	1	1	1	2	0	0	0	0	0	1	0	0	0	0	0	0	0	0	0	1	0	0	0	0	0	0	0	0	0	0	0	0	0	0	0	0	0	0	0	0	0
1309	1309	Sumbawa	7	0.824878436	3	2	2	2	1	2	1	2	0	0	1	0	0	1	0	0	0	0	0	0	0	0	0	0	0	0	0	0	0	0	0	0	0	0	0	0	0	1	0	0	0	0	0	0	1
1310	1310	Sumbawa	7	0.824878436	3	1	1	1	1	1	1	2	0	1	1	0	0	1	1	1	0	0	0	0	0	1	0	1	0	0	0	0	0	0	0	0	0	0	0	0	0	1	0	0	1	0	0	0	1
1311	1311	Sumbawa	7	0.824878436	3	1	1	1	1	1	1	2	0	1	1	0	0	1	1	1	0	1	0	0	0	1	1	1	0	0	0	0	0	0	0	0	0	0	0	0	1	1	0	0	1	0	0	0	0
1312	1312	Sumbawa	7	0.824878436	4	2	1	2	1	1	1	2	0	1	1	0	0	1	0	0	0	0	0	0	0	1	0	0	0	0	0	0	0	0	0	0	0	0	0	0	1	0	0	0	1	0	0	0	0
1313	1313	Sumbawa	7	0.824878436	2	1	1	2	1	1	1	1	1	0	0	0	0	1	0	0	0	0	0	0	0	0	0	0	0	0	0	0	0	0	0	0	0	0	0	1	1	1	0	0	0	0	0	0	1
1314	1314	Sumbawa	7	0.824878436	2	1	1	1	1	1	1	2	1	0	1	0	0	1	1	1	0	1	0	0	1	1	1	1	1	0	0	1	0	0	0	0	0	0	0	0	1	1	0	0	0	0	0	0	1
1315	1315	Sumbawa	7	0.824878436	4	1	1	1	1	1	1	2	1	1	1	0	1	0	0	0	0	0	0	0	1	1	1	0	0	0	0	0	0	0	0	0	0	0	0	0	1	1	0	0	1	0	0	0	0
1316	1316	Sumbawa	7	0.824878436	2	2	2	2	1	2	1	2	0	0	0	0	0	1	0	0	0	0	0	0	0	0	1	0	0	0	0	0	0	0	0	0	0	0	0	0	0	0	0	0	0	0	0	0	0
1317	1317	Sumbawa	7	0.824878436	4	2	1	2	1	2	1	1	0	1	0	0	0	0	0	0	0	1	0	0	0	1	1	0	0	0	0	0	0	0	0	0	0	0	0	0	0	0	0	0	0	0	0	0	0
1318	1318	Sumbawa	7	0.824878436	4	2	2	2	1	1	1	1	0	1	0	0	0	0	0	1	0	1	0	0	1	1	0	0	0	0	0	0	0	0	1	1	1	0	1	0	1	1	1	1	1	0	0	0	0
1319	1319	Sumbawa	7	0.824878436	2	1	1	1	1	1	1	1	1	1	0	0	0	0	0	0	0	1	0	0	1	1	0	1	0	0	0	0	0	0	0	0	0	0	0	0	1	1	0	0	1	0	0	0	1
1320	1320	Sumbawa	7	0.824878436	2	1	2	2	1	2	1	2	0	1	1	0	0	1	0	0	0	0	0	0	0	1	1	1	1	0	0	1	0	0	0	0	0	0	0	0	1	1	0	0	1	0	0	0	1
1321	1321	Sumbawa	7	0.824878436	3	1	1	1	1	1	1	1	0	1	0	0	0	0	0	0	0	0	0	0	1	0	0	0	0	0	0	0	0	0	0	0	0	0	0	0	0	0	0	0	0	0	0	0	0
1322	1322	Sumbawa	7	0.824878436	2	1	1	2	1	1	1	1	0	1	0	0	0	0	0	0	0	0	0	0	0	1	0	0	0	0	0	0	0	0	0	0	0	0	0	0	0	0	0	0	0	0	0	0	0
1323	1323	Sumbawa	7	0.824878436	2	3	1	2	1	1	1	2	0	0	0	0	0	1	0	0	0	0	0	0	0	0	0	0	0	0	0	0	0	0	0	0	1	0	0	0	0	0	0	0	0	0	0	0	0
1324	1324	Sumbawa	7	0.824878436	2	2	1	1	1	2	1	2	0	0	0	0	0	1	0	1	0	0	0	0	0	0	0	0	0	0	0	0	0	0	0	0	0	0	0	0	0	0	0	0	0	0	0	0	0
1325	1325	Sumbawa	7	0.824878436	2	1	2	2	1	1	1	1	0	1	0	0	0	0	0	0	0	0	0	0	0	0	0	0	0	0	0	0	0	0	0	0	0	0	1	0	0	0	0	0	0	0	0	0	1
1326	1326	Sumbawa	7	0.824878436	3	2	1	2	1	1	1	1	1	1	1	0	0	1	1	0	0	0	0	0	1	1	0	0	0	0	0	1	0	0	0	0	1	0	0	0	0	0	0	0	1	0	0	0	0
1327	1327	Sumbawa	7	0.824878436	1	1	1	2	1	2	1	2	0	0	0	0	0	1	0	0	0	0	0	0	0	0	1	1	0	0	0	0	0	0	0	0	0	0	0	0	0	0	0	0	0	0	0	0	0
1328	1328	Sumbawa	7	0.824878436	5	2	2	2	1	1	1	1	0	1	1	0	0	1	1	1	1	1	1	1	1	1	1	1	1	0	0	1	1	1	1	1	1	0	1	1	1	1	1	1	1	1	1	1	1
1329	1329	Sumbawa	7	0.824878436	2	2	1	2	1	2	1	1	1	1	1	0	0	1	1	0	0	0	0	0	0	1	1	0	1	0	0	1	0	0	0	0	0	0	0	0	1	1	1	0	1	0	0	0	0
1330	1330	Sumbawa	7	0.824878436	2	1	1	2	1	1	1	2	0	0	1	0	0	1	0	0	0	1	0	0	1	0	0	1	0	0	0	0	0	0	0	0	0	0	0	0	0	0	0	0	0	0	0	0	1
1331	1331	Sumbawa	7	0.824878436	4	1	1	1	1	1	1	2	0	1	1	0	0	1	0	0	0	1	0	0	0	0	1	1	1	0	0	1	0	0	0	0	0	1	0	0	0	1	0	0	0	0	0	0	1
1332	1332	Sumbawa	7	0.824878436	3	2	1	2	1	2	1	1	0	1	1	0	0	1	1	0	0	1	0	0	0	0	0	1	0	0	0	0	0	0	0	0	0	0	1	0	1	1	0	1	0	0	0	0	1
1333	1333	Sumbawa	7	0.824878436	2	2	2	2	1	1	1	2	0	0	1	0	0	1	0	0	0	0	0	0	0	1	1	0	0	0	0	0	0	0	0	0	0	0	0	0	1	1	0	0	0	0	0	0	0
1334	1334	Sumbawa	7	0.824878436	4	2	2	2	1	2	1	2	0	1	1	0	0	1	1	0	0	1	0	0	0	1	0	0	1	1	0	0	0	0	0	0	0	0	0	0	0	0	0	1	1	0	0	0	0
1335	1335	Sumbawa	7	0.824878436	4	1	1	1	1	1	1	2	0	0	0	0	0	1	0	0	0	0	0	0	0	0	0	0	0	0	0	0	0	0	0	0	1	0	0	0	0	0	0	0	0	0	0	0	0
1336	1336	Sumbawa	7	0.824878436	2	1	2	2	1	1	1	1	0	0	0	0	0	1	0	1	0	0	0	0	1	1	0	1	0	0	0	0	0	0	0	0	0	0	1	0	1	1	0	0	1	0	0	0	1
1337	1337	Sumbawa	7	0.824878436	2	2	2	2	1	2	2	1	0	0	1	0	0	0	1	0	0	0	0	0	0	0	0	0	0	0	0	0	0	0	0	0	0	0	0	0	1	1	1	1	1	1	0	0	0
1338	1338	Sumbawa	7	0.824878436	3	2	2	2	1	1	1	1	0	1	0	0	0	1	0	0	0	0	0	0	0	1	0	1	0	0	0	0	0	0	0	0	0	0	0	0	0	1	0	0	1	0	0	0	0
1339	1339	Sumbawa	7	0.824878436	2	2	1	2	1	2	1	1	0	1	1	0	0	1	1	0	0	0	0	0	0	0	0	0	0	0	0	0	0	0	0	1	1	0	0	0	0	1	0	0	1	0	0	0	0
1340	1340	Sumbawa	7	0.824878436	3	2	2	1	1	1	1	1	0	1	1	0	0	1	0	0	0	1	0	0	0	1	1	1	1	0	0	1	0	0	0	0	0	0	0	0	1	1	0	1	1	1	0	1	1
1341	1341	Sumbawa	7	0.824878436	3	1	2	2	1	2	1	1	0	0	0	0	0	1	0	1	0	0	0	0	0	0	1	0	0	0	0	0	0	0	0	0	0	1	0	0	0	1	0	0	0	0	0	0	0
1342	1342	Sumbawa	7	0.824878436	2	1	1	1	1	1	1	2	0	1	0	0	0	1	0	0	0	1	0	0	0	1	0	1	0	0	0	0	0	0	0	0	0	0	0	0	0	1	0	0	0	0	0	0	1
1343	1343	Sumbawa	7	0.824878436	4	2	2	2	1	1	1	1	1	1	1	0	1	1	1	1	1	1	1	0	1	1	1	1	1	1	1	1	1	1	1	1	1	1	1	0	1	1	1	1	1	1	1	1	1
1344	1344	Sumbawa	7	0.824878436	5	2	2	2	1	1	1	1	0	1	1	0	0	1	0	0	0	1	0	0	1	1	0	1	0	0	0	0	0	0	0	0	0	0	0	0	0	1	0	0	0	0	0	0	1
1345	1345	Sumbawa	7	0.824878436	2	1	1	1	1	3	1	2	0	0	0	0	0	1	0	0	0	0	0	0	0	0	0	0	0	0	0	0	0	0	0	0	0	0	0	0	0	1	0	0	0	0	0	0	1
1346	1346	Sumbawa	7	0.824878436	2	1	1	1	1	1	1	1	0	0	0	0	0	1	0	0	0	0	1	0	0	0	0	0	0	0	0	0	0	0	0	0	0	0	0	0	0	0	0	0	0	0	0	0	0
1347	1347	Sumbawa	7	0.824878436	2	1	1	1	1	1	1	2	0	1	0	0	0	1	0	0	0	0	0	0	0	0	1	1	1	0	0	0	0	0	0	0	0	0	0	0	0	0	0	0	0	0	0	0	1
1348	1348	Sumbawa	7	0.824878436	5	2	1	1	1	1	1	2	0	1	0	0	0	1	0	0	0	1	0	0	0	0	0	1	0	0	0	0	0	0	0	0	0	0	0	0	0	0	0	0	0	0	0	0	1
1349	1349	Sumbawa	7	0.824878436	3	2	2	1	1	1	1	2	0	1	0	0	0	0	0	0	0	0	0	0	0	1	0	1	0	0	0	0	0	0	0	0	0	0	0	0	0	0	0	0	0	0	0	0	0
1350	1350	Sumbawa	7	0.824878436	4	1	1	2	1	1	1	1	0	1	1	0	0	1	1	0	0	1	0	0	1	1	0	1	0	0	0	0	0	0	0	0	0	0	0	0	1	1	0	1	1	0	0	0	1
1351	1351	Sumbawa	7	0.824878436	2	1	1	1	1	2	1	2	0	0	1	0	0	1	0	0	0	1	0	0	0	0	1	1	0	0	0	0	0	0	0	0	0	0	0	0	0	1	0	0	1	0	0	0	0
1352	1352	Sumbawa	7	0.824878436	2	1	1	2	1	1	1	1	0	1	1	0	0	1	1	0	0	1	1	0	0	0	0	1	0	1	1	0	0	0	1	0	1	0	0	0	0	1	0	0	1	0	0	1	1
1353	1353	Sumbawa	7	0.824878436	1	1	1	2	1	1	1	2	0	0	0	0	0	1	0	1	0	1	0	0	0	0	1	0	0	0	0	0	0	0	0	0	0	0	0	0	0	0	0	0	0	0	0	0	0
1354	1354	Sumbawa	7	0.824878436	5	1	1	1	1	1	1	2	0	1	0	0	0	1	0	0	0	1	0	0	1	0	0	1	0	0	0	0	0	0	0	0	0	0	0	0	1	1	0	0	1	1	0	0	1
1355	1355	Sumbawa	7	0.824878436	3	1	1	1	1	1	1	1	0	0	1	0	0	0	1	0	0	1	0	1	0	0	0	1	0	0	0	0	0	0	0	0	0	0	0	0	1	1	0	0	1	0	0	0	0
1356	1356	Sumbawa	7	0.824878436	2	1	1	1	2	1	2	2	1	1	1	0	0	1	1	0	0	0	0	0	1	0	0	0	0	0	0	0	0	0	0	0	0	0	0	0	0	1	0	0	1	0	0	0	0
1357	1357	Sumbawa	7	0.824878436	3	1	1	1	2	1	1	2	0	1	0	0	0	1	0	1	0	1	0	0	0	1	1	1	0	0	0	0	0	0	0	0	0	1	0	0	1	1	0	0	1	0	0	0	1
1358	1358	Sumbawa	7	0.824878436	2	1	2	1	1	1	1	2	0	0	0	0	0	1	0	1	0	0	0	0	0	0	0	0	0	0	0	0	0	0	0	0	0	0	0	0	0	0	0	0	0	0	0	0	0
1359	1359	Sumbawa	7	0.824878436	2	1	1	1	1	1	1	2	0	0	1	0	0	1	0	0	0	1	0	0	0	0	0	1	1	1	0	0	0	0	0	0	0	0	0	0	0	0	0	0	0	0	0	0	0
1360	1360	Sumbawa	7	0.824878436	2	1	2	1	1	1	1	2	0	1	1	0	0	1	1	0	0	1	0	0	0	1	1	1	0	0	0	0	0	0	0	0	0	0	0	0	0	1	0	0	1	0	0	0	1
1361	1361	Sumbawa	7	0.824878436	2	1	1	2	1	2	1	2	0	1	1	0	0	1	1	1	0	1	0	0	0	0	0	1	0	0	0	0	0	0	0	0	0	0	0	0	0	1	0	0	1	0	0	0	1
1362	1362	Sumbawa	7	0.824878436	2	1	1	1	1	3	2	2	0	0	1	0	0	0	0	0	0	0	0	0	0	0	0	0	0	0	0	0	0	0	0	0	0	0	0	0	0	0	0	0	0	0	0	0	0
1363	1363	Sumbawa	7	0.824878436	2	1	1	1	1	1	1	2	0	0	1	0	0	0	0	0	0	1	0	0	0	1	1	1	1	0	0	1	0	0	0	0	0	1	0	0	1	1	0	0	0	0	0	0	1
1364	1364	Sumbawa	7	0.824878436	2	1	1	1	1	2	1	2	0	0	0	0	0	1	1	0	0	1	0	0	0	0	1	0	0	0	0	0	1	0	0	0	0	0	0	0	0	1	0	0	0	0	0	0	0
1365	1365	Sumbawa	7	0.824878436	3	1	1	2	1	2	1	1	0	1	0	0	0	0	0	0	0	1	0	0	0	0	0	0	0	0	0	0	0	0	0	0	0	0	0	0	0	0	0	0	0	1	0	0	1
1366	1366	Sumbawa	7	0.824878436	2	2	1	2	1	1	1	2	0	0	1	0	0	0	0	0	0	1	0	0	1	0	1	1	1	0	0	0	0	0	0	0	0	0	0	1	1	1	1	1	1	1	0	0	1
1367	1367	Sumbawa	7	0.824878436	4	1	1	1	1	1	1	2	0	1	1	0	0	1	0	1	0	1	0	0	1	1	1	1	1	0	0	0	0	0	0	1	0	1	1	0	1	1	1	1	1	0	0	0	1
1368	1368	Sumbawa	7	0.824878436	4	1	1	1	1	2	1	2	0	1	0	0	0	0	0	0	0	0	0	0	0	0	1	0	0	0	0	0	0	0	0	0	0	0	0	0	0	0	0	0	0	0	0	0	0
1369	1369	Sumbawa	7	0.824878436	1	1	1	2	1	1	1	2	0	0	0	0	0	1	0	0	0	0	0	0	0	0	0	0	0	0	0	0	0	0	0	0	0	0	0	0	0	0	0	0	0	0	0	0	1
1370	1370	Sumbawa	7	0.824878436	4	1	1	1	1	1	1	1	0	1	1	0	0	1	1	0	0	0	0	0	0	0	1	1	0	0	0	0	0	0	0	0	0	0	0	0	0	1	0	0	0	0	0	0	0
1371	1371	Sumbawa	7	0.824878436	2	1	2	2	2	1	1	2	0	0	1	0	0	0	0	0	0	0	0	0	0	0	0	0	0	0	0	0	0	0	0	0	0	0	0	0	0	0	0	0	0	0	0	0	0
1372	1372	Sumbawa	7	0.824878436	2	1	1	1	1	2	1	2	0	0	1	0	0	1	0	0	0	1	0	0	0	1	1	1	0	0	0	0	0	0	0	0	0	0	0	0	0	0	0	0	0	0	0	0	1
1373	1373	Sumbawa	7	0.824878436	2	1	1	1	1	1	1	2	0	0	0	0	0	1	0	0	0	0	0	0	0	0	0	1	0	0	0	0	0	0	0	0	0	0	0	0	0	0	0	0	0	0	0	0	0
1374	1374	Sumbawa	7	0.824878436	4	2	1	1	1	1	1	1	1	1	1	0	0	1	0	0	0	1	0	0	0	1	1	1	0	0	0	0	0	0	0	0	0	0	0	0	0	1	0	0	1	0	0	0	1
1375	1375	Sumbawa	7	0.824878436	2	1	1	1	1	2	1	2	0	0	1	0	0	0	0	0	0	0	0	0	0	1	0	0	0	0	0	0	0	0	0	0	0	0	0	0	1	1	0	0	1	0	0	0	1
1376	1376	Sumbawa	7	0.824878436	2	2	2	2	1	1	1	2	1	0	0	0	0	0	0	1	0	0	0	0	0	1	0	1	1	0	0	0	0	0	0	0	0	0	0	0	0	1	0	0	0	0	0	0	1
1377	1377	Sumbawa	7	0.824878436	2	1	1	2	1	2	2	1	1	0	1	0	0	1	1	0	0	0	1	0	0	0	0	0	0	0	0	0	0	0	0	0	0	0	0	0	0	1	0	0	0	0	0	0	0
1378	1378	Sumbawa	7	0.824878436	3	1	1	1	1	1	1	2	0	1	0	0	0	1	0	1	0	1	0	0	1	1	1	1	0	0	0	0	0	0	0	0	0	0	0	0	0	0	0	0	0	0	0	0	1
1379	1379	Sumbawa	7	0.824878436	3	2	1	1	1	1	2	1	0	0	1	0	0	1	0	0	0	0	0	0	0	1	1	1	0	1	0	0	0	0	0	0	0	0	0	0	0	1	0	0	0	0	0	0	1
1380	1380	Sumbawa	7	0.824878436	3	2	1	2	1	2	2	2	1	0	1	0	0	0	0	0	0	1	0	0	0	0	0	0	0	0	0	0	0	0	0	0	0	0	0	0	0	0	0	0	0	0	0	0	0
1381	1381	Sumbawa	7	0.824878436	3	1	1	2	1	2	1	1	0	1	1	0	0	1	0	0	0	1	0	0	0	1	1	1	0	0	0	0	0	0	0	0	0	0	0	0	0	0	0	0	0	0	0	0	0
1382	1382	Sumbawa	7	0.824878436	4	2	2	2	1	1	1	1	0	1	0	0	0	0	0	0	0	0	0	0	1	0	0	0	0	0	0	0	0	0	0	0	0	0	0	0	0	1	1	0	0	0	0	0	1
1383	1383	Sumbawa	7	0.824878436	2	1	1	2	1	2	1	2	0	0	0	0	0	1	0	0	0	0	0	0	0	1	1	1	1	0	0	0	0	0	0	0	0	0	0	0	0	1	0	0	0	0	0	0	1
1384	1384	Sumbawa	7	0.824878436	2	1	1	2	1	1	3	2	0	0	0	0	0	1	0	0	0	0	0	0	0	0	0	0	0	0	0	0	0	0	0	0	0	0	0	0	0	0	0	0	0	0	0	0	1
1385	1385	Sumbawa	7	0.824878436	2	1	1	1	1	2	1	2	0	0	1	0	0	0	0	0	0	0	0	0	0	0	0	1	0	0	0	0	0	0	0	0	0	0	0	0	0	0	0	0	0	0	0	0	0
1386	1386	Sumbawa	7	0.824878436	3	2	1	2	1	1	1	2	0	1	1	0	0	1	1	0	0	0	0	0	0	1	1	0	0	0	0	0	0	0	0	0	0	0	0	0	0	0	0	0	1	0	0	0	1
1387	1387	Sumbawa	7	0.824878436	4	1	1	1	1	1	1	2	0	0	0	0	0	1	0	0	0	1	0	0	0	0	0	0	0	0	0	0	0	0	0	0	0	0	0	0	0	0	0	0	1	1	0	0	1
1388	1388	Sumbawa	7	0.824878436	2	2	1	1	1	2	1	2	0	0	1	0	0	0	0	0	0	1	1	0	0	0	0	0	0	0	0	0	0	0	0	0	1	0	1	0	1	1	0	0	1	0	0	0	1
1389	1389	Sumbawa	7	0.824878436	5	2	1	1	1	1	1	2	1	1	1	0	0	1	0	1	0	1	0	0	1	1	1	1	1	0	0	0	0	1	0	1	1	1	0	0	0	0	0	1	1	0	0	0	1
1390	1390	Sumbawa	7	0.824878436	2	1	1	1	1	1	1	2	0	1	1	0	0	1	1	1	0	0	0	0	0	1	1	1	0	0	0	0	0	0	0	0	0	0	0	0	1	1	0	1	1	0	0	0	1
1391	1391	Sumbawa	7	0.824878436	2	1	1	1	1	1	2	1	0	1	0	0	0	0	0	1	0	0	0	0	0	0	0	0	0	0	0	0	0	0	0	0	0	0	0	0	0	0	0	0	0	0	0	0	0
1392	1392	Sumbawa	7	0.824878436	2	1	1	1	1	1	1	2	1	0	1	1	1	0	0	0	0	1	0	0	0	0	1	1	0	0	0	0	0	0	0	0	0	0	0	0	0	0	0	0	0	0	0	0	0
1393	1393	Sumbawa	7	0.824878436	4	2	1	1	1	1	1	2	0	1	0	0	0	1	0	0	0	0	0	0	0	0	0	0	0	0	0	0	0	0	1	0	0	0	1	0	1	1	0	1	1	0	0	0	1
1394	1394	Sumbawa	7	0.824878436	5	2	2	2	1	1	1	1	1	1	1	0	0	1	0	0	0	1	0	0	1	1	1	1	0	0	0	0	0	0	0	0	0	0	0	0	0	1	0	0	1	0	0	0	0
1395	1395	Sumbawa	7	0.824878436	2	1	1	2	1	1	1	2	0	1	0	0	0	1	0	1	0	1	0	0	0	0	0	1	0	0	0	0	0	0	0	0	0	0	0	0	0	0	0	0	0	0	0	0	0
1396	1396	Sumbawa	7	0.824878436	3	2	1	2	1	2	1	1	0	0	1	0	0	0	0	1	0	1	0	0	0	1	0	0	0	0	0	0	0	0	0	0	1	0	0	0	0	0	0	0	1	0	0	0	1
1397	1397	Sumbawa	7	0.824878436	3	1	1	2	1	1	1	2	0	1	1	0	0	1	1	0	0	1	0	0	0	1	0	1	0	0	0	0	0	0	0	0	0	0	0	0	0	1	0	0	1	0	0	0	1
1398	1398	Sumbawa	7	0.824878436	2	1	1	2	1	2	1	2	0	1	1	0	0	1	0	0	0	1	0	0	0	1	1	1	0	0	0	0	0	0	0	0	0	0	0	0	0	0	0	1	1	0	0	0	0
1399	1399	Sumbawa	7	0.824878436	2	1	1	1	1	1	1	1	0	0	0	0	0	0	1	0	0	1	0	0	0	0	0	0	0	0	0	0	0	0	0	0	0	0	0	0	0	0	0	0	0	0	0	0	0
1400	1400	Sumbawa	7	0.824878436	5	1	1	2	1	1	1	2	0	1	1	0	0	1	1	1	0	1	0	0	1	0	0	1	0	0	0	0	0	0	0	0	0	0	1	0	1	1	1	1	1	0	0	0	1
1401	1401	Sumbawa	7	0.824878436	3	1	1	1	1	1	1	1	1	0	0	0	0	0	0	0	0	1	0	0	1	0	0	0	0	0	0	0	0	0	0	0	0	0	0	0	0	0	0	1	1	0	0	0	0
1402	1402	Sumbawa	7	0.824878436	3	1	1	2	1	2	1	2	0	1	0	0	0	0	0	1	0	0	0	0	0	0	0	0	0	0	0	0	0	0	0	0	0	0	0	0	0	0	0	0	0	0	0	0	0
1403	1403	Sumbawa	7	0.824878436	2	2	2	1	2	2	1	2	0	1	1	0	0	1	0	0	0	1	0	0	0	0	0	0	0	0	0	0	0	0	1	0	0	0	0	0	0	0	0	0	0	0	0	0	0
1404	1404	Sumbawa	7	0.824878436	2	2	2	2	1	1	2	1	0	0	0	0	0	1	0	0	0	0	0	0	0	1	0	0	0	0	0	0	0	0	0	0	0	0	0	0	0	0	0	0	0	0	0	0	0
1405	1405	Sumbawa	7	0.824878436	3	2	1	1	1	1	1	1	1	0	0	0	0	0	0	0	0	0	0	0	0	0	0	0	0	0	0	0	0	0	0	0	0	0	0	1	0	0	0	0	0	0	0	1	0
1406	1406	Sumbawa	7	0.824878436	3	2	2	2	1	1	1	1	0	1	0	0	0	0	0	0	0	0	0	0	0	0	0	0	0	0	0	0	0	0	0	0	0	0	0	0	0	0	0	1	1	1	0	0	0
1407	1407	Sumbawa	7	0.824878436	3	2	1	2	1	1	1	2	0	1	0	0	0	0	1	0	0	0	0	0	1	1	0	0	1	0	0	0	0	0	0	0	0	0	0	0	1	1	0	1	1	0	0	0	0
1408	1408	Sumbawa	7	0.824878436	3	1	1	1	1	1	1	2	0	1	0	0	0	0	0	0	0	0	0	0	0	1	1	0	0	0	0	0	0	0	0	0	0	0	0	0	0	1	0	0	1	0	0	0	0
1409	1409	Sumbawa	7	0.824878436	3	1	1	1	1	2	1	2	0	0	0	0	0	1	0	0	1	0	0	0	0	0	0	0	0	0	0	0	0	0	0	0	0	0	0	0	0	0	0	0	0	0	0	0	0
1410	1410	Sumbawa	7	0.824878436	1	1	1	2	1	2	2	2	0	0	0	0	0	1	0	1	0	1	0	0	0	0	1	1	0	0	0	0	0	0	0	0	0	0	0	0	0	0	0	0	1	0	0	0	0
1411	1411	Sumbawa	7	0.824878436	2	1	2	2	1	1	1	1	0	0	1	0	0	0	0	0	0	0	0	0	0	1	0	0	0	0	0	0	0	0	0	0	0	0	0	0	0	0	0	0	0	0	0	0	0
1412	1412	Sumbawa	7	0.824878436	1	1	2	2	1	1	1	1	1	0	1	0	0	0	0	0	0	0	0	0	0	1	0	0	0	0	0	0	0	0	0	0	0	0	0	0	0	0	0	0	0	0	0	0	0
1413	1413	Sumbawa	7	0.824878436	3	1	2	3	1	1	1	2	0	1	0	0	0	0	0	0	0	0	0	0	0	0	0	1	0	0	0	0	0	0	0	0	0	0	0	0	0	0	0	0	0	0	0	0	1
1414	1414	Sumbawa	7	0.824878436	4	2	2	2	1	1	1	2	0	1	1	0	0	1	0	1	0	1	1	0	0	1	1	1	0	0	0	0	0	0	1	0	0	0	0	0	0	0	0	0	1	0	0	0	1
1415	1415	Sumbawa	7	0.824878436	2	1	1	2	1	1	1	2	0	1	1	0	0	1	0	0	0	1	0	0	0	0	0	1	0	0	0	0	1	0	0	0	1	0	0	0	0	0	0	0	0	0	0	0	1
1416	1416	Sumbawa	7	0.824878436	2	1	1	1	1	2	1	2	0	1	0	0	0	1	0	0	0	0	0	0	0	1	1	1	0	0	0	0	1	0	0	0	0	0	0	0	0	0	0	0	1	0	0	0	0
1417	1417	Sumbawa	7	0.824878436	3	1	1	2	1	1	1	2	0	1	1	0	0	1	1	0	0	1	0	1	1	1	1	1	1	0	0	1	1	0	0	0	1	1	0	0	1	1	0	1	1	1	0	0	1
1418	1418	Sumbawa	7	0.824878436	2	1	1	1	1	1	1	2	0	0	0	0	0	1	0	0	0	0	0	0	0	0	0	0	0	0	0	0	0	0	0	0	0	0	0	0	1	1	1	1	1	0	0	0	1
1419	1419	Sumbawa	7	0.824878436	2	1	1	1	1	1	1	2	0	0	0	0	0	1	0	0	0	0	0	0	0	0	1	1	1	0	0	0	0	0	0	0	0	0	0	0	0	0	0	0	0	0	0	0	1
1420	1420	Sumbawa	7	0.824878436	1	3	3	2	1	1	2	2	0	1	0	0	0	1	0	0	0	0	0	0	0	0	0	1	0	0	0	0	0	0	0	0	0	0	0	0	0	0	0	0	0	0	0	0	0
1421	1421	Sumbawa	7	0.824878436	5	2	1	2	1	1	1	1	1	1	1	0	0	1	1	1	0	1	0	0	1	1	1	1	1	0	0	0	1	0	1	1	1	1	1	0	1	1	1	1	1	0	0	1	1
1422	1422	Sumbawa	7	0.824878436	2	1	1	1	1	1	1	2	0	1	0	0	0	1	0	0	0	0	0	0	0	0	0	0	0	0	0	0	0	0	0	0	1	0	0	0	0	0	0	0	0	0	0	0	1
1423	1423	Sumbawa	7	0.824878436	2	1	1	1	1	1	1	2	0	1	0	0	0	0	0	0	0	0	0	0	0	1	1	1	1	0	0	1	0	0	0	0	0	0	0	0	0	0	0	0	0	0	0	0	1
1424	1424	Sumbawa	7	0.824878436	4	1	1	1	1	1	1	2	0	1	1	0	0	1	0	1	0	1	0	0	0	1	1	1	0	0	0	0	0	0	0	0	0	1	0	0	0	0	0	1	0	0	0	0	0
1425	1425	Sumbawa	7	0.824878436	2	1	1	1	1	1	1	2	0	0	0	0	0	1	1	0	0	1	1	0	0	0	0	1	0	0	0	0	0	0	0	0	0	0	0	0	0	0	0	0	0	0	0	0	0
1426	1426	Sumbawa	7	0.824878436	4	1	2	2	1	1	1	2	0	1	0	0	0	1	1	1	0	1	0	0	0	0	1	1	1	0	0	0	0	0	0	0	1	0	0	0	0	1	1	1	1	0	0	0	1
1427	1427	Sumbawa	7	0.824878436	4	2	2	2	1	1	1	1	1	1	1	0	1	1	1	1	0	1	0	0	1	1	1	1	1	1	0	0	0	0	1	1	1	0	1	1	1	1	1	1	1	1	1	1	0
1428	1428	Sumbawa	7	0.824878436	2	1	1	1	1	1	1	1	0	1	1	0	0	0	0	0	0	1	0	0	1	1	0	1	1	0	0	0	0	0	0	1	0	0	0	0	1	1	0	0	0	1	0	0	0
1429	1429	Sumbawa	7	0.824878436	3	2	1	2	1	2	1	2	1	0	0	0	0	0	0	0	0	0	0	0	1	0	0	0	0	0	0	0	0	0	0	0	0	0	0	0	0	0	0	0	0	0	0	0	0
1430	1430	Sumbawa	7	0.824878436	2	1	1	1	1	1	1	1	0	1	1	0	0	1	0	0	0	0	0	0	0	1	1	1	0	0	0	0	0	0	0	0	0	0	0	0	1	1	0	0	1	1	0	0	1
1431	1431	Sumbawa	7	0.824878436	2	1	1	1	1	1	1	2	0	0	1	0	0	0	0	0	0	0	0	0	0	0	1	0	0	0	0	0	0	0	0	0	0	0	0	0	0	0	0	0	0	0	0	0	0
1432	1432	Sumbawa	7	0.824878436	3	1	1	2	1	1	1	2	0	0	0	0	0	1	0	0	0	0	0	0	0	0	0	1	0	0	0	0	0	0	0	0	0	1	0	0	1	0	0	0	0	0	0	0	0
1433	1433	Sumbawa	7	0.824878436	2	1	1	1	1	1	1	1	1	1	1	0	1	1	1	1	1	1	1	1	1	1	1	1	1	1	1	1	0	1	0	1	1	0	1	0	0	1	0	0	1	0	0	1	1
1434	1434	Sumbawa	7	0.824878436	3	2	2	2	1	1	1	1	1	0	1	0	0	0	1	1	0	0	0	0	1	1	1	1	0	0	0	0	0	0	0	0	1	0	0	0	0	0	0	0	1	0	0	0	1
1435	1435	Sumbawa	7	0.824878436	3	1	1	2	1	1	1	2	0	0	1	0	0	0	0	1	0	0	0	0	0	1	0	1	0	0	0	0	0	0	0	0	0	0	0	0	0	0	0	0	0	0	0	0	1
1436	1436	Sumbawa	7	0.824878436	4	1	1	1	1	1	1	1	0	1	0	0	0	1	1	1	0	0	0	0	0	1	1	1	0	0	0	0	0	0	0	0	0	0	1	0	0	1	0	0	0	0	0	0	1
1437	1437	Sumbawa	7	0.824878436	3	1	1	1	1	1	1	2	0	1	0	0	0	1	0	0	0	0	0	0	0	0	0	1	0	0	0	0	0	0	0	0	0	0	0	0	0	0	0	0	0	0	0	0	1
1438	1438	Sumbawa	7	0.824878436	5	2	2	2	1	1	1	2	0	1	0	0	0	0	0	0	0	1	0	0	0	0	0	1	0	0	0	0	0	1	1	1	0	0	1	0	1	1	0	0	1	0	0	0	1
1439	1439	Sumbawa	7	0.824878436	2	1	1	1	1	1	1	2	0	0	1	0	0	1	0	0	0	0	0	0	0	1	1	0	0	0	0	0	0	0	0	0	0	0	0	0	0	0	0	0	0	0	0	0	0
1440	1440	Sumbawa	7	0.824878436	2	1	1	2	1	1	1	2	0	0	0	1	0	0	0	1	0	1	0	0	1	0	0	0	0	0	0	0	0	0	0	0	0	0	0	0	0	1	0	0	0	0	0	0	1
1441	1441	Sumbawa	7	0.824878436	3	1	1	1	1	1	1	2	0	1	0	0	0	0	0	0	0	0	0	0	1	0	0	0	0	0	0	0	0	0	0	0	0	0	0	0	0	0	0	0	0	0	0	0	0
1442	1442	Sumbawa	7	0.824878436	5	2	2	2	1	1	1	1	1	1	1	0	0	1	0	1	0	0	0	0	1	1	1	1	0	0	0	0	0	0	0	1	0	0	0	0	0	1	0	1	1	0	0	0	1
1443	1443	Sumbawa	7	0.824878436	3	1	2	2	1	1	1	2	1	0	0	0	0	0	0	0	0	0	0	0	0	0	0	0	0	0	0	0	0	0	0	1	0	0	0	0	0	0	0	0	0	0	0	0	0
1444	1444	Sumbawa	7	0.824878436	3	1	1	1	1	1	1	1	0	1	1	0	0	1	1	1	1	1	0	0	0	1	1	1	1	0	0	0	0	0	0	0	0	0	0	0	0	0	0	0	0	0	0	0	0
1445	1445	Sumbawa	7	0.824878436	3	1	1	1	1	1	1	1	0	1	1	0	0	1	1	1	1	1	0	0	0	0	0	0	0	0	0	0	0	0	0	0	0	0	0	0	0	0	0	0	0	0	0	0	0
1446	1446	Sumbawa	7	0.824878436	3	1	1	1	1	1	1	2	0	1	0	0	0	0	0	1	0	0	0	0	0	1	0	1	1	0	0	0	0	0	0	0	0	0	0	0	0	0	0	0	0	0	0	0	1
1447	1447	Sumbawa	7	0.824878436	3	1	1	2	1	1	1	1	1	0	0	1	1	0	1	1	0	0	0	0	0	1	1	1	0	0	0	0	0	1	0	0	1	0	0	0	0	0	0	0	0	0	0	0	1
1448	1448	Sumbawa	7	0.824878436	2	1	1	1	2	2	1	1	0	0	1	0	0	0	0	0	0	1	0	0	0	0	0	0	0	0	0	0	0	0	0	0	0	0	0	0	0	0	0	0	0	0	0	0	0
1449	1449	Sumbawa	7	0.824878436	4	2	2	2	1	1	1	2	0	0	0	0	0	1	0	0	0	0	0	0	0	1	0	0	0	0	0	0	0	0	0	0	0	0	0	0	0	0	0	0	0	0	0	0	0
1450	1450	Sumbawa	7	0.824878436	3	2	1	1	1	1	1	2	0	0	0	0	0	1	0	0	0	0	0	0	0	0	0	1	0	0	0	0	0	0	0	0	0	0	0	0	0	0	0	0	0	0	0	0	1
1451	1451	Sumbawa	7	0.824878436	5	1	1	1	1	1	1	2	1	0	0	0	0	0	0	0	0	0	0	0	0	0	0	0	0	0	0	0	0	0	1	0	0	0	0	0	0	0	0	0	0	0	0	0	0
1452	1452	Sumbawa	7	0.824878436	4	2	2	2	1	1	1	1	1	1	1	0	0	1	0	1	0	1	0	0	1	1	0	1	1	0	0	1	0	0	0	0	0	0	0	0	0	1	0	1	1	0	0	0	1
1453	1453	Sumbawa	7	0.824878436	3	2	1	1	1	1	1	2	0	1	0	0	0	1	0	0	0	1	0	0	0	0	1	0	0	0	0	0	0	0	1	0	0	0	0	0	0	0	0	0	0	0	0	0	1
1454	1454	Sumbawa	7	0.824878436	5	2	2	1	1	1	1	2	1	0	0	0	0	0	0	0	0	1	0	0	0	0	0	0	0	0	0	0	0	0	0	0	0	0	0	0	0	0	0	0	0	0	0	0	0
1455	1455	Sumbawa	7	0.824878436	3	1	1	1	1	1	1	2	0	1	0	0	0	1	0	1	0	0	0	0	0	1	0	1	0	0	0	0	0	0	0	0	0	0	0	0	0	0	0	1	0	0	0	0	1
1456	1456	Sumbawa	7	0.824878436	4	1	1	2	1	2	1	2	0	1	0	0	0	0	0	0	0	0	0	0	0	1	0	0	0	0	0	0	0	0	0	0	0	0	0	0	0	0	0	0	0	0	0	0	0
1457	1457	Sumbawa	7	0.824878436	3	1	1	1	1	1	1	2	0	0	0	0	0	1	0	0	0	1	0	0	0	0	0	0	0	0	0	0	0	0	0	0	0	0	0	0	0	0	0	0	0	0	0	0	0
1458	1458	Sumbawa	7	0.824878436	5	2	2	2	1	1	1	1	0	0	1	0	1	1	1	0	0	0	0	0	0	1	1	1	1	0	0	0	0	0	0	1	0	0	0	0	1	1	0	0	1	0	0	0	1
1459	1459	Sumbawa	7	0.824878436	4	1	1	2	1	1	1	2	0	0	0	0	0	1	0	1	0	0	0	0	0	0	0	0	0	0	0	0	0	0	0	0	0	0	0	0	0	0	0	0	0	0	0	0	0
1460	1460	Sumbawa	7	0.824878436	2	1	1	1	1	1	1	2	0	0	0	0	0	1	0	0	0	0	0	0	0	0	0	1	0	0	0	0	0	0	0	0	0	0	0	0	0	0	0	0	0	0	0	0	0
1461	1461	Sumbawa	7	0.824878436	4	1	1	1	1	1	1	2	1	0	0	0	0	0	0	0	0	0	0	0	0	0	0	1	0	0	0	0	0	0	0	0	0	0	0	0	0	0	0	0	0	0	0	0	0
1462	1462	Sumbawa	7	0.824878436	3	2	2	2	1	1	1	1	1	1	1	0	0	1	0	0	0	1	0	0	1	0	0	0	0	0	0	0	0	0	0	0	0	0	0	0	0	0	0	0	1	0	0	0	1
1463	1463	Sumbawa	7	0.824878436	2	1	2	2	1	1	1	2	0	0	0	0	0	1	0	0	0	0	0	0	1	0	0	0	0	0	0	0	0	0	0	0	0	0	0	0	0	0	0	0	0	0	0	0	0
1464	1464	Sumbawa	7	0.824878436	4	2	2	2	1	1	1	2	0	1	1	0	0	0	1	1	0	0	0	0	0	1	0	0	0	0	0	0	0	0	0	0	0	0	0	0	0	0	0	0	1	0	0	0	0
1465	1465	Sumbawa	7	0.824878436	2	1	1	1	1	1	1	1	0	1	0	0	0	0	0	0	0	0	0	0	0	0	1	0	0	0	0	0	0	0	0	0	0	0	0	0	0	0	0	0	0	0	0	0	0
1466	1466	Sumbawa Barat	6	0.855022699	2	1	1	1	1	1	1	2	0	0	0	0	0	1	0	0	0	0	0	0	0	0	1	0	0	0	0	0	0	0	0	0	0	0	0	0	0	0	0	0	0	0	0	0	0
1467	1467	Sumbawa Barat	6	0.855022699	2	2	1	2	1	1	1	1	0	0	1	0	0	0	0	0	0	0	0	0	0	0	0	0	0	0	0	0	0	0	0	0	0	0	0	0	0	0	0	1	1	0	0	0	0
1468	1468	Sumbawa Barat	6	0.855022699	2	1	1	1	1	1	1	2	0	0	0	0	0	0	1	0	0	0	0	0	0	0	0	0	0	0	0	0	0	0	0	0	0	0	0	0	0	1	0	0	0	0	0	0	0
1469	1469	Sumbawa Barat	6	0.855022699	1	1	1	1	1	1	1	2	0	0	0	0	0	1	0	0	0	1	0	0	0	0	0	1	0	0	0	0	0	0	0	0	0	0	0	0	0	0	0	0	0	0	0	0	0
1470	1470	Sumbawa Barat	6	0.855022699	3	2	2	2	1	1	1	1	0	0	1	0	0	1	1	0	0	1	0	0	1	1	0	0	0	0	0	0	0	0	0	1	0	0	0	0	0	1	0	0	0	1	0	0	0
1471	1471	Sumbawa Barat	6	0.855022699	2	1	1	1	1	1	1	1	1	1	0	0	0	0	0	0	0	1	0	0	0	0	0	0	0	0	0	0	0	0	0	0	0	0	0	0	0	0	0	0	0	0	0	0	0
1472	1472	Sumbawa Barat	6	0.855022699	4	2	2	2	1	1	1	1	0	1	1	0	1	1	0	0	0	0	0	0	0	0	0	0	0	0	0	1	0	0	0	0	0	0	0	0	0	0	0	0	0	0	0	0	1
1473	1473	Sumbawa Barat	6	0.855022699	2	1	1	2	1	1	1	2	0	0	0	0	0	1	0	1	0	0	0	0	0	0	0	0	0	0	0	0	0	0	0	0	0	0	0	0	0	0	0	0	0	0	0	0	0
1474	1474	Sumbawa Barat	6	0.855022699	5	1	1	1	1	1	1	1	0	1	0	0	0	0	0	0	0	1	0	0	0	0	0	0	0	0	0	0	0	0	0	0	0	0	0	0	0	0	0	0	0	0	0	0	0
1475	1475	Sumbawa Barat	6	0.855022699	3	1	1	2	1	1	1	2	0	1	1	0	0	1	0	0	0	0	0	0	0	1	1	0	0	0	0	0	0	0	0	0	0	0	0	0	0	0	0	0	0	0	0	0	0
1476	1476	Sumbawa Barat	6	0.855022699	3	1	1	2	1	1	1	1	0	0	1	0	0	0	0	0	0	0	0	0	0	1	0	0	0	0	0	0	0	0	0	0	0	0	0	0	0	0	0	0	0	0	0	0	0
1477	1477	Sumbawa Barat	6	0.855022699	3	2	1	2	1	1	2	2	0	1	1	0	0	1	0	1	0	1	1	0	0	0	0	1	0	0	0	0	0	0	1	0	0	0	0	0	1	1	0	0	0	0	0	1	1
1478	1478	Sumbawa Barat	6	0.855022699	2	1	1	1	1	1	1	2	0	1	0	0	0	1	0	0	0	0	0	0	0	0	1	1	0	0	0	0	0	0	0	0	0	0	0	0	0	0	0	0	1	0	0	0	0
1479	1479	Sumbawa Barat	6	0.855022699	3	2	1	2	1	1	1	2	1	1	1	0	1	1	1	0	0	0	0	0	0	1	1	1	0	0	0	0	0	0	0	0	0	0	0	0	0	0	0	0	1	0	0	0	1
1480	1480	Sumbawa Barat	6	0.855022699	1	1	1	1	1	1	1	2	0	1	0	0	0	0	0	0	0	0	0	0	0	0	0	0	0	0	0	0	0	0	0	0	0	0	0	0	0	0	0	0	0	0	0	0	1
1481	1481	Sumbawa Barat	6	0.855022699	3	1	1	1	1	1	1	2	0	1	0	0	0	0	0	0	0	1	0	0	0	0	0	0	0	0	0	0	0	0	0	0	0	0	0	0	0	0	0	0	0	0	0	0	1
1482	1482	Sumbawa Barat	6	0.855022699	3	1	1	2	1	1	1	1	0	1	1	0	0	0	0	1	0	1	0	0	1	1	1	1	0	0	0	1	0	0	0	0	0	1	0	0	1	1	0	0	1	1	0	0	1
1483	1483	Sumbawa Barat	6	0.855022699	4	1	1	1	1	1	1	1	0	1	0	0	0	1	0	0	0	0	0	0	0	0	0	1	0	0	0	0	0	0	0	0	0	0	0	0	0	0	0	0	0	0	1	0	1
1484	1484	Sumbawa Barat	6	0.855022699	4	1	1	2	1	2	1	2	0	0	1	0	0	0	0	0	0	0	0	0	0	1	0	0	0	0	0	0	0	0	0	0	0	0	0	0	0	1	0	0	0	0	0	0	0
1485	1485	Sumbawa Barat	6	0.855022699	2	1	1	1	1	1	1	2	0	1	1	0	0	1	0	0	0	1	0	0	0	1	1	1	1	0	0	0	0	0	0	0	0	0	0	0	1	1	0	0	0	0	0	0	1
1486	1486	Sumbawa Barat	6	0.855022699	3	2	1	2	1	1	1	2	0	1	1	0	0	1	0	0	0	1	0	0	0	1	1	1	0	1	0	0	0	0	0	0	1	1	0	0	0	1	0	1	1	0	0	0	1
1487	1487	Sumbawa Barat	6	0.855022699	2	1	1	1	1	1	1	2	0	0	0	0	0	1	0	0	0	0	0	0	0	0	0	0	0	0	0	0	0	0	0	0	0	0	0	0	0	0	0	0	0	0	0	0	1
1488	1488	Sumbawa Barat	6	0.855022699	2	1	1	2	1	1	1	2	0	1	0	0	0	1	0	0	0	0	0	0	0	1	1	1	0	0	0	0	0	0	0	0	0	1	0	0	1	1	0	0	0	1	0	0	1
1489	1489	Sumbawa Barat	6	0.855022699	2	1	1	2	1	2	2	2	0	0	1	0	0	0	0	0	0	0	0	0	0	0	0	1	0	0	0	0	0	0	0	0	0	0	0	0	0	0	0	0	0	0	0	0	0
1490	1490	Sumbawa Barat	6	0.855022699	3	1	1	1	1	1	2	2	0	0	0	0	0	1	0	0	0	0	0	0	0	1	1	1	1	0	0	0	0	0	0	0	0	0	0	0	0	0	0	0	0	0	0	0	1
1491	1491	Sumbawa Barat	6	0.855022699	2	1	1	1	1	1	1	2	0	0	0	0	0	1	0	0	0	0	0	0	0	1	1	0	0	0	0	0	0	0	0	0	0	0	0	0	0	1	0	0	1	0	0	0	1
1492	1492	Sumbawa Barat	6	0.855022699	2	1	1	1	1	1	1	1	0	1	1	0	0	1	0	0	0	1	0	0	0	0	0	0	0	0	0	0	0	0	0	0	0	1	0	0	0	0	0	0	0	0	0	0	0
1493	1493	Sumbawa Barat	6	0.855022699	3	1	1	1	1	1	1	2	0	1	1	0	0	0	0	0	0	0	0	0	0	0	0	0	0	0	0	0	0	0	0	0	0	0	0	0	0	1	0	0	1	0	0	0	0
1494	1494	Sumbawa Barat	6	0.855022699	3	1	1	1	1	1	1	2	0	1	1	0	0	1	0	0	0	1	1	0	0	1	1	1	1	0	0	1	1	0	0	0	0	0	0	0	0	1	0	0	1	0	0	0	1
1495	1495	Sumbawa Barat	6	0.855022699	5	2	2	2	1	1	1	2	0	1	0	0	0	0	0	1	0	1	0	0	0	1	0	1	0	0	0	0	0	0	0	0	1	1	0	0	0	1	0	0	1	1	0	0	1
1496	1496	Sumbawa Barat	6	0.855022699	3	1	1	1	1	1	1	1	0	0	0	1	0	0	0	0	0	0	0	0	0	1	0	0	0	0	0	0	0	0	0	0	0	0	0	0	0	0	0	0	0	0	0	0	0
1497	1497	Sumbawa Barat	6	0.855022699	3	1	1	1	1	1	1	1	0	0	0	1	0	0	0	0	0	0	0	0	0	1	0	0	0	0	0	0	0	0	0	0	0	0	0	0	0	0	0	0	0	0	0	0	0
1498	1498	Sumbawa Barat	6	0.855022699	2	1	2	1	1	1	1	1	0	0	1	0	0	0	0	0	0	1	0	0	0	0	0	1	0	0	0	0	0	0	0	0	0	0	0	0	1	1	0	0	1	0	0	1	1
1499	1499	Sumbawa Barat	6	0.855022699	3	2	2	2	1	1	1	1	0	1	1	0	0	1	0	0	0	0	0	0	0	1	1	0	0	0	0	0	0	0	0	0	0	0	0	0	0	1	0	0	1	0	0	0	1
1500	1500	Sumbawa Barat	6	0.855022699	2	1	1	1	1	1	1	1	1	0	0	0	0	0	0	0	0	0	0	0	0	0	1	0	0	0	0	0	0	0	0	0	0	0	0	0	0	0	0	0	0	0	0	0	0
1501	1501	Sumbawa Barat	6	0.855022699	2	1	1	2	1	1	1	2	0	0	0	0	0	1	0	0	0	0	0	0	1	0	0	0	0	0	0	0	0	0	1	0	1	0	0	0	0	0	0	0	0	0	0	0	0
1502	1502	Sumbawa Barat	6	0.855022699	4	2	1	2	1	1	1	1	0	1	1	0	0	1	0	0	0	0	0	0	0	1	1	1	0	0	0	0	1	0	0	0	0	0	0	0	0	1	0	0	1	0	0	0	0
1503	1503	Sumbawa Barat	6	0.855022699	5	1	1	1	1	1	1	2	0	1	1	0	0	1	0	1	0	1	0	0	1	1	1	1	0	0	0	0	0	0	0	0	1	1	0	0	1	1	0	0	1	0	0	0	1
1504	1504	Sumbawa Barat	6	0.855022699	3	2	1	2	1	1	1	2	1	0	1	0	0	1	0	0	0	1	0	0	1	0	1	0	0	0	0	0	0	0	0	0	0	0	0	0	1	1	0	0	0	0	0	0	0
1505	1505	Sumbawa Barat	6	0.855022699	3	2	1	2	1	1	1	2	0	1	0	0	0	1	1	0	0	0	0	0	1	1	1	0	0	0	0	0	0	0	1	0	1	0	0	0	0	0	0	0	1	0	0	0	1
1506	1506	Sumbawa Barat	6	0.855022699	3	1	1	1	1	1	1	1	0	0	1	0	0	0	0	0	0	1	0	0	0	1	0	1	0	0	0	0	1	1	0	0	1	1	0	0	0	0	0	0	1	0	0	0	1
1507	1507	Sumbawa Barat	6	0.855022699	5	1	1	2	1	1	1	1	0	1	1	0	0	1	1	0	1	1	0	0	1	1	1	1	0	0	0	0	0	0	1	1	1	0	1	1	0	1	0	1	1	0	0	0	1
1508	1508	Sumbawa Barat	6	0.855022699	2	1	1	1	1	2	1	2	1	0	0	0	0	0	0	0	0	0	0	0	0	0	0	0	0	0	0	0	0	0	0	0	0	0	0	0	0	0	0	0	1	0	0	0	0
1509	1509	Sumbawa Barat	6	0.855022699	3	1	1	2	1	1	1	2	0	0	1	0	0	1	0	1	0	0	0	0	0	1	1	1	0	0	0	0	0	0	0	0	0	0	0	0	0	1	0	0	1	0	0	1	0
1510	1510	Sumbawa Barat	6	0.855022699	2	1	1	2	1	1	1	2	0	0	1	0	0	0	0	0	0	0	0	0	0	0	1	0	0	0	0	0	0	0	0	0	0	0	0	0	0	0	0	0	0	0	0	0	0
1511	1511	Sumbawa Barat	6	0.855022699	2	1	1	1	1	1	1	1	0	1	0	0	0	1	0	0	0	0	0	0	0	0	1	1	0	0	0	0	0	0	0	0	0	0	0	0	0	0	0	0	0	0	0	0	0
1512	1512	Sumbawa Barat	6	0.855022699	2	2	1	2	1	1	1	2	0	0	1	0	0	1	0	0	0	1	0	0	0	0	1	1	0	0	0	0	0	0	0	0	0	0	0	0	0	1	0	0	1	0	0	0	1
1513	1513	Sumbawa Barat	6	0.855022699	2	1	2	2	1	1	1	2	0	1	0	0	0	0	0	1	0	0	0	0	0	0	0	0	0	0	0	0	0	0	0	0	0	0	0	0	0	0	0	0	0	0	0	0	0
1514	1514	Sumbawa Barat	6	0.855022699	1	1	1	1	1	1	1	1	0	1	1	0	0	1	0	0	0	0	0	0	0	1	1	1	0	0	0	0	0	0	0	0	0	1	0	0	0	1	0	0	1	0	0	0	1
1515	1515	Sumbawa Barat	6	0.855022699	4	2	1	2	1	1	1	1	1	0	0	0	0	0	0	1	0	1	0	0	1	1	0	0	1	0	0	0	0	0	0	0	1	0	0	0	0	1	0	0	1	0	0	0	0
1516	1516	Sumbawa Barat	6	0.855022699	3	2	1	2	1	1	1	2	1	0	0	0	0	0	0	0	0	1	0	0	1	1	1	1	0	0	0	1	0	0	1	0	0	0	0	0	0	1	0	0	1	0	0	0	0
1517	1517	Sumbawa Barat	6	0.855022699	2	1	1	2	1	1	1	1	0	1	1	0	0	1	1	0	1	0	0	0	0	1	1	1	0	1	0	0	0	0	1	0	0	0	0	0	0	0	0	0	1	0	0	0	1
[truncated: 63 more columns]
